# Supplementary material for: PeakDecoder enables machine learning-based metabolite annotation and accurate profiling in multidimensional mass spectrometry measurements
Source: Nat Commun. 2023 Apr 28;14:2461. doi: 10.1038/s41467-023-37031-9 (PMC10147702; doi:10.1038/s41467-023-37031-9)
Supplement: Supplementary file 3 — Supplementary Dataset 1 [file 41467_2023_37031_MOESM3_ESM.zip]

Archive with 4 entries (4 files):
- StandardsLibrary-MS2.csv
- StandardsLibrary-MS2_20V.msp
- StandardsLibrary-MS2_40V.msp
- StandardsLibrary-RT-CCS-deprotonated-ion.xlsx
