# Supplementary material for: PeakDecoder enables machine learning-based metabolite annotation and accurate profiling in multidimensional mass spectrometry measurements
Source: Nat Commun. 2023 Apr 28;14:2461. doi: 10.1038/s41467-023-37031-9 (PMC10147702; doi:10.1038/s41467-023-37031-9)
Supplement: Supplementary file 3 — Supplementary Dataset 1 [file 41467_2023_37031_MOESM3_ESM.zip › StandardsLibrary-MS2.csv]

PrecursorName	ProductName	ProductMz	LibraryIntensity	methodCE
01_malic acid	precursor	133.0142	1144753	20V
01_malic acid	115ref	115.0026	36497	20V
01_malic acid	71ref	71.0126	98768	20V
01_malic acid	72ref	72.9918	43028	20V
01_malic acid	89ref	89.0231	4205	20V
03_cis-aconitic acid	precursor	173.0092	675271	20V
03_cis-aconitic acid	129ref	129.0183	3064	20V
03_cis-aconitic acid	85ref	85.0283	123444	20V
04_trans-aconitic acid	precursor	173.0092	785911	20V
04_trans-aconitic acid	101	101.0256	88401	20V
04_trans-aconitic acid	117	117.0189	329999	20V
04_trans-aconitic acid	129ref	129.0173	77836	20V
04_trans-aconitic acid	154	154.9959	153306	20V
04_trans-aconitic acid	72	72.9934	536242	20V
04_trans-aconitic acid	73	73.029	764547	20V
04_trans-aconitic acid	99	99.0071	102524	20V
05_isocitric acid	precursor	191.0197	8740784	20V
05_isocitric acid	111ref	111.0096	2248845	20V
05_isocitric acid	67	67.0186	178494	20V
05_isocitric acid	72ref	72.9936	739039	20V
05_isocitric acid	85	85.0309	1246144	20V
05_isocitric acid	87	87.0077	183368	20V
06_citric acid	precursor	191.0197	2795123	20V
06_citric acid	111ref	111.0077	1118739	20V
06_citric acid	112	112.0123	97936	20V
06_citric acid	129ref	129.0181	25664	20V
06_citric acid	67	67.0186	110860	20V
06_citric acid	85ref	85.0283	608951	20V
06_citric acid	87ref	87.0076	788673	20V
07_succinic acid	precursor	117.0193	136474	20V
07_succinic acid	73ref	73.0282	16199	20V
07_succinic acid	99ref	99.0076	339	20V
11_fumaric acid	precursor	115.0037	116121	20V
11_fumaric acid	89	89.0224	6439	20V
13_aspartic acid	precursor	132.0302	2607998	20V
13_aspartic acid	71ref	71.0151	90304	20V
13_aspartic acid	72	72.0073	16391	20V
13_aspartic acid	88ref	88.04	337856	20V
14_citramalic acid	precursor	147.0299	81052	20V
14_citramalic acid	103ref	103.0387	905	20V
14_citramalic acid	129ref	129.0184	227	20V
14_citramalic acid	85ref	85.0283	7654	20V
14_citramalic acid	87ref	87.0076	5765	20V
17_glucose 6-phosphate (G6P)	precursor	259.0224	2725144	20V
17_glucose 6-phosphate (G6P)	138ref	138.9788	96690	20V
17_glucose 6-phosphate (G6P)	168ref	168.9899	2413	20V
17_glucose 6-phosphate (G6P)	199ref	199.0011	41467	20V
17_glucose 6-phosphate (G6P)	78ref	78.9579	336110	20V
17_glucose 6-phosphate (G6P)	96ref	96.9685	1126746	20V
17_glucose 6-phosphate (G6P)	98	98.9726	6514	20V
18_fructose 6-phosphate (F6P)	precursor	259.0224	1934830	20V
18_fructose 6-phosphate (F6P)	138	138.9802	85605	20V
18_fructose 6-phosphate (F6P)	78	78.9576	475808	20V
18_fructose 6-phosphate (F6P)	87	87.0069	16111	20V
18_fructose 6-phosphate (F6P)	96	96.9698	797304	20V
19_fructose 1,6-diphosphate (F16DP)	precursor	338.9888	10878206	20V
19_fructose 1,6-diphosphate (F16DP)	158	158.9253	360291	20V
19_fructose 1,6-diphosphate (F16DP)	168ref	168.99	122069	20V
19_fructose 1,6-diphosphate (F16DP)	174	174.9564	888532	20V
19_fructose 1,6-diphosphate (F16DP)	176	176.9365	746802	20V
19_fructose 1,6-diphosphate (F16DP)	241	241.0094	1244971	20V
19_fructose 1,6-diphosphate (F16DP)	78ref	78.9578	679898	20V
19_fructose 1,6-diphosphate (F16DP)	96ref	96.9685	4813875	20V
19_fructose 1,6-diphosphate (F16DP)	precursor	338.9888	12156859	40V
19_fructose 1,6-diphosphate (F16DP)	158	158.9253	460035	40V
19_fructose 1,6-diphosphate (F16DP)	174	174.9564	71499	40V
19_fructose 1,6-diphosphate (F16DP)	176	176.9365	44535	40V
19_fructose 1,6-diphosphate (F16DP)	241	241.0094	23769	40V
19_fructose 1,6-diphosphate (F16DP)	78ref	78.9578	3621905	40V
19_fructose 1,6-diphosphate (F16DP)	96ref	96.9685	3478983	40V
20_6-phosphogluconic acid (6PG)	precursor	275.0174	1309900	20V
20_6-phosphogluconic acid (6PG)	129	129.0171	50119	20V
20_6-phosphogluconic acid (6PG)	177	177.0368	29611	20V
20_6-phosphogluconic acid (6PG)	195	195.0465	18105	20V
20_6-phosphogluconic acid (6PG)	71	71.0125	16630	20V
20_6-phosphogluconic acid (6PG)	78	78.9584	173946	20V
20_6-phosphogluconic acid (6PG)	85	85.0276	10626	20V
20_6-phosphogluconic acid (6PG)	99	99.0071	35384	20V
20_6-phosphogluconic acid (6PG)	precursor	275.0174	1790014	40V
20_6-phosphogluconic acid (6PG)	129	129.0171	445	40V
20_6-phosphogluconic acid (6PG)	71	71.0125	38399	40V
20_6-phosphogluconic acid (6PG)	78	78.9584	574828	40V
20_6-phosphogluconic acid (6PG)	85	85.0276	2373	40V
20_6-phosphogluconic acid (6PG)	99	99.0071	10931	40V
21_3-phosphoglyceric acid (3PG)	precursor	184.9857	40027	20V
21_3-phosphoglyceric acid (3PG)	112	112.0114	2154	20V
21_3-phosphoglyceric acid (3PG)	67	67.0174	1804	20V
21_3-phosphoglyceric acid (3PG)	96	96.9698	14346	20V
22_quinic acid	precursor	191.0561	2678469	20V
22_quinic acid	109ref	109.0286	23576	20V
22_quinic acid	111ref	111.0441	46816	20V
22_quinic acid	127ref	127.0393	93887	20V
22_quinic acid	192	192.0595	58224	20V
22_quinic acid	71ref	71.0126	19279	20V
22_quinic acid	85ref	85.0283	365921	20V
22_quinic acid	87ref	87.0077	65494	20V
22_quinic acid	93ref	93.0335	107572	20V
23_protocatechuic acid	precursor	153.0193	2772917	20V
23_protocatechuic acid	108	108.0215	381358	20V
23_protocatechuic acid	109	109.0277	2020860	20V
23_protocatechuic acid	110	110.031	143623	20V
23_protocatechuic acid	136	136.9319	6967	20V
23_protocatechuic acid	81	81.033	75404	20V
23_protocatechuic acid	91	91.0174	45024	20V
24_acetoacetyl-CoA	precursor	850.1291	1097114	20V
24_acetoacetyl-CoA	407ref	407.9927	8314	20V
24_acetoacetyl-CoA	766ref	766.1055	188130	20V
24_acetoacetyl-CoA	767	767.1056	39765	20V
24_acetoacetyl-CoA	768	768.102	9823	20V
24_acetoacetyl-CoA	precursor	850.1291	1097324	40V
24_acetoacetyl-CoA	407ref	407.9927	258763	40V
24_acetoacetyl-CoA	419	419.0434	148221	40V
24_acetoacetyl-CoA	668	668.1281	8175	40V
24_acetoacetyl-CoA	686	686.1495	89143	40V
24_acetoacetyl-CoA	766ref	766.1055	191426	40V
24_acetoacetyl-CoA	767	767.1056	45511	40V
24_acetoacetyl-CoA	768	768.102	10151	40V
25_HMG-CoA	precursor	910.1502	742797	20V
25_HMG-CoA	306	306.9982	7434	20V
25_HMG-CoA	911	911.1511	217962	20V
25_HMG-CoA	912	912.1534	74631	20V
25_HMG-CoA	precursor	910.1502	794227	40V
25_HMG-CoA	306	306.9982	4524	40V
25_HMG-CoA	339	339.0768	2915	40V
25_HMG-CoA	407	407.9938	59332	40V
25_HMG-CoA	426	426.0165	59385	40V
25_HMG-CoA	483	483.0966	1130	40V
25_HMG-CoA	812	812.1546	14822	40V
25_HMG-CoA	830	830.1849	9606	40V
25_HMG-CoA	911	911.1511	76841	40V
25_HMG-CoA	912	912.1534	32439	40V
27_mevalonate-5-phosphate (mev-5P)	precursor	227.0326	2460360	20V
27_mevalonate-5-phosphate (mev-5P)	210	210.9985	110	20V
27_mevalonate-5-phosphate (mev-5P)	78	78.9584	455121	20V
27_mevalonate-5-phosphate (mev-5P)	80	80.9621	2373	20V
27_mevalonate-5-phosphate (mev-5P)	96	96.969	970273	20V
28_mevalonate 5-diphosphate (mev-5PP)	precursor	306.9989	11378218	20V
28_mevalonate 5-diphosphate (mev-5PP)	158	158.9474	458284	20V
28_mevalonate 5-diphosphate (mev-5PP)	176	176.9548	850631	20V
28_mevalonate 5-diphosphate (mev-5PP)	209	209.024	486101	20V
28_mevalonate 5-diphosphate (mev-5PP)	78	78.9584	3746361	20V
28_mevalonate 5-diphosphate (mev-5PP)	96	96.9706	1548777	20V
29_isopentenyl diphosphate (IPP)	precursor	244.9986	4167203	20V
29_isopentenyl diphosphate (IPP)	158	158.9254	122748	20V
29_isopentenyl diphosphate (IPP)	226	226.9907	35163	20V
29_isopentenyl diphosphate (IPP)	78	78.9604	2360960	20V
29_isopentenyl diphosphate (IPP)	80	80.9621	14891	20V
31_geranyl diphopshate (GPP)	precursor	313.0612	6176810	20V
31_geranyl diphopshate (GPP)	158	158.9254	250181	20V
31_geranyl diphopshate (GPP)	233	233.0954	37020	20V
31_geranyl diphopshate (GPP)	78	78.9584	3743186	20V
31_geranyl diphopshate (GPP)	80	80.9621	19378	20V
32_farnesyl diphosphate (FPP)	precursor	381.1238	14372621	20V
32_farnesyl diphosphate (FPP)	158	158.9253	609399	20V
32_farnesyl diphosphate (FPP)	363	363.1125	623104	20V
32_farnesyl diphosphate (FPP)	78	78.9584	6078178	20V
33_geranygeranyl diphosphate (GGPP)	precursor	449.1864	6631334	20V
33_geranygeranyl diphosphate (GGPP)	158	158.9253	266578	20V
33_geranygeranyl diphosphate (GGPP)	431	431.1605	272730	20V
33_geranygeranyl diphosphate (GGPP)	78	78.9584	2311787	20V
33_geranygeranyl diphosphate (GGPP)	96	96.9672	608	20V
35_gluconic acid	precursor	195.051	2779713	20V
35_gluconic acid	129ref	129.0161	101004	20V
35_gluconic acid	71ref	71.0127	95353	20V
35_gluconic acid	75ref	75.0082	699083	20V
35_gluconic acid	87ref	87.008	77429	20V
35_gluconic acid	99ref	99.0062	103809	20V
36_2-ketogluconic acid	precursor	193.0354	297180	20V
36_2-ketogluconic acid	103ref	103.0046	37848	20V
36_2-ketogluconic acid	71	71.0138	13564	20V
36_2-ketogluconic acid	73	73.0299	1280	20V
37_ribulose 5-phosphate	precursor	229.0119	379742	20V
37_ribulose 5-phosphate	138	138.9802	9458	20V
37_ribulose 5-phosphate	78	78.9584	254033	20V
37_ribulose 5-phosphate	96	96.9679	210565	20V
38_ribose 5-phosphate	precursor	229.0119	1198928	20V
38_ribose 5-phosphate	138ref	138.9792	57807	20V
38_ribose 5-phosphate	71ref	71.0127	5872	20V
38_ribose 5-phosphate	78ref	78.9578	295072	20V
38_ribose 5-phosphate	96ref	96.9685	474737	20V
39_glutamic acid	precursor	146.0459	326873	20V
39_glutamic acid	102ref	102.0529	42538	20V
39_glutamic acid	128ref	128.0329	6760	20V
41_UDP-glucose	precursor	565.0477	7257410	20V
41_UDP-glucose	211ref	211.001	14027	20V
41_UDP-glucose	241ref	241.0119	143706	20V
41_UDP-glucose	280ref	280.0233	3816	20V
41_UDP-glucose	323ref	323.0288	3376747	20V
41_UDP-glucose	384ref	384.9844	125265	20V
41_UDP-glucose	78ref	78.9578	20375	20V
41_UDP-glucose	96ref	96.9684	21510	20V
41_UDP-glucose	precursor	565.0477	6538049	40V
41_UDP-glucose	158ref	158.9246	292471	40V
41_UDP-glucose	192ref	192.9905	65336	40V
41_UDP-glucose	211ref	211.001	246527	40V
41_UDP-glucose	241ref	241.0119	460721	40V
41_UDP-glucose	272ref	272.9572	355606	40V
41_UDP-glucose	280ref	280.0233	144685	40V
41_UDP-glucose	323ref	323.0288	1015370	40V
41_UDP-glucose	384ref	384.9844	224242	40V
41_UDP-glucose	78ref	78.9578	1155934	40V
41_UDP-glucose	96ref	96.9684	828286	40V
42_glucose 1-phosphate (G1P)	precursor	259.0224	2512725	20V
42_glucose 1-phosphate (G1P)	138ref	138.9792	74376	20V
42_glucose 1-phosphate (G1P)	241ref	241.0118	13152	20V
42_glucose 1-phosphate (G1P)	78ref	78.9578	1233521	20V
42_glucose 1-phosphate (G1P)	96ref	96.9684	144636	20V
45_dihydroxyacetone phosphate (DHAP)	precursor	168.9907	89737	20V
45_dihydroxyacetone phosphate (DHAP)	137	137.0363	31260	20V
45_dihydroxyacetone phosphate (DHAP)	96ref	96.9684	38476	20V
46_glutamine	precursor	145.0619	338083	20V
46_glutamine	109ref	109.0394	5581	20V
46_glutamine	127ref	127.0503	13765	20V
46_glutamine	128ref	128.0341	657	20V
46_glutamine	74	74.0239	4887	20V
46_glutamine	84ref	84.0441	9650	20V
47_xylitol	precursor	151.0612	177959	20V
47_xylitol	101ref	101.0233	2957	20V
47_xylitol	71ref	71.0126	34999	20V
47_xylitol	73ref	73.0282	6288	20V
47_xylitol	89ref	89.0233	490	20V
48_trehalose	precursor	341.1089	1974163	20V
48_trehalose	101	101.0235	131851	20V
48_trehalose	113	113.0247	82015	20V
48_trehalose	119	119.0338	45144	20V
48_trehalose	131	131.0333	4240	20V
48_trehalose	161	161.0434	2202	20V
48_trehalose	71	71.0125	163711	20V
48_trehalose	83	83.0117	9755	20V
48_trehalose	89	89.0233	197225	20V
49_phenylalanine	precursor	164.0717	1746911	20V
49_phenylalanine	103ref	103.0539	192345	20V
49_phenylalanine	147ref	147.0442	90310	20V
49_phenylalanine	72ref	72.0078	111622	20V
49_phenylalanine	87	87.0077	679	20V
49_phenylalanine	91ref	91.0538	14533	20V
50_arabitol	precursor	151.0612	259736	20V
50_arabitol	71ref	71.0116	40091	20V
50_arabitol	78	78.9606	2536	20V
50_arabitol	89	89.0233	347	20V
51_catechol	precursor	109.0295	3530693	20V
51_catechol	108ref	108.0205	1027832	20V
51_catechol	110	110.031	93083	20V
51_catechol	65	65.0034	39903	20V
51_catechol	81ref	81.0333	79027	20V
51_catechol	91ref	91.0176	175311	20V
52_glucose	precursor	179.0561	168472	20V
52_glucose	113ref	113.0231	11171	20V
52_glucose	89ref	89.023	35860	20V
53_erythrose 4-phosphate (E4P)	precursor	199.0013	84340	20V
53_erythrose 4-phosphate (E4P)	168	168.9906	9932	20V
53_erythrose 4-phosphate (E4P)	71	71.0125	18996	20V
53_erythrose 4-phosphate (E4P)	98	98.9726	36737	20V
54_sedoheptulose 7-phosphate (S7P)	precursor	289.033	7035695	20V
54_sedoheptulose 7-phosphate (S7P)	111	111.0062	287	20V
54_sedoheptulose 7-phosphate (S7P)	138	138.9781	218205	20V
54_sedoheptulose 7-phosphate (S7P)	198	198.9961	63511	20V
54_sedoheptulose 7-phosphate (S7P)	78	78.9584	748437	20V
54_sedoheptulose 7-phosphate (S7P)	96	96.9679	3304626	20V
54_sedoheptulose 7-phosphate (S7P)	98	98.9726	27032	20V
55_tryptophan	precursor	203.0826	1380838	20V
55_tryptophan	116ref	116.0494	243928	20V
55_tryptophan	142ref	142.0652	76861	20V
55_tryptophan	74ref	74.0235	116888	20V
56_glutathione reduced	precursor	306.0765	2519679	20V
56_glutathione reduced	128ref	128.0342	260074	20V
56_glutathione reduced	143ref	143.0452	498196	20V
56_glutathione reduced	153ref	153.0659	33742	20V
56_glutathione reduced	160ref	160.0065	105697	20V
56_glutathione reduced	167ref	167.0455	46730	20V
56_glutathione reduced	179ref	179.0454	109747	20V
56_glutathione reduced	210ref	210.0882	123121	20V
56_glutathione reduced	254ref	254.0785	49780	20V
56_glutathione reduced	74ref	74.0235	45262	20V
56_glutathione reduced	99ref	99.0552	58708	20V
57_mannitol	precursor	181.0718	793618	20V
57_mannitol	101ref	101.0232	29821	20V
57_mannitol	71ref	71.0126	102280	20V
57_mannitol	73ref	73.0282	20628	20V
57_mannitol	85ref	85.0283	16509	20V
57_mannitol	89ref	89.0232	18951	20V
58_uridine	precursor	243.0623	2839023	20V
58_uridine	108ref	108.0444	10931	20V
58_uridine	110ref	110.0236	428954	20V
58_uridine	140ref	140.0343	38316	20V
58_uridine	152ref	152.0344	62530	20V
58_uridine	182ref	182.0458	127	20V
58_uridine	200ref	200.0561	14110	20V
58_uridine	66ref	66.0336	46571	20V
58_uridine	82ref	82.0286	78070	20V
59_adenosine	precursor	266.0895	282185	20V
59_adenosine	134ref	134.0462	237215	20V
59_adenosine	135	135.0486	11439	20V
59_adenosine	140	140.0325	18684	20V
59_adenosine	200	200.0568	30062	20V
59_adenosine	82	82.0286	9105	20V
59_adenosine	87	87.0096	1203	20V
60_acetyl-CoA	precursor	808.1185	1935575	20V
60_acetyl-CoA	408ref	408.0151	6468	20V
60_acetyl-CoA	426ref	426.011	2473	20V
60_acetyl-CoA	precursor	808.1185	2174888	40V
60_acetyl-CoA	408ref	408.0151	437811	40V
60_acetyl-CoA	409	409.0146	53865	40V
60_acetyl-CoA	426ref	426.011	281862	40V
60_acetyl-CoA	427	427.0208	31690	40V
60_acetyl-CoA	461	461.058	261451	40V
60_acetyl-CoA	462	462.0609	32143	40V
60_acetyl-CoA	479	479.0654	80555	40V
60_acetyl-CoA	728	728.1533	184875	40V
60_acetyl-CoA	78	78.9604	23221	40V
61_malonyl-CoA	precursor	852.1083	179951	20V
61_malonyl-CoA	408ref	408.0081	1225	20V
61_malonyl-CoA	766	766.1055	4225	20V
61_malonyl-CoA	808ref	808.1188	48242	20V
61_malonyl-CoA	810	810.1064	997	20V
61_malonyl-CoA	834	834.0825	6847	20V
61_malonyl-CoA	precursor	852.1083	215926	40V
61_malonyl-CoA	328	328.0313	3673	40V
61_malonyl-CoA	408ref	408.0081	47526	40V
61_malonyl-CoA	409	409.0146	5502	40V
61_malonyl-CoA	461	461.0506	17885	40V
61_malonyl-CoA	479	479.0654	10225	40V
61_malonyl-CoA	766	766.1055	10114	40V
61_malonyl-CoA	808ref	808.1188	42632	40V
61_malonyl-CoA	810	810.1064	3253	40V
61_malonyl-CoA	834	834.0825	2759	40V
62_succinyl-CoA	precursor	866.124	53972	20V
62_succinyl-CoA	867	867.119	23101	20V
62_succinyl-CoA	868	868.1173	6183	20V
62_succinyl-CoA	precursor	866.124	45544	40V
62_succinyl-CoA	145	145.0509	466	40V
62_succinyl-CoA	324	324.1322	395	40V
62_succinyl-CoA	328	328.0413	492	40V
62_succinyl-CoA	408ref	408.0075	10042	40V
62_succinyl-CoA	419	419.0406	760	40V
62_succinyl-CoA	426ref	426.0279	5714	40V
62_succinyl-CoA	79	79.9563	487	40V
62_succinyl-CoA	867	867.119	1064	40V
62_succinyl-CoA	868	868.1173	268	40V
62_succinyl-CoA	96	96.9698	655	40V
63_uridine monophosphate	precursor	323.0286	3282554	20V
63_uridine monophosphate	111ref	111.0189	90238	20V
63_uridine monophosphate	138ref	138.9795	86105	20V
63_uridine monophosphate	150ref	150.9795	70501	20V
63_uridine monophosphate	192ref	192.9911	44390	20V
63_uridine monophosphate	211ref	211.0012	123259	20V
63_uridine monophosphate	280ref	280.0167	54770	20V
63_uridine monophosphate	324	324.0264	21052	20V
63_uridine monophosphate	78ref	78.9577	644871	20V
63_uridine monophosphate	96ref	96.9684	657772	20V
63_uridine monophosphate	precursor	323.0286	3248929	40V
63_uridine monophosphate	111ref	111.0189	134385	40V
63_uridine monophosphate	138ref	138.9795	4397	40V
63_uridine monophosphate	150ref	150.9795	3692	40V
63_uridine monophosphate	211ref	211.0012	426	40V
63_uridine monophosphate	78ref	78.9577	1038171	40V
63_uridine monophosphate	96ref	96.9684	396797	40V
64_L-threonine	precursor	118.051	24011	20V
64_L-threonine	74ref	74.0235	2112	20V
