# Supplementary material for: PeakDecoder enables machine learning-based metabolite annotation and accurate profiling in multidimensional mass spectrometry measurements
Source: Nat Commun. 2023 Apr 28;14:2461. doi: 10.1038/s41467-023-37031-9 (PMC10147702; doi:10.1038/s41467-023-37031-9)
Supplement: Supplementary file 3 — Supplementary Dataset 1 [file 41467_2023_37031_MOESM3_ESM.zip › StandardsLibrary-MS2_40V.msp]

NAME: 19_fructose 1,6-diphosphate (F16DP)
PRECURSORMZ: 339.9960501
FORMULA: C6H14O12P2
RETENTIONTIME: 5
CCS: 155
Num Peaks: 6
78.9578	3621905
96.9685	3478983
158.9253	460035
174.9564	71499
176.9365	44535
241.0094	23769

NAME: 20_6-phosphogluconic acid (6PG)
PRECURSORMZ: 276.0246338
FORMULA: C6H13O10P
RETENTIONTIME: 4.8
CCS: 144.08
Num Peaks: 5
71.0125	38399
78.9584	574828
85.0276	2373
99.0071	10931
129.0171	445

NAME: 24_acetoacetyl-CoA
PRECURSORMZ: 851.1363395
FORMULA: C25H40N7O18P3S
RETENTIONTIME: 3.3
CCS: 254.51
Num Peaks: 7
407.9927	258763
419.0434	148221
668.1281	8175
686.1495	89143
766.1055	191426
767.1056	45511
768.102	10151

NAME: 25_HMG-CoA
PRECURSORMZ: 911.1574689
FORMULA: C27H44N7O20P3S
RETENTIONTIME: 4.8
CCS: 261.39
Num Peaks: 9
306.9982	4524
339.0768	2915
407.9938	59332
426.0165	59385
483.0966	1130
812.1546	14822
830.1849	9606
911.1511	76841
912.1534	32439

NAME: 41_UDP-glucose
PRECURSORMZ: 566.0550216
FORMULA: C15H24N2O17P2
RETENTIONTIME: 3.1
CCS: 207.17
Num Peaks: 10
78.9578	1155934
96.9684	828286
158.9246	292471
192.9905	65336
211.001	246527
241.0119	460721
272.9572	355606
280.0233	144685
323.0288	1015370
384.9844	224242

NAME: 60_acetyl-CoA
PRECURSORMZ: 809.1257748
FORMULA: C23H38N7O17P3S
RETENTIONTIME: 3.4
CCS: 248.76
Num Peaks: 9
78.9604	23221
408.0151	437811
409.0146	53865
426.011	281862
427.0208	31690
461.058	261451
462.0609	32143
479.0654	80555
728.1533	184875

NAME: 61_malonyl-CoA
PRECURSORMZ: 853.115604
FORMULA: C24H38N7O19P3S
RETENTIONTIME: 4.9
CCS: 248.74
Num Peaks: 9
328.0313	3673
408.0081	47526
409.0146	5502
461.0506	17885
479.0654	10225
766.1055	10114
808.1188	42632
810.1064	3253
834.0825	2759

NAME: 62_succinyl-CoA
PRECURSORMZ: 867.1312541
FORMULA: C25H40N7O19P3S
RETENTIONTIME: 4.8
CCS: 252.78
Num Peaks: 10
79.9563	487
96.9698	655
145.0509	466
324.1322	395
328.0413	492
408.0075	10042
419.0406	760
426.0279	5714
867.119	1064
868.1173	268

NAME: 63_uridine monophosphate
PRECURSORMZ: 324.0358671
FORMULA: C9H13N2O9P
RETENTIONTIME: 2.7
CCS: 161.47
Num Peaks: 6
78.9577	1038171
96.9684	396797
111.0189	134385
138.9795	4397
150.9795	3692
211.0012	426
