# Supplementary material for: PeakDecoder enables machine learning-based metabolite annotation and accurate profiling in multidimensional mass spectrometry measurements
Source: Nat Commun. 2023 Apr 28;14:2461. doi: 10.1038/s41467-023-37031-9 (PMC10147702; doi:10.1038/s41467-023-37031-9)
Supplement: Supplementary file 3 — Supplementary Dataset 1 [file 41467_2023_37031_MOESM3_ESM.zip › StandardsLibrary-RT-CCS-deprotonated-ion.xlsx]

## Sheet: Supplementary Table 1
Molecule	PubChemID	Neutral Formula	Exact Mass	Retention Time	Collisional Cross Section
01_malic acid	525	C4H6O5	134.022	2.2	116.25
03_cis-aconitic acid	643757	C6H6O6	174.016	2	124.63
04_trans-aconitic acid	444212	C6H6O6	174.016	3.5	126.92
05_isocitric acid	1198	C6H8O7	192.027	3.5	127.43
06_citric acid	311	C6H8O7	192.027	4.9	127.49
07_succinic acid	1110	C4H6O4	118.027	1.8	116.56
08_alpha-ketoglutaric acid (aKG)	51	C5H6O5	146.022	1.8	121.43
09_lactic acid	612	C3H6O3	90.0317	1.2	113
10_3-hydroxypropanoic acid (3HP)	68152	C3H6O3	90.0317	1.3	113.8
11_fumaric acid	444972	C4H4O4	116.011	2.2	117.64
12_pyruvic acid	1060	C3H4O3	88.016	0.9	111.67
13_aspartic acid	5960	C4H7NO4	133.038	2.2	119.13
14_citramalic acid	1081	C5H8O5	148.037	1.8	122.18
15_glyceraldehyde-3-P (G3P)	729	C3H7O6P	169.998	2.4	124.95
16_phosphoenolpyruvate (PEP)	1005	C3H5O6P	167.982	3.3	121.84
17_glucose 6-phosphate (G6P)	439284	C6H13O9P	260.03	3.6	147.27
18_fructose 6-phosphate (F6P)	440641	C6H13O9P	260.03	3.2	144.3
19_fructose 1,6-diphosphate (F16DP)	10267	C6H14O12P2	339.996	5	155
20_6-phosphogluconic acid (6PG)	91493	C6H13O10P	276.025	4.8	144.08
21_3-phosphoglyceric acid (3PG)	439183	C3H7O7P	185.993	4.8	125.05
22_quinic acid	6508	C7H12O6	192.063	1.5	134.75
23_protocatechuic acid	72	C7H6O4	154.027	1.2	123.03
24_acetoacetyl-CoA	92153	C25H40N7O18P3S	851.136	3.3	254.51
25_HMG-CoA	445127	C27H44N7O20P3S	911.157	4.8	261.39
26_mevalonic acid	439230	C6H12O4	148.074	1.1	128.97
27_mevalonate-5-phosphate (mev-5P)	439400	C6H13O7P	228.04	3	138.11
28_mevalonate 5-diphosphate (mev-5PP)	439418	C6H14O10P2	308.006	4.8	151.89
29_isopentenyl diphosphate (IPP)	1195	C5H12O7P2	246.006	2.1	144.98
31_geranyl diphopshate (GPP)	445995	C10H20O7P2	314.068	1.6	167.33
32_farnesyl diphosphate (FPP)	445713	C15H28O7P2	382.131	1.2	186.96
33_geranygeranyl diphosphate (GGPP)	447277	C20H36O7P2	450.194	1.1	205.78
34_itaconic acid	811	C5H6O4	130.027	1.4	118.68
35_gluconic acid	10690	C6H12O7	196.058	1.7	132.86
36_2-ketogluconic acid	3035456	C6H10O7	194.043	1.6	131.66
37_ribulose 5-phosphate	439184	C5H11O8P	230.019	2.5	138.7
38_ribose 5-phosphate	440101	C5H11O8P	230.019	2.7	139.33
39_glutamic acid	33032	C5H9NO4	147.053	2	124.39
40_alanine	5950	C3H7NO2	89.0477	1.6	116.55
41_UDP-glucose	8629	C15H24N2O17P2	566.055	3.1	207.17
42_glucose 1-phosphate (G1P)	65533	C6H13O9P	260.03	3.4	148.5
43_cis,cis-muconic acid	5280518	C6H6O4	142.027	1.6	121.82
44_trans, trans-muconic acid	5356793	C6H6O4	142.027	1.9	130.52
45_dihydroxyacetone phosphate (DHAP)	668	C3H7O6P	169.998	2.4	124.95
46_glutamine	5961	C5H10N2O3	146.069	1.8	127.59
47_xylitol	6912	C5H12O5	152.068	1.2	125.27
48_trehalose	7427	C12H22O11	342.116	1.8	169.82
49_phenylalanine	6140	C9H11NO2	165.079	1.2	139.88
50_arabitol	94154	C5H12O5	152.068	1.2	125.27
51_catechol	289	C6H6O2	110.037	0.8	115.52
52_glucose	5793	C6H12O6	180.063	1.3	141.57
53_erythrose 4-phosphate (E4P)	122357	C4H9O7P	200.009	3.7	148.82
54_sedoheptulose 7-phosphate (S7P)	165007	C7H15O10P	290.04	3.3	150.44
55_tryptophan	6305	C11H12N2O2	204.09	1.2	151.79
56_glutathione reduced	124886	C10H17N3O6S	307.084	2.3	162.37
57_mannitol	6251	C6H14O6	182.079	1.3	131.99
58_uridine	6029	C9H12N2O6	244.07	1	151.12
59_adenosine	60961	C10H13N5O4	267.097	1	157.91
60_acetyl-CoA	444493	C23H38N7O17P3S	809.126	3.4	248.76
61_malonyl-CoA	644066	C24H38N7O19P3S	853.116	4.9	248.74
62_succinyl-CoA	92133	C25H40N7O19P3S	867.131	4.8	252.78
63_uridine monophosphate	6030	C9H13N2O9P	324.036	2.7	161.47
64_L-threonine	6288	C4H9NO3	119.058	1.6	120.69
65_4-aminobutyric acid (GABA)	119	C4H9NO2	103.063	1.7	122.64
66_2,4-diaminobutanoic acid	134490	C4H10N2O2	118.074	3.3	124.07
