# Supplementary material for: PeakDecoder enables machine learning-based metabolite annotation and accurate profiling in multidimensional mass spectrometry measurements
Source: Nat Commun. 2023 Apr 28;14:2461. doi: 10.1038/s41467-023-37031-9 (PMC10147702; doi:10.1038/s41467-023-37031-9)
Supplement: Supplementary file 5 — Source Data [file 41467_2023_37031_MOESM5_ESM.xlsx]

## Sheet: Figure 3a
Figure 3a
PrecursorName.Replicate	Label	DIA.cosSim	DIA.RTdiffSd	DIA.RTdiffMean	DIA.FWHMdiffSd	DIA.FWHMdiffMean	DIA.MassErrorSd	DIA.MassErrorMean	PeakDecoderScore	FDR	FDR.DIA.cosSim
raw10984.Pput_CJ019_WT_IMS_5ul_R2_02_20V_redo_12Sep	target	0.999926	0	0.04	0.005	0.0025	19.4804	21.7	0.991736	0.00318471	0.0408922
raw12296.Pput_CJ019_WT_IMS_5ul_R1_01_20V_redo_12Sep	target	0.960135	0.145109	0.0983333	0.0499667	-0.0216667	20.5982	11.8333	0.984644	0.00559796	0.18995
raw12296.Pput_Muck_5042_IMS_5ul_R2_11_20V_redo_12Sep	target	0.999943	0	0.08	0.0057735	0.0366667	16.5742	-1.36667	0.989456	0.00401606	0.0383352
raw12298.Pput_CJ019_WT_IMS_5ul_R2_02_20V_redo_12Sep	target	0.999348	0.0382971	0.09	0.0718215	-0.0325	3.57491	8.5	0.982321	0.00566706	0.058996
raw12298.Pput_Muck_1642_IMS_5ul_R3_06_20V_redo_12Sep	target	0.999998	0.132791	0.156667	0.108167	-0.05	7.24592	11.7333	0.964927	0.00969501	0.047619
raw12298.Pput_Muck_2224_IMS_5ul_R1_07_20V_redo_12Sep	target	0.972764	0.0382971	0.01	0.0216025	-0.02	11.9227	9.45	0.992724	0.00316122	0.171346
raw12298.Pput_Muck_2224_IMS_5ul_R2_08_20V_redo_12Sep	target	0.999805	0	0.04	0	-0.01	11.0775	18.9	0.988967	0.00414079	0.0432977
raw12298.Pput_Muck_5042_IMS_5ul_R1_10_20V_redo_12Sep	target	0.999283	0.0173205	0.05	0.0737111	0.0833333	9.24824	14.5	0.980032	0.00652712	0.059733
raw12588.Pput_CJ019_WT_IMS_5ul_R2_02_20V_redo_12Sep	target	0.999555	0.0163299	0.0466667	0.00983192	0.0116667	24.067	20.1333	0.987702	0.00422068	0.0536318
raw12588.Pput_CJ019_WT_IMS_5ul_R3_03_20V_redo_12Sep	target	0.999963	0.0163299	0.0733333	0.0121106	0.0166667	20.3914	20.5333	0.984559	0.00557809	0.0364964
raw12726.Pput_CJ019_WT_IMS_5ul_R2_02_20V_redo_12Sep	target	0.999385	0.0206559	0.0266667	0.010328	0.0233333	13.3358	17.95	0.990664	0.00370885	0.0589113
raw12726.Pput_CJ019_WT_IMS_5ul_R3_03_20V_redo_12Sep	target	0.998744	0.0163299	0.0333333	0.00816497	0.176667	9.28052	16.9	0.985584	0.00527844	0.0719258
raw12887.Pput_CJ019_WT_IMS_5ul_R2_02_20V_redo_12Sep	target	0.999865	0.02	0.01	0.015	-0.0075	11.292	20.55	0.990913	0.00394477	0.0406616
raw12887.Pput_CJ019_WT_IMS_5ul_R2_02_40V_12Sep	target	0.995799	0	0	0.0288675	-0.0166667	9.65885	14.3333	0.991325	0.00331858	0.101072
raw12887.Pput_CJ019_WT_IMS_5ul_R3_03_40V_12Sep	target	0.998888	0.02	0.01	0.01	-0.005	10.7799	13.2	0.991143	0.00369004	0.0697187
raw12887.Pput_Muck_1642_IMS_5ul_R2_05_20V_redo_12Sep	target	0.999665	0	0	0	0	13.6881	21.6667	0.991979	0.00281096	0.0483871
raw12887.Pput_Muck_1642_IMS_5ul_R3_06_40V_12Sep	target	0.999999	0	0	0.0173205	-0.01	11.9559	13.0333	0.992323	0.00249169	0.08
raw12887.Pput_Muck_2224_IMS_5ul_R1_07_20V_redo_12Sep	target	0.999915	0	0	0	0	14.1737	20.3333	0.992387	0.00259067	0.0429553
raw12887.Pput_Muck_2224_IMS_5ul_R1_07_40V_12Sep	target	0.999616	0	0	0.0173205	-0.01	10.1746	17.5333	0.990794	0.00381679	0.0512129
raw12887.Pput_Muck_2224_IMS_5ul_R2_08_40V_12Sep	target	0.99985	0	0	0.0173205	0.005	5.31099	14.5	0.981566	0.00601852	0.0406025
raw12887.Pput_Muck_2224_IMS_5ul_R3_09_20V_redo_12Sep	target	0.999851	0.02	0.01	0.015	-0.0075	15.6315	22.825	0.992014	0.00214746	0.0407627
raw12887.Pput_Muck_2224_IMS_5ul_R3_09_40V_12Sep	target	0.999213	0	0	0.04	-0.02	11.5794	11.65	0.993496	0.00447427	0.0608223
raw12887.Pput_Muck_5042_IMS_5ul_R1_10_20V_redo_12Sep	target	0.999971	0	0	0	0	16.5838	16.175	0.993555	0.00479616	0.0302013
raw12887.Pput_Muck_5042_IMS_5ul_R2_11_40V_12Sep	target	0.985728	0.023094	0.0266667	0.0288675	-0.00666667	13.6698	9.63333	0.993621	0.00515464	0.142123
raw12887.Pput_Muck_5042_IMS_5ul_R3_12_20V_redo_12Sep	target	0.99962	0.023094	-0.02	0.01	-0.005	9.90265	17.725	0.990405	0.0043592	0.0513977
raw12887.Pput_Muck_5042_IMS_5ul_R3_12_40V_12Sep	target	0.994279	0.023094	0.0533333	0.011547	0.00333333	9.78621	13.6	0.987957	0.00431167	0.112249
raw13386.Pput_Muck_1642_IMS_5ul_R2_05_20V_redo_12Sep	target	0.999948	0.0556776	0.06	0.023094	0.0133333	10.6707	3.43333	0.989142	0.00421793	0.0378875
raw13942.Pput_CJ019_WT_IMS_5ul_R2_02_20V_redo_12Sep	target	0.999894	0.02	-0.03	0.0057735	-0.005	21.1041	15.375	0.9934	0.00592885	0.0416667
raw13942.Pput_CJ019_WT_IMS_5ul_R3_03_20V_redo_12Sep	target	0.999848	0.0219089	-0.016	0.00547723	-0.004	21.2526	22.3	0.992574	0.00285714	0.0404172
raw13942.Pput_Muck_2224_IMS_5ul_R3_09_20V_redo_12Sep	target	0.999639	0	0	0	0	9.15769	16.7333	0.987487	0.00415554	0.0493088
raw13942.Pput_Muck_5042_IMS_5ul_R2_11_20V_redo_12Sep	target	0.99997	0.023094	-0.0266667	0	0	21.1342	17.3333	0.992949	0.00381679	0.0315091
raw13942.Pput_Muck_5042_IMS_5ul_R3_12_20V_redo_12Sep	target	0.99996	0.0178885	-0.008	0.00894427	-0.004	18.9783	21.42	0.993429	0.00410678	0.0369357
raw13988.Pput_CJ019_WT_IMS_5ul_R1_01_20V_redo_12Sep	target	0.999521	0.023094	-0.02	0.0191485	0.025	4.53064	14.8	0.979789	0.00670991	0.054755
raw13988.Pput_CJ019_WT_IMS_5ul_R2_02_20V_redo_12Sep	target	0.999818	0.0326599	2.77556e-17	0.0170783	-0.0025	4.33388	13.525	0.980195	0.00653595	0.0431349
raw13988.Pput_CJ019_WT_IMS_5ul_R3_03_20V_redo_12Sep	target	0.996086	0.0382971	0.03	0.0298608	0.0175	6.37574	13.85	0.982318	0.00566572	0.0993363
raw13988.Pput_Muck_1642_IMS_5ul_R2_05_20V_redo_12Sep	target	0.999002	0.0219089	0.02	0.0175119	-0.0166667	15.9403	5.08333	0.994834	0	0.0676388
raw13988.Pput_Muck_1642_IMS_5ul_R3_06_20V_redo_12Sep	target	0.998785	0.02	0.01	0.025	0.0325	5.62198	14.4	0.981916	0.00606768	0.0711775
raw13988.Pput_Muck_2224_IMS_5ul_R1_07_20V_redo_12Sep	target	0.998821	0.0219089	0.02	0.0316228	9.25186e-18	17.1495	5.46667	0.994738	0	0.0704599
raw13988.Pput_Muck_2224_IMS_5ul_R2_08_20V_redo_12Sep	target	0.997336	0.023094	0.02	0.0221736	0.0275	5.25952	14.475	0.980219	0.0065389	0.0848065
raw13988.Pput_Muck_2224_IMS_5ul_R3_09_20V_redo_12Sep	target	0.999972	0.02	0.01	0.00957427	-0.0125	6.1563	11.6	0.984522	0.00556539	0.0309278
raw13988.Pput_Muck_5042_IMS_5ul_R1_10_20V_redo_12Sep	target	0.999605	0.0252982	-1.85043e-17	0.0197484	0.015	15.2757	7.66667	0.992965	0.00385604	0.0516014
raw13988.Pput_Muck_5042_IMS_5ul_R2_11_20V_redo_12Sep	target	0.999239	0.0326599	0.0133333	0.0361478	0.0166667	14.8402	7.4	0.993006	0.00398936	0.0602202
raw14099.Pput_Muck_2224_IMS_5ul_R2_08_40V_12Sep	target	0.982803	0.260832	-0.0633333	0.217025	-0.06	6.18493	11.3333	0.746503	0.0142472	0.150646
raw14099.Pput_Muck_5042_IMS_5ul_R1_10_40V_12Sep	target	0.999431	0.0556776	0.01	0.043589	0.02	14.2028	8.2	0.990875	0.00391389	0.0570008
raw14151.Pput_Muck_2224_IMS_5ul_R1_07_20V_redo_12Sep	target	0.983395	0.0457347	0.0625	0.0206155	-0.0175	23.3968	19.125	0.975246	0.00807308	0.148902
raw14151.Pput_Muck_2224_IMS_5ul_R2_08_20V_redo_12Sep	target	0.997076	0.0484424	0.0533333	0.0136626	0.00333333	23.5685	10.5167	0.989011	0.00416233	0.0880902
raw14596.Pput_CJ019_WT_IMS_5ul_R1_01_20V_redo_12Sep	target	0.999699	0.0382971	0.07	0.015	0.0975	7.1388	8.775	0.973069	0.00857023	0.0485389
raw14768.Pput_CJ019_WT_IMS_5ul_R2_02_40V_12Sep	target	0.999606	0.023094	-0.0133333	0.011547	-0.0133333	10.0583	22.9	0.990237	0.00422297	0.0516934
raw14768.Pput_Muck_1642_IMS_5ul_R2_05_20V_redo_12Sep	target	0.999608	0	0	0.00547723	-0.004	13.0358	19.38	0.992134	0.00225564	0.0513393
raw14768.Pput_Muck_1642_IMS_5ul_R3_06_20V_redo_12Sep	target	0.999738	0.0206559	0.0133333	0.00408248	0.00166667	12.2979	29.2667	0.986768	0.0045007	0.0460733
raw14768.Pput_Muck_2224_IMS_5ul_R1_07_20V_redo_12Sep	target	0.999918	0	0.04	0	-0.01	23.3506	16.7	0.99334	0.00556586	0.0414097
raw14768.Pput_Muck_2224_IMS_5ul_R1_07_40V_12Sep	target	0.999908	0.0757188	0.09	0.02	3.46945e-18	7.35	8.475	0.983621	0.0056221	0.0416667
raw14768.Pput_Muck_2224_IMS_5ul_R2_08_20V_redo_12Sep	target	0.999558	0.023094	-0.0133333	0.0208167	0.00666667	11.7798	10.9667	0.991912	0.00270453	0.0538136
raw14768.Pput_Muck_2224_IMS_5ul_R2_08_40V_12Sep	target	0.999444	0.023094	0.0666667	0.0057735	-0.0133333	8.40555	16.4333	0.984617	0.00559085	0.0571649
raw14768.Pput_Muck_2224_IMS_5ul_R3_09_20V_redo_12Sep	target	0.998725	0.0314498	0.0109091	0.00301511	-0.00909091	13.906	23.1818	0.990297	0.00427533	0.072376
raw14768.Pput_Muck_2224_IMS_5ul_R3_09_40V_12Sep	target	0.999486	0.0219089	0.024	0.0164317	0.002	8.74843	9.7	0.988648	0.00398671	0.0544654
raw14768.Pput_Muck_5042_IMS_5ul_R1_10_20V_redo_12Sep	target	0.999103	0	0	0.00447214	0.002	12.0832	24.06	0.990624	0.00367141	0.0642765
raw14768.Pput_Muck_5042_IMS_5ul_R2_11_40V_12Sep	target	0.999651	0.02	0.05	0.0320156	-0.0325	2.55653	13.025	0.978841	0.00682669	0.0491343
raw14768.Pput_Muck_5042_IMS_5ul_R3_12_20V_redo_12Sep	target	0.998501	0.0151186	0.0457143	0.00690066	-0.0285714	14.3388	25.5	0.987719	0.00422833	0.0727122
raw14768.Pput_Muck_5042_IMS_5ul_R3_12_40V_12Sep	target	0.999553	0.023094	0.0266667	0.0057735	0.00333333	14.4119	3.03333	0.992314	0.00247934	0.0539629
raw14769.Pput_CJ019_WT_IMS_5ul_R1_01_20V_redo_12Sep	target	0.999661	0	0	0.00447214	-0.002	16.4206	24.3	0.992792	0.00331492	0.0487228
raw14769.Pput_CJ019_WT_IMS_5ul_R2_02_20V_redo_12Sep	target	0.999335	0.0178885	0.008	0.00447214	-0.002	18.0959	16.04	0.994008	0	0.0588449
raw14769.Pput_Muck_1642_IMS_5ul_R3_06_20V_redo_12Sep	target	0.998376	0.0219089	0.016	0.00447214	-0.002	15.4171	24.62	0.990668	0.0037123	0.0738237
raw14769.Pput_Muck_2224_IMS_5ul_R2_08_20V_redo_12Sep	target	0.999491	0.0213809	0	0.00886405	-0.0075	17.7519	17.475	0.99395	0	0.0542605
raw14769.Pput_Muck_2224_IMS_5ul_R3_09_20V_redo_12Sep	target	0.999297	0.0151186	0.00571429	0	-0.01	17.5392	20.5	0.99358	0.00496278	0.059304
raw14769.Pput_Muck_5042_IMS_5ul_R1_10_20V_redo_12Sep	target	0.997466	0.0438178	0.008	0.0164317	0.002	19.81	17.82	0.990205	0.00420345	0.0831119
raw14949.Pput_Muck_2224_IMS_5ul_R2_08_40V_12Sep	target	0.994361	0.19975	-0.02	0.0251661	0.0533333	17.6077	28.9	0.952515	0.0106278	0.112157
raw14949.Pput_Muck_5042_IMS_5ul_R1_10_40V_12Sep	target	0.992599	0.205264	-0.0133333	0.0208167	0.0333333	17.434	28.9333	0.957567	0.0103052	0.120113
raw14995.Pput_CJ019_WT_IMS_5ul_R2_02_40V_12Sep	target	0.999184	0.0404145	0.0166667	0.0057735	-0.00333333	10.3176	4.96667	0.988539	0.00393056	0.0609222
raw14995.Pput_Muck_1642_IMS_5ul_R2_05_20V_redo_12Sep	target	0.999748	0.0357771	0.024	0.00707107	-0.01	19.9606	15.4	0.992726	0.0031679	0.0463506
raw14995.Pput_Muck_1642_IMS_5ul_R3_06_20V_redo_12Sep	target	0.999933	0.0326599	0.0266667	0.0151658	-0.005	21.1405	12.2667	0.993255	0.00508475	0.039961
raw14995.Pput_Muck_2224_IMS_5ul_R1_07_20V_redo_12Sep	target	0.999294	0.046188	0.0266667	0.01	-0.02	19.8558	12.9667	0.992858	0.00357143	0.0598654
raw14995.Pput_Muck_2224_IMS_5ul_R1_07_40V_12Sep	target	0.999904	0.0404145	0.035	0.0057735	0.005	16.8296	12.05	0.992241	0.00239234	0.0405186
raw14995.Pput_Muck_2224_IMS_5ul_R2_08_20V_redo_12Sep	target	0.999985	0.046188	-0.0133333	0.0057735	-0.00666667	19.8048	16.9	0.991464	0.00287191	0.0268097
raw14995.Pput_Muck_2224_IMS_5ul_R2_08_40V_12Sep	target	0.999824	0.0404145	0.0466667	0.0057735	0.00666667	6.99071	3	0.98145	0.00599631	0.042176
raw14995.Pput_Muck_2224_IMS_5ul_R3_09_20V_redo_12Sep	target	0.998727	0.0517336	0.0218182	0.0175292	-0.00454545	16.3477	18.2364	0.988972	0.00414508	0.0723969
raw14995.Pput_Muck_2224_IMS_5ul_R3_09_40V_12Sep	target	0.999944	0.0438178	0.048	0.00447214	-0.008	17.9905	9.78	0.99311	0.00439239	0.037694
raw14995.Pput_Muck_5042_IMS_5ul_R1_10_20V_redo_12Sep	target	0.99868	0	-0.04	0.00894427	-0.024	20.1475	22.6	0.993461	0.00430108	0.0726545
raw14995.Pput_Muck_5042_IMS_5ul_R2_11_40V_12Sep	target	0.999201	0.0565685	0.04	0.005	0.0025	8.82284	3.575	0.985235	0.00520021	0.0609343
raw14995.Pput_Muck_5042_IMS_5ul_R3_12_20V_redo_12Sep	target	0.99971	0.0359894	0.0342857	0.00816497	-0.01	16.1044	13.3429	0.992944	0.00379747	0.049445
raw14995.Pput_Muck_5042_IMS_5ul_R3_12_40V_12Sep	target	0.999952	0.04	0.04	0.01	-0.02	23.7374	10.2333	0.992711	0.00311526	0.0386941
raw15018.Pput_Muck_1642_IMS_5ul_R2_05_20V_redo_12Sep	target	0.986435	0.0832666	0.0533333	0.0057735	0.0933333	30.162	0.833333	0.964781	0.00968914	0.1409
raw15019.Pput_Muck_1642_IMS_5ul_R3_06_40V_12Sep	target	0.999579	0	-0.04	0.00547723	0.035	13.9233	31.85	0.988949	0.00412939	0.0531088
raw15090.Pput_CJ019_WT_IMS_5ul_R1_01_40V_12Sep	target	0.999942	0.04	-0.06	0.0057735	0.005	16.1802	8	0.987945	0.00430372	0.0396996
raw15090.Pput_Muck_2224_IMS_5ul_R1_07_20V_redo_12Sep	target	0.996138	0.0489898	-0.02	0.010328	-0.0466667	20.685	18.9333	0.991929	0.00273598	0.0982262
raw15090.Pput_Muck_2224_IMS_5ul_R2_08_20V_redo_12Sep	target	0.999113	0.039036	-0.0571429	0.0106904	0.0114286	20.0144	20.3286	0.98972	0.00420329	0.0645475
raw15090.Pput_Muck_2224_IMS_5ul_R2_08_40V_12Sep	target	0.999727	0.0404145	-0.035	0.005	-0.0775	14.5437	9.2	0.99432	0	0.0474716
raw15090.Pput_Muck_2224_IMS_5ul_R3_09_20V_redo_12Sep	target	0.99286	0.0421637	1.11022e-16	0.00918937	-0.002	16.8904	18.43	0.99143	0.002849	0.11911
raw15090.Pput_Muck_5042_IMS_5ul_R1_10_40V_12Sep	target	0.999548	0.04	-0.02	0.0125831	0.0025	18.7411	27.675	0.987199	0.00408401	0.0537589
raw15090.Pput_Muck_5042_IMS_5ul_R2_11_40V_12Sep	target	0.999929	0.0516398	0.02	0.0163299	-0.01	21.9829	15.325	0.989015	0.00416522	0.040566
raw15143.Pput_Muck_2224_IMS_5ul_R1_07_20V_redo_12Sep	target	0.999743	0.023094	-0.02	0.005	-0.0025	12.0815	15.75	0.991601	0.0030175	0.0462914
raw15143.Pput_Muck_2224_IMS_5ul_R2_08_20V_redo_12Sep	target	0.999735	0	-0.04	0.0104881	0.005	12.1817	13.7833	0.989705	0.00419048	0.0469239
raw15379.Pput_CJ019_WT_IMS_5ul_R1_01_40V_12Sep	target	0.999682	0	-0.08	0.011547	0.02	12.661	14	0.982985	0.00551956	0.0480583
raw15379.Pput_Muck_2224_IMS_5ul_R1_07_20V_redo_12Sep	target	0.994931	0.0163299	-0.0333333	0.00408248	-0.00166667	14.8954	17.2167	0.992695	0.00309598	0.107499
raw15379.Pput_Muck_2224_IMS_5ul_R2_08_20V_redo_12Sep	target	0.998192	0	-0.07	0.0139728	0.0157143	13.0673	15.2	0.986975	0.00401031	0.0770444
raw15379.Pput_Muck_2224_IMS_5ul_R2_08_40V_12Sep	target	0.998757	0.023094	-0.02	0.005	0.0075	21.923	0.6	0.989398	0.00398406	0.071865
raw15379.Pput_Muck_2224_IMS_5ul_R3_09_20V_redo_12Sep	target	0.998959	0.0126491	-0.036	0.0108012	0.005	15.4134	12.39	0.992448	0.0026738	0.0697888
raw15379.Pput_Muck_5042_IMS_5ul_R1_10_40V_12Sep	target	0.999135	0.0326599	0	0.005	0.0025	20.0217	-3.225	0.990475	0.00442478	0.063711
raw15379.Pput_Muck_5042_IMS_5ul_R2_11_40V_12Sep	target	0.999321	0.023094	0.02	0.02	-0.02	33.0426	-30.05	0.941143	0.0109675	0.0593952
raw15381.Pput_CJ019_WT_IMS_5ul_R2_02_20V_redo_12Sep	target	0.999457	0.02	0.01	0	0.22	13.9369	19.125	0.991212	0.0037594	0.0566849
raw15381.Pput_CJ019_WT_IMS_5ul_R3_03_20V_redo_12Sep	target	0.998145	0.0178885	0.048	0	0.26	14.6152	23.1	0.988534	0.00392799	0.0779864
raw15381.Pput_Muck_2224_IMS_5ul_R3_09_20V_redo_12Sep	target	0.999699	0	0.07	0.0608276	0.1	16.0506	22.9667	0.971069	0.00867948	0.0486594
raw15381.Pput_Muck_5042_IMS_5ul_R2_11_20V_redo_12Sep	target	0.999624	0	0.08	0.0057735	0.303333	18.4785	32.2667	0.957616	0.0103318	0.051085
raw15381.Pput_Muck_5042_IMS_5ul_R3_12_20V_redo_12Sep	target	0.999537	0	0	0.00447214	0.218	17.167	23.88	0.988473	0.00390625	0.0544472
raw15382.Pput_Muck_5042_IMS_5ul_R3_12_20V_redo_12Sep	target	0.99783	0.0356371	-0.005	0.0163299	0.216667	16.4504	19.4667	0.992033	0.00216138	0.0802314
raw15581.Pput_Muck_2224_IMS_5ul_R2_08_20V_redo_12Sep	target	0.997485	0.023094	-0.06	0.0264575	-0.005	27.0045	9.975	0.98511	0.00517464	0.0833333
raw15652.Pput_Muck_5042_IMS_5ul_R3_12_20V_redo_12Sep	target	0.999574	0.0334664	0.06	0.0116905	-0.0216667	23.6519	12.5333	0.991383	0.00280741	0.0528805
raw15659.Pput_CJ019_WT_IMS_5ul_R1_01_20V_redo_12Sep	target	0.988372	0.0512835	0.034	0.0212132	0.01	14.9938	20.34	0.984364	0.00576875	0.135023
raw15659.Pput_CJ019_WT_IMS_5ul_R1_01_40V_12Sep	target	0.996299	0.023094	0.0666667	0.01	-0.01	29.5848	18.4333	0.97068	0.00866515	0.0963559
raw15659.Pput_CJ019_WT_IMS_5ul_R2_02_20V_redo_12Sep	target	0.999514	0.04	0.04	0.00707107	-2.77542e-18	14.7873	19.54	0.988588	0.00395778	0.0544413
raw15659.Pput_CJ019_WT_IMS_5ul_R2_02_40V_12Sep	target	0.996815	0.045607	0.024	0.0167332	0.016	20.2495	16.46	0.988599	0.00396563	0.0912653
raw15659.Pput_CJ019_WT_IMS_5ul_R3_03_20V_redo_12Sep	target	0.982113	0.0497996	0.01	0.0164317	0.015	15.6624	19.1167	0.987981	0.00431566	0.152914
raw15659.Pput_CJ019_WT_IMS_5ul_R3_03_40V_12Sep	target	0.999163	0.04	0.08	0.0173205	-0.01	24.5814	11.2667	0.98699	0.00401261	0.0621469
raw15659.Pput_Muck_5042_IMS_5ul_R2_11_20V_redo_12Sep	target	0.999853	0.061101	0.0666667	0.0057735	-0.0266667	19.4926	21.9333	0.97575	0.00767427	0.0402906
raw15659.Pput_Muck_5042_IMS_5ul_R3_12_20V_redo_12Sep	target	0.999944	0.068313	0.05	0.005	0.0025	17.3834	14.375	0.987606	0.00419664	0.0376106
raw15708.Pput_Muck_1642_IMS_5ul_R2_05_20V_redo_12Sep	target	0.992568	0.0516398	0.02	0.0974252	-0.0475	20.6189	27.3	0.871429	0.0122022	0.120064
raw15784.Pput_CJ019_WT_IMS_5ul_R1_01_20V_redo_12Sep	target	0.999996	0	0	0	0	8.45951	10.8333	0.984645	0.00559939	0.0470588
raw15784.Pput_CJ019_WT_IMS_5ul_R3_03_20V_redo_12Sep	target	0.998456	0.069282	0.06	0.0057735	-0.005	17.7032	18.175	0.982488	0.00569395	0.0722131
raw15784.Pput_CJ019_WT_IMS_5ul_R3_03_40V_12Sep	target	0.999997	0.0503322	0.05	0.005	0.0025	11.5822	3.8	0.989812	0.00427184	0.0431655
raw15784.Pput_Muck_1642_IMS_5ul_R2_05_20V_redo_12Sep	target	0.994647	0.0476445	0.028	0.00894427	-0.004	7.002	12.36	0.983191	0.00555153	0.109779
raw15784.Pput_Muck_1642_IMS_5ul_R3_06_20V_redo_12Sep	target	0.999929	0.069282	0.04	0.0152753	-0.00333333	8.75043	5.6	0.986858	0.00397614	0.0390476
raw15784.Pput_Muck_1642_IMS_5ul_R3_06_40V_12Sep	target	0.999998	0.04	0.04	0.011547	-0.00666667	2.17792	4.16667	0.96629	0.00972644	0.0392157
raw15784.Pput_Muck_2224_IMS_5ul_R1_07_20V_redo_12Sep	target	0.996467	0.0568624	0.0466667	0.01	-0.01	6.44438	7.1	0.982984	0.00551823	0.0952596
raw15784.Pput_Muck_2224_IMS_5ul_R2_08_20V_redo_12Sep	target	0.999974	0.069282	0.04	0.0057735	-0.00333333	7.8143	10.5667	0.982512	0.00569801	0.027027
raw15784.Pput_Muck_2224_IMS_5ul_R3_09_20V_redo_12Sep	target	0.996713	0.046188	0.0266667	0.011547	-0.00666667	8.05129	8.06667	0.986466	0.00467547	0.0920962
raw15784.Pput_Muck_2224_IMS_5ul_R3_09_40V_12Sep	target	1	0.046188	0.04	0.005	0.0025	7.91975	9.125	0.984159	0.00571855	0.0344828
raw15784.Pput_Muck_5042_IMS_5ul_R1_10_20V_redo_12Sep	target	0.999112	0.069282	0.04	0.0057735	0.00666667	8.07279	7	0.982621	0.00571157	0.0645266
raw15784.Pput_Muck_5042_IMS_5ul_R2_11_20V_redo_12Sep	target	0.99956	0.06	0.03	0.005	0.0075	20.8847	14.95	0.987588	0.00418911	0.0535487
raw15784.Pput_Muck_5042_IMS_5ul_R3_12_20V_redo_12Sep	target	0.999518	0.06	0.03	0.0129099	-0.005	18.8214	15.9	0.988413	0.00387222	0.0546201
raw15909.Pput_CJ019_WT_IMS_5ul_R1_01_20V_redo_12Sep	target	0.985378	0.023094	-0.0566667	0.023094	-0.0133333	20.0263	18.7333	0.992718	0.00314136	0.142988
raw15909.Pput_CJ019_WT_IMS_5ul_R3_03_20V_redo_12Sep	target	0.997132	0.02	-0.03	0.0057735	0.005	10.4126	16.825	0.989794	0.00425532	0.0876738
raw15909.Pput_CJ019_WT_IMS_5ul_R3_03_40V_12Sep	target	0.999547	0.015	-0.0225	0	0	25.677	17.875	0.99148	0.00288351	0.0540881
raw15909.Pput_Muck_1642_IMS_5ul_R2_05_20V_redo_12Sep	target	0.979951	0.0357771	-0.016	0.0194936	-0.016	23.4449	16.7	0.99043	0.00438212	0.158126
raw15909.Pput_Muck_1642_IMS_5ul_R3_06_20V_redo_12Sep	target	0.994117	0.023094	-0.0133333	0.01	-4.62621e-18	7.5162	19.9667	0.986926	0.00399202	0.11331
raw15909.Pput_Muck_1642_IMS_5ul_R3_06_40V_12Sep	target	0.96634	0.023094	-0.0133333	0.061101	-0.0333333	19.3629	18.4	0.992414	0.00263852	0.181923
raw15909.Pput_Muck_2224_IMS_5ul_R1_07_20V_redo_12Sep	target	0.988505	0.023094	-0.0133333	0.0152753	-0.0133333	12.3973	23.2667	0.991681	0.00311526	0.134583
raw15909.Pput_Muck_2224_IMS_5ul_R2_08_20V_redo_12Sep	target	0.995142	0.023094	-0.0566667	0.01	-0.01	24.0084	17.7667	0.990165	0.0041632	0.106983
raw15909.Pput_Muck_2224_IMS_5ul_R3_09_20V_redo_12Sep	target	0.992143	0.023094	-0.0266667	0	-0.01	12.7508	20.1667	0.991709	0.0031506	0.120848
raw15909.Pput_Muck_2224_IMS_5ul_R3_09_40V_12Sep	target	0.981618	0.0382971	-0.03	0.0170783	-0.0025	19.072	21.8	0.99067	0.00371575	0.153996
raw15909.Pput_Muck_5042_IMS_5ul_R1_10_20V_redo_12Sep	target	0.988891	0.046188	-0.0133333	0.0251661	-0.00666667	7.7	20	0.986519	0.00468836	0.133181
raw15909.Pput_Muck_5042_IMS_5ul_R2_11_20V_redo_12Sep	target	0.968642	0.0326599	0	0.0125831	-0.0125	12.8586	18.975	0.991478	0.00288018	0.178262
raw15909.Pput_Muck_5042_IMS_5ul_R3_12_20V_redo_12Sep	target	0.998534	0.02	-0.01	0	-0.01	9.97096	18.5	0.989767	0.00423892	0.072798
raw15910.Pput_CJ019_WT_IMS_5ul_R2_02_20V_redo_12Sep	target	0.999919	0	-0.04	0	-0.01	8.69765	19.325	0.985898	0.00482962	0.040744
raw15910.Pput_CJ019_WT_IMS_5ul_R2_02_40V_12Sep	target	0.997667	0	-0.04	0.0057735	-0.00333333	7.98269	19.6667	0.985492	0.00526316	0.0816881
raw15910.Pput_CJ019_WT_IMS_5ul_R3_03_40V_12Sep	target	0.997911	0	-0.03	0.005	-0.0025	8.87595	18.675	0.987236	0.00410076	0.0798884
raw15910.Pput_Muck_1642_IMS_5ul_R2_05_20V_redo_12Sep	target	0.999914	0	-0.04	0.0057735	-0.00666667	12.9361	17.7333	0.991057	0.00359897	0.0429185
raw15910.Pput_Muck_1642_IMS_5ul_R3_06_40V_12Sep	target	0.997668	0.023094	-0.0266667	0.023094	-0.0233333	10.933	20.8	0.992544	0.00280636	0.0817082
raw15910.Pput_Muck_2224_IMS_5ul_R1_07_20V_redo_12Sep	target	0.999932	0	-0.04	0	-0.01	19.1511	13.9667	0.992401	0.0026178	0.0396902
raw15910.Pput_Muck_2224_IMS_5ul_R1_07_40V_12Sep	target	0.999281	0	-0.04	0	-0.01	8.45596	19.5333	0.985522	0.00526732	0.059712
raw15910.Pput_Muck_2224_IMS_5ul_R2_08_40V_12Sep	target	0.99909	0.023094	-0.02	0	-0.01	6.71236	17.125	0.984507	0.00555836	0.0644644
raw15910.Pput_Muck_2224_IMS_5ul_R3_09_20V_redo_12Sep	target	0.999819	0.02	-0.03	0	-0.01	10.9652	19.675	0.990559	0.00361174	0.0432136
raw15910.Pput_Muck_2224_IMS_5ul_R3_09_40V_12Sep	target	0.993513	0.02	-0.03	0.00816497	-0.01	10.8037	17.5	0.99112	0.003663	0.116103
raw15910.Pput_Muck_5042_IMS_5ul_R1_10_20V_redo_12Sep	target	0.996353	0.04	-0.02	0.01	-0.015	10.6554	17.85	0.99048	0.00443656	0.0959641
raw15910.Pput_Muck_5042_IMS_5ul_R2_11_40V_12Sep	target	0.998546	0	-0.04	0.0057735	-0.00666667	8.4309	23	0.986653	0.00445682	0.072905
raw15910.Pput_Muck_5042_IMS_5ul_R3_12_20V_redo_12Sep	target	0.999572	0	-0.04	0.005	-0.0075	9.45846	16.625	0.987223	0.00409237	0.0531277
raw15910.Pput_Muck_5042_IMS_5ul_R3_12_40V_12Sep	target	0.999512	0.023094	-0.0133333	0	0	7.23901	20.0333	0.985113	0.00517598	0.0543523
raw16089.Pput_CJ019_WT_IMS_5ul_R1_01_20V_redo_12Sep	target	0.999483	0.04	0	0.0134164	0.034	19.1509	18.78	0.989733	0.00421779	0.0543565
raw16089.Pput_CJ019_WT_IMS_5ul_R1_01_40V_12Sep	target	0.999994	0	0.04	0.011547	0.0566667	20.729	18.8	0.99081	0.00383877	0.0347826
raw16089.Pput_CJ019_WT_IMS_5ul_R2_02_20V_redo_12Sep	target	0.995366	0.0408656	0.012	0.0083666	0.022	14.2676	19.76	0.989	0.00415369	0.104674
raw16089.Pput_CJ019_WT_IMS_5ul_R2_02_40V_12Sep	target	0.99995	0.0536656	0.016	0.0178885	0.048	15.4229	17.8	0.986092	0.00487013	0.0378251
raw16089.Pput_CJ019_WT_IMS_5ul_R3_03_20V_redo_12Sep	target	0.997551	0.0551362	0.02	0.00816497	0.0633333	14.8418	15.5667	0.986163	0.00461957	0.083191
raw16089.Pput_CJ019_WT_IMS_5ul_R3_03_40V_12Sep	target	0.999929	0.023094	0.0533333	0	0.04	20.7278	21.6667	0.986662	0.0044618	0.0406043
raw16089.Pput_Muck_5042_IMS_5ul_R2_11_20V_redo_12Sep	target	0.964467	0.061101	0.0266667	0.01	0.02	22.2897	11.9	0.985161	0.00518941	0.183999
raw16089.Pput_Muck_5042_IMS_5ul_R3_12_20V_redo_12Sep	target	0.996709	0.0834166	0.0425	0.0471699	-0.0075	22.9998	7.45	0.984218	0.00572995	0.0920751
raw16090.Pput_CJ019_WT_IMS_5ul_R1_01_40V_12Sep	target	0.998178	0.023094	0.0533333	0.0152753	0.0533333	30.4533	30.0667	0.890928	0.0122378	0.0775072
raw16090.Pput_CJ019_WT_IMS_5ul_R2_02_20V_redo_12Sep	target	0.994039	0.0331662	0.005	0.005	0.0275	22.1349	14.375	0.991036	0.00358056	0.113466
raw16090.Pput_CJ019_WT_IMS_5ul_R3_03_40V_12Sep	target	0.999995	0.061101	0.0266667	0.0208167	0.0633333	29.4561	22.3333	0.897296	0.0120529	0.0410256
raw16090.Pput_Muck_5042_IMS_5ul_R3_12_20V_redo_12Sep	target	0.992957	0.0383406	0.012	0.0319374	-0.022	23.2256	22.66	0.981238	0.00595511	0.118637
raw16090.Pput_Muck_5042_IMS_5ul_R3_12_40V_12Sep	target	0.998544	0	0.04	0.0057735	-0.0233333	29.7476	31.8	0.957636	0.0103441	0.072844
raw16320.Pput_CJ019_WT_IMS_5ul_R2_02_20V_redo_12Sep	target	0.998426	0.02	0.03	0.0236291	0.2325	19.0104	21.525	0.990526	0.00358744	0.0725784
raw16320.Pput_CJ019_WT_IMS_5ul_R3_03_20V_redo_12Sep	target	0.998311	0	-0.04	0.011547	-0.00666667	22.3395	17.6667	0.992992	0.00396825	0.074579
raw16886.Pput_CJ019_WT_IMS_5ul_R1_01_20V_redo_12Sep	target	0.997764	0.112101	-0.075	0.0057735	0.385	4.63995	2.325	0.957548	0.010295	0.0807298
raw16961.Pput_Muck_1642_IMS_5ul_R2_05_20V_redo_12Sep	target	0.998759	0.128582	0.123333	0.0503322	0.126667	13.5799	18.0333	0.957598	0.0103216	0.0719278
raw17022.Pput_Muck_1642_IMS_5ul_R3_06_40V_12Sep	target	0.992999	0.0413118	-0.0266667	0.0116905	-0.00833333	23.431	18.4167	0.989122	0.00420905	0.118531
raw17163.Pput_CJ019_WT_IMS_5ul_R1_01_40V_12Sep	target	0.999932	0.046188	-0.0266667	0.0057735	0.00666667	30.9694	14.8333	0.964382	0.00967937	0.0395753
raw17163.Pput_CJ019_WT_IMS_5ul_R2_02_40V_12Sep	target	0.989867	0.0404145	-0.0233333	0.0305505	0.0233333	28.0637	18.3	0.970139	0.00863487	0.1302
raw17165.Pput_CJ019_WT_IMS_5ul_R2_02_40V_12Sep	target	0.999295	0.023094	0.0133333	0.023094	0.0233333	7.86405	-8.86667	0.972696	0.00855414	0.0599291
raw17165.Pput_Muck_2224_IMS_5ul_R2_08_40V_12Sep	target	0.999924	0.069282	0.06	0.0391578	-0.01	15.3964	-3.575	0.994677	0	0.0419708
raw17165.Pput_Muck_2224_IMS_5ul_R3_09_20V_redo_12Sep	target	0.997839	0.100664	0.0933333	0.01	-0.01	11.3808	2.23333	0.992813	0.00340136	0.0801008
raw17165.Pput_Muck_2224_IMS_5ul_R3_09_40V_12Sep	target	0.998647	0.145717	-0.0633333	0.111505	-0.0833333	12.579	-6.9	0.99258	0.00288462	0.0730944
raw17165.Pput_Muck_5042_IMS_5ul_R2_11_40V_12Sep	target	0.991197	0.274287	0.116667	0.070946	0.186667	3.47707	-9.5	0.957654	0.0103483	0.12527
raw17236.Pput_CJ019_WT_IMS_5ul_R1_01_20V_redo_12Sep	target	0.9957	0.0438178	-0.048	0.00707107	-2.77539e-18	6.19128	17.62	0.982057	0.00608899	0.101481
raw17236.Pput_CJ019_WT_IMS_5ul_R2_02_20V_redo_12Sep	target	0.996364	0.0657267	-0.032	0.0158114	-0.01	9.12623	14.06	0.986651	0.00445558	0.0959856
raw17236.Pput_Muck_1642_IMS_5ul_R3_06_20V_redo_12Sep	target	0.998441	0.0438178	-0.048	0.0122474	-0.01	9.51147	15.04	0.988943	0.00412797	0.0728169
raw17236.Pput_Muck_2224_IMS_5ul_R2_08_20V_redo_12Sep	target	0.993807	0.0414039	-0.05	0.00534522	-1.73472e-18	14.404	24.1	0.989765	0.00423403	0.115035
raw17236.Pput_Muck_2224_IMS_5ul_R3_09_20V_redo_12Sep	target	0.996568	0.0427618	-0.00571429	0.011127	-0.00714286	8.50272	14.5571	0.987546	0.00417412	0.0943953
raw17236.Pput_Muck_5042_IMS_5ul_R1_10_20V_redo_12Sep	target	0.999573	0.0438178	-0.048	0.0083666	0.002	10.5254	14.5	0.98829	0.00413486	0.0532646
raw17373.Pput_Muck_1642_IMS_5ul_R3_06_20V_redo_12Sep	target	0.984457	0.124733	0.0925	0.085	0.0225	14.2247	15.025	0.965824	0.0097166	0.145735
raw17373.Pput_Muck_2224_IMS_5ul_R1_07_20V_redo_12Sep	target	0.991964	0.145258	0.065	0.0785281	-0.005	27.7458	2.55	0.968864	0.00938967	0.121907
raw17373.Pput_Muck_2224_IMS_5ul_R2_08_20V_redo_12Sep	target	0.843855	0.102429	0.0525	0.0496655	0.01	9.23377	19.125	0.969209	0.00900164	0.272416
raw17373.Pput_Muck_2224_IMS_5ul_R3_09_20V_redo_12Sep	target	0.925127	0.272336	0.215	0.0594418	-0.03	9.26517	20.55	0.911285	0.0116822	0.225
raw17373.Pput_Muck_5042_IMS_5ul_R1_10_20V_redo_12Sep	target	0.976494	0.114891	0.03	0.0442531	-0.0075	12.4671	20.925	0.973226	0.0085792	0.165262
raw17374.Pput_CJ019_WT_IMS_5ul_R1_01_20V_redo_12Sep	target	0.992421	0	0	0.0275379	-0.0225	9.97743	22.275	0.990492	0.00400712	0.120499
raw17374.Pput_CJ019_WT_IMS_5ul_R2_02_20V_redo_12Sep	target	0.990774	0	0	0.0191485	-0.005	11.2923	18.825	0.991453	0.00286533	0.12695
raw17374.Pput_CJ019_WT_IMS_5ul_R3_03_20V_redo_12Sep	target	0.937788	0.02	-0.01	0.0275379	-0.0225	10.4312	20.525	0.991093	0.00363259	0.21365
raw17374.Pput_Muck_1642_IMS_5ul_R2_05_20V_redo_12Sep	target	0.967816	0.066458	0.0183333	0.0556477	-0.0416667	10.0153	17.65	0.987632	0.00420673	0.179751
raw17374.Pput_Muck_1642_IMS_5ul_R3_06_20V_redo_12Sep	target	0.988488	0.0287228	0.0025	0.025	-0.0325	8.27823	20.025	0.989814	0.0042735	0.134557
raw17374.Pput_Muck_2224_IMS_5ul_R1_07_20V_redo_12Sep	target	0.988352	0.0934701	0.0183333	0.0604704	-0.0483333	9.36668	19.4333	0.982399	0.00568316	0.134997
raw17374.Pput_Muck_2224_IMS_5ul_R2_08_20V_redo_12Sep	target	0.993912	0.015	-0.0075	0.0221736	-0.0325	10.1208	20.05	0.992067	0.00218659	0.114676
raw17374.Pput_Muck_2224_IMS_5ul_R3_09_20V_redo_12Sep	target	0.998104	0.023094	-0.02	0.0173205	-0.025	8.18102	19.575	0.990115	0.00411862	0.0785178
raw17374.Pput_Muck_5042_IMS_5ul_R1_10_20V_redo_12Sep	target	0.994667	0.0704273	0.02	0.044121	-0.0166667	9.46636	20.8	0.979913	0.00672948	0.109638
raw17374.Pput_Muck_5042_IMS_5ul_R2_11_20V_redo_12Sep	target	0.995235	0.0816497	0.00666667	0.0388158	-0.0166667	9.68334	19.65	0.981772	0.00604511	0.10585
raw17476.Pput_CJ019_WT_IMS_5ul_R1_01_40V_12Sep	target	0.999999	0	-0.04	0.0057735	0.00333333	8.77857	31.4333	0.985116	0.00517732	0.0481928
raw17476.Pput_CJ019_WT_IMS_5ul_R2_02_20V_redo_12Sep	target	0.999988	0	0.04	0	0	14.8563	30.95	0.984899	0.00539014	0.0306748
raw17476.Pput_CJ019_WT_IMS_5ul_R3_03_40V_12Sep	target	0.999978	0	0	0	0	8.89176	29.5333	0.985141	0.00518403	0.0305499
raw17476.Pput_Muck_5042_IMS_5ul_R3_12_20V_redo_12Sep	target	0.999982	0.0248998	0.038	0.00894427	0.004	17.2062	23.28	0.988655	0.00399069	0.0235294
raw17476.Pput_Muck_5042_IMS_5ul_R3_12_40V_12Sep	target	0.999988	0.023094	0.0133333	0	0	5.13939	29.4333	0.974044	0.00862069	0.0310559
raw17506.Pput_CJ019_WT_IMS_5ul_R1_01_20V_redo_12Sep	target	0.996719	0.0886942	-0.05	0.0141421	-0.01	20.0736	12.975	0.983091	0.00553284	0.0921596
raw17506.Pput_CJ019_WT_IMS_5ul_R2_02_20V_redo_12Sep	target	0.998053	0.0748331	8.88192e-17	0.0130384	-0.032	12.1913	17.38	0.98815	0.00407396	0.0791033
raw17506.Pput_CJ019_WT_IMS_5ul_R2_02_40V_12Sep	target	0.999262	0.0635085	-0.0333333	0.0057735	-0.0266667	12.5508	20.5333	0.98829	0.00413618	0.0605217
raw17506.Pput_CJ019_WT_IMS_5ul_R3_03_20V_redo_12Sep	target	0.993881	0.0824621	-0.05	0.005	-0.0325	18.138	12.3	0.987253	0.00410557	0.114605
raw17506.Pput_CJ019_WT_IMS_5ul_R3_03_40V_12Sep	target	0.999791	0.092376	-0.0266667	0.0057735	-0.0266667	15.2684	18.4667	0.98424	0.00573709	0.0448534
raw17506.Pput_Muck_2224_IMS_5ul_R3_09_20V_redo_12Sep	target	0.99912	0	-0.08	0.0057735	-0.0133333	12.243	23.6	0.986649	0.0044531	0.0638021
raw17506.Pput_Muck_5042_IMS_5ul_R1_10_20V_redo_12Sep	target	0.99898	0.06	-0.03	0.00957427	-0.0175	13.9982	18.075	0.990013	0.00442834	0.0687423
raw17622.Pput_Muck_2224_IMS_5ul_R1_07_40V_12Sep	target	0.999998	0.023094	-0.0266667	0.0503322	-0.0266667	8.177	14.2333	0.993053	0.00417246	0.0416667
raw17626.Pput_CJ019_WT_IMS_5ul_R1_01_20V_redo_12Sep	target	0.981146	0.0133333	-0.00444444	0.005	0	20.3587	22.5111	0.992671	0.0030581	0.155072
raw17626.Pput_CJ019_WT_IMS_5ul_R1_01_40V_12Sep	target	0.992936	0.0635085	-0.0766667	0.0208167	-0.0166667	6.78552	9.76667	0.983835	0.00565388	0.118589
raw17626.Pput_CJ019_WT_IMS_5ul_R2_02_20V_redo_12Sep	target	0.979506	0	0	0.00666667	-0.0177778	20.6476	23.8222	0.992883	0.00363636	0.158613
raw17626.Pput_CJ019_WT_IMS_5ul_R3_03_20V_redo_12Sep	target	0.991202	0.0141421	0.005	0.0128174	-0.0075	12.3519	16.75	0.992474	0.00270514	0.125295
raw17626.Pput_CJ019_WT_IMS_5ul_R3_03_40V_12Sep	target	0.984062	0	0	0.0057735	-0.0133333	30.0771	32.6	0.97081	0.00867052	0.147277
raw17626.Pput_Muck_1642_IMS_5ul_R3_06_40V_12Sep	target	0.99721	0.0382971	0.01	0.030957	-0.0475	25.2578	10.05	0.993071	0.00423729	0.0862151
raw17626.Pput_Muck_5042_IMS_5ul_R1_10_20V_redo_12Sep	target	0.989091	0	-0.03	0.0151186	-0.0542857	22.6269	23.1714	0.993244	0.00505051	0.132608
raw17631.Pput_CJ019_WT_IMS_5ul_R1_01_20V_redo_12Sep	target	0.983607	0	0	0.005	0.0025	14.6121	22.2	0.992209	0.00235294	0.148629
raw17631.Pput_CJ019_WT_IMS_5ul_R2_02_20V_redo_12Sep	target	0.999544	0	0	0.00547723	-0.014	11.6934	23.9	0.990727	0.00377181	0.0544161
raw17631.Pput_CJ019_WT_IMS_5ul_R2_02_40V_12Sep	target	0.999773	0	0	0.023094	0.00333333	17.0899	22.5667	0.993058	0.00420757	0.0455303
raw17631.Pput_CJ019_WT_IMS_5ul_R3_03_20V_redo_12Sep	target	0.9993	0.02	0.01	0.0189297	-0.0075	8.88834	11.325	0.989996	0.00441235	0.0590747
raw17631.Pput_CJ019_WT_IMS_5ul_R3_03_40V_12Sep	target	0.999761	0	0	0.0173205	-9.25186e-18	20.1535	20.9333	0.993676	0.00542005	0.0462711
raw17631.Pput_Muck_2224_IMS_5ul_R3_09_20V_redo_12Sep	target	0.999866	0.023094	-0.0266667	0.0750555	-0.0233333	21.2804	20.1333	0.990339	0.00430293	0.0407459
raw17631.Pput_Muck_5042_IMS_5ul_R1_10_20V_redo_12Sep	target	0.979671	0	-0.03	0.0221736	0.0025	16.77	21.2	0.993033	0.00408719	0.158402
raw17754.Pput_CJ019_WT_IMS_5ul_R1_01_20V_redo_12Sep	target	0.999979	0.046188	0.0266667	0.01	0.01	22.4929	24.2	0.977475	0.00736888	0.0308642
raw17858.Pput_CJ019_WT_IMS_5ul_R2_02_40V_12Sep	target	0.999866	0.046188	0.0533333	0.0057735	0.0266667	17.8098	24.1	0.977631	0.00738488	0.0407177
raw17858.Pput_Muck_2224_IMS_5ul_R2_08_40V_12Sep	target	0.997193	0.04	0.06	0.0359398	0.0025	16.0721	21.9	0.977592	0.00737687	0.0869976
raw17858.Pput_Muck_2224_IMS_5ul_R3_09_20V_redo_12Sep	target	0.999639	0.069282	0.04	0.0173205	-0.04	18.4072	26.9333	0.96096	0.010202	0.0493542
raw17858.Pput_Muck_2224_IMS_5ul_R3_09_40V_12Sep	target	0.996763	0.046188	0.0533333	0.02	-0.02	18.917	23.6333	0.976884	0.00731812	0.091954
raw17858.Pput_Muck_5042_IMS_5ul_R2_11_40V_12Sep	target	0.993457	0.046188	0.0533333	0.0321455	-0.0333333	18.52	21	0.981495	0.00600462	0.116346
raw18107.Pput_Muck_2224_IMS_5ul_R2_08_40V_12Sep	target	0.999999	0.100664	-0.0933333	0.052915	-0.03	18.6071	9.36667	0.988087	0.00435594	0.0588235
raw18225.Pput_Muck_1642_IMS_5ul_R2_05_20V_redo_12Sep	target	0.999951	0.04	-7.4016e-17	0.0305505	0.00333333	18.1695	5.6	0.993631	0.00518135	0.0385078
raw18345.Pput_CJ019_WT_IMS_5ul_R3_03_40V_12Sep	target	0.949951	0.0974252	-0.0225	0.00816497	-0.01	9.03715	21.45	0.97175	0.00871369	0.199105
raw18413.Pput_Muck_2224_IMS_5ul_R1_07_40V_12Sep	target	0.999899	0	-0.04	0.0173205	-0.01	30.3145	13.7	0.985651	0.00529241	0.04038
raw18525.Pput_Muck_2224_IMS_5ul_R2_08_40V_12Sep	target	0.992077	0.0838153	0.0525	0.0408248	0.08	9.79047	16.8	0.969661	0.00901085	0.121127
raw18525.Pput_Muck_5042_IMS_5ul_R3_12_20V_redo_12Sep	target	0.879204	0.0565685	0.04	0.295014	0.175	14.4961	23.15	0.763725	0.0140601	0.254948
raw18653.Pput_Muck_1642_IMS_5ul_R2_05_20V_redo_12Sep	target	0.994599	0.0818026	0.0025	0.0189297	-0.0125	11.2073	-5.225	0.987486	0.0041543	0.109733
raw18653.Pput_Muck_1642_IMS_5ul_R3_06_20V_redo_12Sep	target	0.999032	0.036645	0.015	0.010351	0.0025	13.6015	15.2625	0.991513	0.00291886	0.0670233
raw18653.Pput_Muck_5042_IMS_5ul_R1_10_20V_redo_12Sep	target	0.999895	0	0	0.0109545	0.008	15.4717	8.9	0.992822	0.00344037	0.0417633
raw18653.Pput_Muck_5042_IMS_5ul_R3_12_20V_redo_12Sep	target	0.996371	0.0326599	0	0.011547	0.01	23.488	6.3	0.991791	0.00259067	0.0960072
raw18679.Pput_CJ019_WT_IMS_5ul_R1_01_20V_redo_12Sep	target	0.999998	0	0	0	0	18.0238	25.52	0.992767	0.00327154	0.0462963
raw18679.Pput_CJ019_WT_IMS_5ul_R1_01_40V_12Sep	target	0.999924	0	-0.04	0.00447214	0.002	18.4284	21.42	0.99287	0.00361882	0.0419325
raw18679.Pput_CJ019_WT_IMS_5ul_R2_02_20V_redo_12Sep	target	0.99998	0.019518	0.0285714	0	0	15.3333	21.9143	0.99116	0.00369979	0.0277778
raw18679.Pput_CJ019_WT_IMS_5ul_R2_02_40V_12Sep	target	0.997683	0.0178885	-0.008	0.0194936	-0.006	11.0541	17.24	0.992066	0.00218341	0.0811881
raw18679.Pput_CJ019_WT_IMS_5ul_R3_03_20V_redo_12Sep	target	0.999658	0	0	0.00316228	0.001	15.082	21.89	0.992729	0.00317125	0.0486538
raw18679.Pput_CJ019_WT_IMS_5ul_R3_03_40V_12Sep	target	0.997582	0	0	0.0146385	0.00142857	13.7712	20.9286	0.992486	0.00271985	0.0829256
raw18679.Pput_Muck_1642_IMS_5ul_R2_05_20V_redo_12Sep	target	0.997805	0.0282843	-0.01	0.00834523	-0.00125	15.7527	26.025	0.990817	0.00384431	0.0802206
raw18679.Pput_Muck_1642_IMS_5ul_R2_05_40V_12Sep	target	0.999945	0	0	0.00447214	0.002	11.506	18.38	0.990768	0.00379507	0.0380739
raw18679.Pput_Muck_1642_IMS_5ul_R3_06_20V_redo_12Sep	target	0.999808	0.0126491	0.004	0	-0.01	17.6322	18.07	0.994065	0	0.0434265
raw18679.Pput_Muck_1642_IMS_5ul_R3_06_40V_12Sep	target	0.998831	0.0151186	-0.00571429	0.00377964	-0.00142857	17.4603	23.7571	0.99292	0.00373599	0.0700562
raw18679.Pput_Muck_2224_IMS_5ul_R1_07_20V_redo_12Sep	target	0.997681	0.0252982	-0.008	0.00632456	-0.002	14.1993	24.2	0.991433	0.00285714	0.081168
raw18679.Pput_Muck_2224_IMS_5ul_R1_07_40V_12Sep	target	0.999511	0.0151186	-0.00571429	0.00899735	0.00142857	14.3585	15.9571	0.993233	0.00499168	0.0543301
raw18679.Pput_Muck_2224_IMS_5ul_R2_08_20V_redo_12Sep	target	0.999564	0.0252982	-0.008	0.00316228	0.001	14.9837	22.35	0.992101	0.00222222	0.0538002
raw18679.Pput_Muck_2224_IMS_5ul_R2_08_40V_12Sep	target	0.999427	0.0151186	-0.00571429	0.0057735	-1.9823e-18	17.9547	18.6286	0.993873	0	0.0575896
raw18679.Pput_Muck_2224_IMS_5ul_R3_09_20V_redo_12Sep	target	0.99991	0	0	0.00408248	0.00166667	14.8128	19.1667	0.992912	0.00370828	0.0419463
raw18679.Pput_Muck_2224_IMS_5ul_R3_09_40V_12Sep	target	0.999728	0	0	0.00447214	-0.002	20.3377	18.44	0.994172	0	0.0475207
raw18679.Pput_Muck_5042_IMS_5ul_R1_10_20V_redo_12Sep	target	0.99946	0.0282843	-0.0133333	0.005	0.00333333	16.069	21.2222	0.992402	0.00262009	0.0560784
raw18679.Pput_Muck_5042_IMS_5ul_R1_10_40V_12Sep	target	0.995817	0.02	-0.01	0.00957427	0.0025	7.09853	13.925	0.985691	0.00503845	0.100789
raw18679.Pput_Muck_5042_IMS_5ul_R2_11_20V_redo_12Sep	target	0.999599	0	0	0.00377964	-0.00142857	18.5527	21.9	0.993625	0.00516796	0.0515419
raw18679.Pput_Muck_5042_IMS_5ul_R2_11_40V_12Sep	target	0.998884	0.0282843	0.01	0.0064087	-0.00875	15.1212	17.825	0.992815	0.00340522	0.0696562
raw18679.Pput_Muck_5042_IMS_5ul_R3_12_20V_redo_12Sep	target	0.999955	0.0210819	0.0222222	0.005	-0.00666667	15.5819	18.9778	0.992656	0.0030303	0.0382653
raw18679.Pput_Muck_5042_IMS_5ul_R3_12_40V_12Sep	target	0.999693	0.0370328	2.77556e-17	0.00886405	0.0025	10.7932	21.0875	0.988556	0.00393959	0.0482759
raw19035.Pput_CJ019_WT_IMS_5ul_R1_01_20V_redo_12Sep	target	0.998581	0.02	-0.01	0.00816497	0	17.4251	23.125	0.992808	0.00337838	0.0724109
raw19035.Pput_CJ019_WT_IMS_5ul_R1_01_40V_12Sep	target	0.999992	0	0	0.011547	0.00666667	22.9785	19.2	0.993423	0.00408163	0.0344828
raw19035.Pput_CJ019_WT_IMS_5ul_R2_02_20V_redo_12Sep	target	0.999272	0	0	0.0152753	-0.0133333	17.6342	25.9667	0.992494	0.00272975	0.0604472
raw19035.Pput_CJ019_WT_IMS_5ul_R2_02_40V_12Sep	target	0.998896	0.02	-0.01	0.0141421	0.01	25.2863	12.85	0.991528	0.00292912	0.0696697
raw19035.Pput_CJ019_WT_IMS_5ul_R3_03_20V_redo_12Sep	target	0.999188	0	0	0.00957427	-0.0075	17.7378	23.325	0.993342	0.00557621	0.0610455
raw19037.Pput_Muck_2224_IMS_5ul_R2_08_40V_12Sep	target	0.999753	0.023094	-0.0266667	0.0057735	-0.0133333	17.8262	33.2667	0.988337	0.00384862	0.0462863
raw19133.Pput_CJ019_WT_IMS_5ul_R3_03_40V_12Sep	target	0.999993	0.04	0.06	0.03	-0.045	22.0775	13.575	0.990836	0.00386287	0.0376569
raw19203.Pput_Muck_2224_IMS_5ul_R1_07_20V_redo_12Sep	target	0.994883	0.0381663	0.0283333	0.0121106	-0.0166667	21.4673	24.3333	0.983296	0.00556362	0.10812
raw19203.Pput_Muck_2224_IMS_5ul_R2_08_20V_redo_12Sep	target	0.969336	0.061101	-0.0266667	0.0568624	0.00333333	16.4943	30.3333	0.960772	0.0101959	0.177099
raw19203.Pput_Muck_5042_IMS_5ul_R1_10_20V_redo_12Sep	target	0.922586	0.0380476	-0.0285714	0.0348466	0.0114286	18.6471	26.9571	0.980846	0.00637378	0.226981
raw19225.Pput_CJ019_WT_IMS_5ul_R3_03_20V_redo_12Sep	target	0.997364	0.04	0.09	0.0141421	-6.93889e-18	14.3765	14.275	0.986612	0.00444074	0.0845104
raw19225.Pput_Muck_2224_IMS_5ul_R2_08_20V_redo_12Sep	target	0.998546	0.044121	0.0166667	0.0160208	-0.0183333	20.5121	15.9833	0.991614	0.00303582	0.0728847
raw19225.Pput_Muck_2224_IMS_5ul_R3_09_20V_redo_12Sep	target	0.999985	0.04	0.04	0.0057735	0.00333333	12.822	15.7667	0.989378	0.0039783	0.0265252
raw19261.Pput_Muck_2224_IMS_5ul_R2_08_20V_redo_12Sep	target	0.947903	0.0382971	0.03	0.00957427	0.0075	16.1604	19	0.988555	0.0039383	0.200923
raw19299.Pput_Muck_1642_IMS_5ul_R2_05_20V_redo_12Sep	target	0.997065	0.0326599	0	0.147874	-0.06	13.1819	18.075	0.985603	0.00528123	0.0880282
raw19306.Pput_CJ019_WT_IMS_5ul_R2_02_20V_redo_12Sep	target	0.999197	0.0438178	0	0.0150555	0.00333333	18.509	20.3167	0.989858	0.00431373	0.0608314
raw19307.Pput_CJ019_WT_IMS_5ul_R1_01_20V_redo_12Sep	target	0.999861	0	0	0.005	0.0125	16.0571	18.55	0.993179	0.00470958	0.0400815
raw19307.Pput_CJ019_WT_IMS_5ul_R2_02_20V_redo_12Sep	target	0.999412	0.0326599	0.0133333	0.0104881	0.005	13.6757	14.0167	0.991999	0.00212766	0.0586233
raw19307.Pput_CJ019_WT_IMS_5ul_R3_03_20V_redo_12Sep	target	0.999553	0.0302372	0.02	0.0106066	0.00625	15.8725	18.2125	0.991801	0.00260078	0.0539174
raw19310.Pput_CJ019_WT_IMS_5ul_R2_02_20V_redo_12Sep	target	0.991423	0	0	0.0170783	0.0325	11.7111	19.15	0.990312	0.00428266	0.124384
raw19310.Pput_CJ019_WT_IMS_5ul_R3_03_20V_redo_12Sep	target	0.996521	0.023094	-0.0133333	0.0251661	0.0166667	10.1528	17.5	0.990488	0.00400356	0.0950872
raw19452.Pput_Muck_2224_IMS_5ul_R1_07_20V_redo_12Sep	target	0.573419	0.136296	0.0516667	0.0475044	-0.0116667	12.4876	7.85	0.960534	0.0101857	0.345728
raw19452.Pput_Muck_2224_IMS_5ul_R2_08_20V_redo_12Sep	target	0.993532	0.132791	0.0766667	0.0152753	-0.0133333	14.2211	4.5	0.995705	0	0.115969
raw19452.Pput_Muck_5042_IMS_5ul_R1_10_20V_redo_12Sep	target	0.989313	0.157571	0.00428571	0.0765631	-0.0457143	7.89472	11.4	0.993156	0.00461538	0.132173
raw19471.Pput_Muck_2224_IMS_5ul_R2_08_40V_12Sep	target	0.993982	0.068313	0.07	0.0206155	0.0075	21.5615	10.1	0.986056	0.00486224	0.114499
raw19471.Pput_Muck_5042_IMS_5ul_R3_12_20V_redo_12Sep	target	0.999915	0.015	0.0225	0.01	-0.005	17.8591	12.325	0.99448	0	0.0429923
raw19527.Pput_CJ019_WT_IMS_5ul_R3_03_20V_redo_12Sep	target	0.999949	0.0568624	-0.0166667	0.0305505	0.00666667	7.92654	8.9	0.98679	0.00451722	0.0384615
raw19539.Pput_CJ019_WT_IMS_5ul_R1_01_40V_12Sep	target	0.999368	0.04	-0.06	0	-0.01	28.4406	25.15	0.972778	0.00855771	0.0592593
raw19539.Pput_CJ019_WT_IMS_5ul_R2_02_40V_12Sep	target	0.999664	0.0404145	-0.035	0	-0.02	23.7373	28.7	0.983796	0.00564833	0.0483412
raw19539.Pput_CJ019_WT_IMS_5ul_R3_03_40V_12Sep	target	0.999236	0.046188	-0.04	0.00957427	-0.0025	27.9382	27.95	0.962314	0.00984133	0.0604811
raw19539.Pput_Muck_1642_IMS_5ul_R2_05_40V_12Sep	target	0.992238	0.04	-0.06	0	-0.02	25.4222	33.9	0.971424	0.00869205	0.12024
raw19539.Pput_Muck_1642_IMS_5ul_R3_06_40V_12Sep	target	0.999304	0.04	-0.06	0.011547	0.01	27.3013	33.4	0.958121	0.0103544	0.0589286
raw19539.Pput_Muck_2224_IMS_5ul_R1_07_20V_redo_12Sep	target	0.994793	0.046188	-0.0533333	0	-0.01	36.4119	28.3667	0.804758	0.0135057	0.109398
raw19539.Pput_Muck_2224_IMS_5ul_R1_07_40V_12Sep	target	0.99514	0.0404145	-0.035	0.005	-0.0025	25.2041	26.675	0.981022	0.00616016	0.10696
raw19539.Pput_Muck_2224_IMS_5ul_R2_08_40V_12Sep	target	0.997558	0.0383406	-0.028	0.0083666	0.002	28.4164	18.96	0.979187	0.00686448	0.0832113
raw19539.Pput_Muck_2224_IMS_5ul_R3_09_40V_12Sep	target	0.996158	0.046188	-0.04	0.005	-0.0025	25.9506	25.925	0.976713	0.00730241	0.098357
raw19539.Pput_Muck_5042_IMS_5ul_R1_10_20V_redo_12Sep	target	1	0	-0.08	0	-0.01	27.661	35.1	0.975605	0.00808855	0
raw19539.Pput_Muck_5042_IMS_5ul_R1_10_40V_12Sep	target	0.999919	0.046188	-0.04	0.005	0.0025	23.9026	29.95	0.977028	0.00732759	0.040708
raw19539.Pput_Muck_5042_IMS_5ul_R2_11_40V_12Sep	target	0.999739	0.045607	-0.016	0.00447214	-0.032	24.5052	22.24	0.986313	0.00465498	0.04617
raw19545.Pput_CJ019_WT_IMS_5ul_R1_01_40V_12Sep	target	0.999302	0.02	0.05	0.01	-0.005	35.1005	36.475	0.608957	0.0151602	0.0592011
raw19545.Pput_CJ019_WT_IMS_5ul_R2_02_40V_12Sep	target	0.999707	0.023094	0.0666667	0.0057735	0.00333333	25.75	18.1333	0.983372	0.00557306	0.0491968
raw19545.Pput_CJ019_WT_IMS_5ul_R3_03_40V_12Sep	target	0.999816	0.0178885	0.048	0.00447214	0.012	32.4402	33.58	0.858146	0.0127635	0.0441088
raw19546.Pput_CJ019_WT_IMS_5ul_R1_01_20V_redo_12Sep	target	0.998686	0.0314718	0.0228571	0.00755929	-0.0171429	16.0796	29.9429	0.983414	0.00558252	0.0727169
raw19546.Pput_CJ019_WT_IMS_5ul_R1_01_40V_12Sep	target	0.999337	0.046188	0.0133333	0.0378594	-0.0366667	28.75	18.1333	0.963326	0.00985915	0.0586307
raw19546.Pput_CJ019_WT_IMS_5ul_R2_02_40V_12Sep	target	0.999281	0.0357771	0.056	0.00547723	-0.004	21.3666	22.78	0.981734	0.00603949	0.059691
raw19546.Pput_CJ019_WT_IMS_5ul_R3_03_20V_redo_12Sep	target	0.999758	0.06	0.01	0.00957427	-0.0075	14.4454	33.55	0.961218	0.0102061	0.0460455
raw19546.Pput_CJ019_WT_IMS_5ul_R3_03_40V_12Sep	target	0.994701	0.0354562	0.03	0	0.01	17.9126	21.375	0.989209	0.00425532	0.10973
raw19546.Pput_Muck_5042_IMS_5ul_R2_11_20V_redo_12Sep	target	0.978256	0.0536656	0.056	0.0472229	-0.056	18.3742	26.04	0.949049	0.0108013	0.161161
raw19547.Pput_CJ019_WT_IMS_5ul_R1_01_40V_12Sep	target	0.999407	0	0.04	0	-0.01	7.37767	21.1	0.9825	0.00569665	0.0583584
raw19547.Pput_CJ019_WT_IMS_5ul_R2_02_20V_redo_12Sep	target	0.999703	0.0326599	0.07	0	-0.01	17.1064	-0.375	0.994174	0	0.0488778
raw19547.Pput_CJ019_WT_IMS_5ul_R3_03_20V_redo_12Sep	target	0.999463	0.023094	0.0533333	0.0057735	0.00333333	14.5717	9.13333	0.992523	0.00276498	0.0557738
raw19547.Pput_Muck_5042_IMS_5ul_R2_11_20V_redo_12Sep	target	0.999916	0.0134164	0.046	0.01	-0.05	9.01887	15	0.990104	0.0045156	0.0416305
raw19548.Pput_CJ019_WT_IMS_5ul_R1_01_40V_12Sep	target	0.999254	0.0326599	0.0266667	0.0340588	-0.02	22.7813	18.05	0.988124	0.00437637	0.0602285
raw19548.Pput_CJ019_WT_IMS_5ul_R2_02_20V_redo_12Sep	target	0.986705	0.0173205	0.02	0.0057735	-0.00333333	12.9373	24.3667	0.989726	0.00420811	0.140256
raw19548.Pput_CJ019_WT_IMS_5ul_R2_02_40V_12Sep	target	0.997281	0.0334664	0.048	0.0122474	-5.55078e-18	16.6148	22.64	0.98589	0.00482703	0.0854762
raw19548.Pput_CJ019_WT_IMS_5ul_R3_03_40V_12Sep	target	0.999964	0	0.04	0.0057735	0.00666667	27.2138	14.1	0.991543	0.00294811	0.0368732
raw19579.Pput_CJ019_WT_IMS_5ul_R1_01_40V_12Sep	target	0.999126	0.04	0.04	0	0	11.4234	18.8667	0.986821	0.00452361	0.0637255
raw19579.Pput_CJ019_WT_IMS_5ul_R2_02_40V_12Sep	target	0.995383	0.04	0.04	0.0057735	-0.0133333	8.63501	16.4667	0.985878	0.00482057	0.104741
raw19579.Pput_CJ019_WT_IMS_5ul_R3_03_40V_12Sep	target	0.996124	0.0382971	0.05	0.01	0.145	12.1267	14.85	0.985473	0.00525901	0.098604
raw19641.Pput_Muck_1642_IMS_5ul_R2_05_20V_redo_12Sep	target	0.87766	0.0185164	0.07	0.0220389	-0.01	14.1432	11.0375	0.989001	0.00415656	0.255565
raw19641.Pput_Muck_1642_IMS_5ul_R3_06_20V_redo_12Sep	target	0.961108	0.02	0.0666667	0.0295804	-0.0233333	12.9456	13.5889	0.991134	0.00367647	0.18918
raw19641.Pput_Muck_2224_IMS_5ul_R3_09_20V_redo_12Sep	target	0.960291	0.013568	0.0625	0.0357071	-0.0375	10.9066	16.7083	0.989411	0.00399419	0.18988
raw19655.Pput_CJ019_WT_IMS_5ul_R1_01_20V_redo_12Sep	target	0.997985	0.02	0.01	0.0170783	-0.0075	19.6979	23.325	0.991387	0.00281532	0.0791624
raw19655.Pput_CJ019_WT_IMS_5ul_R2_02_20V_redo_12Sep	target	0.9942	0.0356371	0.005	0.0163299	-0.00333333	18.6575	15	0.992981	0.00392157	0.112688
raw19655.Pput_CJ019_WT_IMS_5ul_R3_03_20V_redo_12Sep	target	0.999256	0.0450397	-0.005	0.0160357	0.005	17.5821	18.525	0.990806	0.00383142	0.0603747
raw19657.Pput_CJ019_WT_IMS_5ul_R1_01_20V_redo_12Sep	target	0.994579	0.046188	0.04	0.0057735	-0.005	15.1594	27.9	0.976749	0.00730711	0.110225
raw19657.Pput_CJ019_WT_IMS_5ul_R1_01_40V_12Sep	target	0.972185	0.046188	0.0133333	0.011547	-0.00666667	14.0082	28.4	0.980808	0.00637233	0.172344
raw19657.Pput_CJ019_WT_IMS_5ul_R2_02_20V_redo_12Sep	target	0.965897	0.034641	0.04	0.00632456	-2.31278e-18	16.2314	19.2667	0.989261	0.00428113	0.182133
raw19657.Pput_CJ019_WT_IMS_5ul_R3_03_20V_redo_12Sep	target	0.991078	0.0521536	0.032	0.0083666	0.008	16.815	21.96	0.983993	0.00567761	0.125686
raw19657.Pput_CJ019_WT_IMS_5ul_R3_03_40V_12Sep	target	0.998655	0.04	0.02	0.01	0.005	16.1647	20.35	0.989653	0.00414781	0.0729345
raw19664.Pput_CJ019_WT_IMS_5ul_R1_01_40V_12Sep	target	0.999838	0	0.04	0.0057735	-0.00333333	16.4755	21.8667	0.991405	0.00282965	0.0418782
raw19664.Pput_CJ019_WT_IMS_5ul_R2_02_40V_12Sep	target	0.998941	0.02	0.03	0.0880814	-0.0175	18.1766	20.65	0.98038	0.00655219	0.0696684
raw19666.Pput_CJ019_WT_IMS_5ul_R3_03_40V_12Sep	target	0.998377	0.0301109	0.0466667	0.00408248	-0.00166667	9.57485	17.0833	0.986441	0.00467418	0.0735931
raw19668.Pput_CJ019_WT_IMS_5ul_R1_01_40V_12Sep	target	0.999231	0.023094	0.0266667	0.0152753	-0.00333333	14.5328	19.2333	0.991709	0.00314861	0.0603774
raw19668.Pput_CJ019_WT_IMS_5ul_R2_02_40V_12Sep	target	0.999935	0.04	0.04	0.01	-0.01	14.5328	18.4333	0.98973	0.00421133	0.0381143
raw19670.Pput_CJ019_WT_IMS_5ul_R2_02_20V_redo_12Sep	target	0.999242	0.0258199	0.0266667	0.00752773	0.00166667	14.2742	15.9	0.992152	0.00228833	0.0602825
raw19675.Pput_CJ019_WT_IMS_5ul_R1_01_40V_12Sep	target	0.997741	0	0.04	0.00353553	-0.00875	9.85813	13.9625	0.988475	0.00390752	0.0807577
raw19675.Pput_CJ019_WT_IMS_5ul_R3_03_20V_redo_12Sep	target	0.981286	0.0866025	0.09	0	-0.01	12.2577	9.8	0.988882	0.00410537	0.155004
raw19814.Pput_Muck_1642_IMS_5ul_R3_06_20V_redo_12Sep	target	0.998141	0.02	-0.01	0.0377492	-0.0125	11.8666	10.95	0.993877	0	0.0779661
raw19814.Pput_Muck_2224_IMS_5ul_R1_07_20V_redo_12Sep	target	0.999172	0.023094	0.02	0.0173205	-0.015	6.88767	16.3	0.986772	0.00450831	0.0618316
raw19814.Pput_Muck_2224_IMS_5ul_R2_08_20V_redo_12Sep	target	0.999174	0.0326599	-2.77556e-17	0.0330404	0.1025	6.42411	16.125	0.980965	0.00615314	0.0619351
raw19814.Pput_Muck_2224_IMS_5ul_R3_09_20V_redo_12Sep	target	0.998693	0	0	0.0607591	-0.0325	7.44894	15.5	0.990892	0.00391773	0.0728211
raw19814.Pput_Muck_5042_IMS_5ul_R1_10_20V_redo_12Sep	target	0.998672	0	0	0.033665	0.01	8.74924	14.875	0.98937	0.00397255	0.0728363
raw19873.Pput_Muck_2224_IMS_5ul_R3_09_20V_redo_12Sep	target	0.998462	0.0382971	-0.01	0.0141421	0.02	22.9822	17.675	0.988916	0.00411664	0.0723123
raw19873.Pput_Muck_5042_IMS_5ul_R2_11_20V_redo_12Sep	target	0.983162	0.069282	0	0.288848	0.0333333	29.128	13.5	0.505175	0.0155232	0.150225
raw19874.Pput_CJ019_WT_IMS_5ul_R1_01_20V_redo_12Sep	target	0.999861	0.02	0.07	0.005	0.0875	28.0638	2.25	0.983218	0.0055569	0.0401088
raw19874.Pput_Muck_1642_IMS_5ul_R2_05_20V_redo_12Sep	target	0.992032	0.023094	0.0533333	0.0152753	0.353333	33.4264	-10.6333	0.957577	0.0103072	0.121279
raw19874.Pput_Muck_1642_IMS_5ul_R3_06_20V_redo_12Sep	target	0.992263	0.0536656	0.016	0.0491935	0.318	30.0481	-9.38	0.974657	0.00845666	0.120337
raw19874.Pput_Muck_2224_IMS_5ul_R1_07_20V_redo_12Sep	target	0.996699	0.0326599	0.04	0.0331662	0.035	26.5155	-16.025	0.984556	0.00557668	0.0920119
raw19874.Pput_Muck_2224_IMS_5ul_R2_08_20V_redo_12Sep	target	0.995828	0.023094	0.0533333	0.011547	0.0333333	24.8238	-16.7667	0.985726	0.00504514	0.100811
raw19874.Pput_Muck_5042_IMS_5ul_R2_11_20V_redo_12Sep	target	0.99132	0.0503322	0.03	0.0125831	0.2075	30.7229	-11.85	0.957623	0.0103359	0.124803
raw20060.Pput_Muck_5042_IMS_5ul_R1_10_40V_12Sep	target	0.998183	0.0173205	-0.02	0.0964365	-0.09	36.6896	12.2333	0.92641	0.0113193	0.0775885
raw20168.Pput_CJ019_WT_IMS_5ul_R1_01_20V_redo_12Sep	target	0.96912	0.0501427	-0.0114286	0.0236039	0.0128571	19.124	18.1286	0.987658	0.00421053	0.177804
raw20168.Pput_CJ019_WT_IMS_5ul_R1_01_40V_12Sep	target	0.996654	0.046188	-0.0533333	0.023094	0.0133333	12.5926	21.7333	0.989663	0.00415722	0.0926095
raw20168.Pput_CJ019_WT_IMS_5ul_R2_02_40V_12Sep	target	0.993962	0.0484768	-0.01	0.0270185	0.006	18.0203	12	0.991927	0.00272851	0.114635
raw20168.Pput_CJ019_WT_IMS_5ul_R3_03_20V_redo_12Sep	target	0.99963	0.04	-0.06	0	0	18.9014	18.95	0.989855	0.00430866	0.0505464
raw20168.Pput_CJ019_WT_IMS_5ul_R3_03_40V_12Sep	target	0.999562	0.0523723	-0.02	0.00707107	-0.0025	18.6453	19.0125	0.989905	0.00435127	0.0536856
raw20168.Pput_Muck_5042_IMS_5ul_R2_11_20V_redo_12Sep	target	0.998349	0.0438178	0.032	0.00707107	-0.02	16.9679	20.5	0.989358	0.00432432	0.0736955
raw20170.Pput_CJ019_WT_IMS_5ul_R1_01_40V_12Sep	target	0.99836	0.04	0.04	0.023094	-0.00333333	15.5388	22.1667	0.985148	0.00518672	0.0737948
raw20209.Pput_Muck_2224_IMS_5ul_R2_08_20V_redo_12Sep	target	0.99995	0.023094	-0.02	0.0141421	0.01	10.2288	15.425	0.990263	0.00424448	0.0388693
raw20209.Pput_Muck_5042_IMS_5ul_R3_12_20V_redo_12Sep	target	0.999996	0.0635085	0.0366667	0.0288675	0.00333333	10.6829	17.6333	0.982734	0.00572656	0.0424242
raw20292.Pput_CJ019_WT_IMS_5ul_R2_02_40V_12Sep	target	0.651588	0.132791	0.0733333	0.0057735	-0.00333333	2.89885	-2.16667	0.979173	0.00686296	0.328184
raw20292.Pput_CJ019_WT_IMS_5ul_R3_03_20V_redo_12Sep	target	0.284633	0.0653197	0.08	0.0655108	-0.0025	5.52653	-0.875	0.288744	0.0181332	0.402807
raw20292.Pput_CJ019_WT_IMS_5ul_R3_03_40V_12Sep	target	0.999517	0.135769	0.0166667	0.0057735	-0.00333333	4.99433	8.16667	0.981443	0.00599493	0.0545082
raw20292.Pput_Muck_2224_IMS_5ul_R1_07_40V_12Sep	target	0.999609	0.130843	0.008	0.0207364	0.176	8.28903	-0.84	0.985808	0.0048	0.0509611
raw20292.Pput_Muck_5042_IMS_5ul_R2_11_40V_12Sep	target	0.999808	0.0503322	-0.09	0.035	-0.0525	10.2734	-6.825	0.982522	0.00569936	0.0434524
raw20376.Pput_CJ019_WT_IMS_5ul_R1_01_20V_redo_12Sep	target	0.999999	0	-0.04	0.005	-0.0175	18.2962	25.85	0.992816	0.00340909	0.03125
raw20376.Pput_Muck_2224_IMS_5ul_R2_08_20V_redo_12Sep	target	0.999999	0	-0.04	0.00957427	-0.0025	19.2561	26.125	0.992587	0.00289017	0.0493827
raw20376.Pput_Muck_2224_IMS_5ul_R2_08_40V_12Sep	target	0.9994	0.023094	-0.0133333	0.023094	-0.00333333	28.8808	12.9667	0.986433	0.00467161	0.0588676
raw20376.Pput_Muck_2224_IMS_5ul_R3_09_40V_12Sep	target	0.999593	0.0408656	0.012	0.0083666	-0.008	16.9932	22.04	0.98981	0.00426853	0.0521016
raw20376.Pput_Muck_5042_IMS_5ul_R3_12_20V_redo_12Sep	target	0.999979	0.02	0.03	0.0057735	-0.015	18.5356	21.4	0.991987	0.00211566	0.029106
raw20443.Pput_CJ019_WT_IMS_5ul_R2_02_20V_redo_12Sep	target	0.99923	0.0657267	-0.032	0.0114018	-0.006	12.4914	18.2	0.987655	0.00420926	0.060336
raw20443.Pput_Muck_1642_IMS_5ul_R2_05_40V_12Sep	target	0.986854	0.0357771	-0.064	0.00447214	-0.018	11.7709	19.16	0.989778	0.0042471	0.140227
raw20443.Pput_Muck_1642_IMS_5ul_R3_06_40V_12Sep	target	0.996378	0.0555492	-0.03	0.00707107	-0.0225	10.5806	17.45	0.988901	0.00411523	0.0960503
raw20443.Pput_Muck_2224_IMS_5ul_R1_07_20V_redo_12Sep	target	0.998265	0.04	-0.06	0.0163299	-0.01	18.8903	23.325	0.990703	0.00374357	0.0762284
raw20443.Pput_Muck_2224_IMS_5ul_R1_07_40V_12Sep	target	0.999342	0.0361478	-0.0633333	0.00516398	0.00333333	6.568	13.0333	0.980135	0.006533	0.058802
raw20443.Pput_Muck_2224_IMS_5ul_R2_08_40V_12Sep	target	0.999241	0	-0.07	0.011547	-0.00666667	17.0119	28.4667	0.990061	0.00447336	0.0602617
raw20443.Pput_Muck_2224_IMS_5ul_R3_09_40V_12Sep	target	0.994169	0.0282843	-0.07	0.0212132	-0.0075	10.625	20.325	0.990779	0.0038059	0.112664
raw20443.Pput_Muck_5042_IMS_5ul_R1_10_40V_12Sep	target	0.999055	0.0413118	-0.0533333	0.00408248	-0.00833333	10.4546	18.1833	0.988576	0.00395127	0.0663071
raw20443.Pput_Muck_5042_IMS_5ul_R2_11_40V_12Sep	target	0.999752	0.0552052	-0.0285714	0.00377964	-0.00142857	7.69867	11.2571	0.981932	0.00607051	0.0462614
raw20443.Pput_Muck_5042_IMS_5ul_R3_12_20V_redo_12Sep	target	0.999088	0.0621059	-0.035	0.0092582	-0.005	14.7027	19.1125	0.988556	0.00394089	0.0647021
raw20443.Pput_Muck_5042_IMS_5ul_R3_12_40V_12Sep	target	0.999744	0.045607	-0.016	0.0083666	-0.002	6.58179	13	0.982754	0.00573066	0.0459345
raw20596.Pput_CJ019_WT_IMS_5ul_R1_01_40V_12Sep	target	0.997749	0.04	0	0.0057735	0.0266667	12.8598	32.4333	0.979746	0.00670541	0.0808182
raw20647.Pput_CJ019_WT_IMS_5ul_R1_01_20V_redo_12Sep	target	0.8653	0.023094	0.0133333	0.0152753	0.0366667	3.9281	14.8	0.970074	0.00863132	0.262181
raw20647.Pput_CJ019_WT_IMS_5ul_R1_01_40V_12Sep	target	0.998535	0.023094	-0.0133333	0.0057735	-0.00333333	8.60697	27	0.986541	0.00469743	0.0728182
raw20647.Pput_CJ019_WT_IMS_5ul_R3_03_20V_redo_12Sep	target	0.982014	0.0173205	0.02	0.0264575	4.62536e-18	3.77492	16.8	0.979559	0.00689655	0.153161
raw20647.Pput_CJ019_WT_IMS_5ul_R3_03_40V_12Sep	target	0.999728	0.023094	0.0133333	0	0	15.5866	15.2667	0.993092	0.004329	0.0474961
raw20647.Pput_Muck_2224_IMS_5ul_R1_07_20V_redo_12Sep	target	0.999963	0	0	0.01	-0.005	11.0846	17.575	0.991013	0.0035515	0.0363901
raw20647.Pput_Muck_2224_IMS_5ul_R2_08_20V_redo_12Sep	target	0.999982	0.02	0.05	0.0173205	0.045	8.25121	10.325	0.983425	0.00558388	0.0234192
raw20647.Pput_Muck_5042_IMS_5ul_R3_12_20V_redo_12Sep	target	0.999975	0.04	0.04	0.011547	-0.0233333	6.70622	20.1667	0.981517	0.00600739	0.0274725
raw20709.Pput_Muck_5042_IMS_5ul_R1_10_40V_12Sep	target	0.999808	0.046188	0.0266667	0.0057735	-0.00333333	10.2676	16.6333	0.987093	0.00404741	0.0435561
raw20746.Pput_CJ019_WT_IMS_5ul_R2_02_40V_12Sep	target	0.989926	0	0	0.0057735	-0.00666667	8.57807	13.9333	0.987129	0.00406386	0.12994
raw20746.Pput_CJ019_WT_IMS_5ul_R3_03_20V_redo_12Sep	target	0.993354	0	0	0.0057735	-0.00333333	6.63023	19.5	0.98395	0.00566921	0.117263
raw20798.Pput_CJ019_WT_IMS_5ul_R1_01_20V_redo_12Sep	target	0.997798	0.046188	0.0266667	0.181934	-0.11	34.2987	16.6333	0.318099	0.0179526	0.0803907
raw20843.Pput_Muck_2224_IMS_5ul_R2_08_20V_redo_12Sep	target	0.999014	0.02	0.07	0.0129099	0.025	17.8253	30.3	0.965588	0.00971463	0.0673737
raw20843.Pput_Muck_5042_IMS_5ul_R3_12_20V_redo_12Sep	target	0.998254	0.0351188	0.0366667	0.02	0.13	28.5554	7.7	0.977628	0.00738328	0.0766172
raw20844.Pput_CJ019_WT_IMS_5ul_R1_01_20V_redo_12Sep	target	0.991582	0.02	0.07	0.0206155	0.0525	16.3225	22.525	0.980029	0.00652565	0.123564
raw20860.Pput_Muck_5042_IMS_5ul_R2_11_20V_redo_12Sep	target	0.999888	0.141274	0.1025	0.0125831	0.0575	23.8728	16.65	0.967596	0.00955673	0.0412294
raw20863.Pput_CJ019_WT_IMS_5ul_R1_01_20V_redo_12Sep	target	0.976599	0.04	0.0133333	0.0206828	0.00444444	18.5838	20.3222	0.988455	0.00389231	0.165003
raw20863.Pput_CJ019_WT_IMS_5ul_R1_01_40V_12Sep	target	0.998166	0.061101	-0.0266667	0.01	0.02	34.8173	-21.8667	0.698818	0.0144203	0.0779085
raw20863.Pput_CJ019_WT_IMS_5ul_R2_02_20V_redo_12Sep	target	0.991208	0.0437163	0.00888889	0.0148137	-0.00777778	14.5548	14.8111	0.992018	0.00215054	0.125319
raw20863.Pput_CJ019_WT_IMS_5ul_R3_03_20V_redo_12Sep	target	0.99978	0.0424264	0.015	0.00534522	-0.015	20.0142	19.4125	0.990663	0.00370714	0.0455568
raw20863.Pput_CJ019_WT_IMS_5ul_R3_03_40V_12Sep	target	0.999943	0.023094	-0.0133333	0.0057735	-0.00666667	22.5516	3.16667	0.992332	0.00250836	0.0382096
raw20863.Pput_Muck_1642_IMS_5ul_R3_06_40V_12Sep	target	0.997987	0.0503322	0.01	0.005	0.0025	20.0336	-0.5	0.991498	0.00290023	0.0792029
raw20863.Pput_Muck_5042_IMS_5ul_R1_10_20V_redo_12Sep	target	0.99904	0.0453557	0.0171429	0.00786796	0.00571429	19.12	17.4	0.990223	0.0042123	0.0668348
raw20882.Pput_CJ019_WT_IMS_5ul_R1_01_20V_redo_12Sep	target	0.985599	0.0565685	0	0.0308221	-0.01	11.143	20.22	0.987058	0.00403458	0.142621
raw20882.Pput_CJ019_WT_IMS_5ul_R1_01_40V_12Sep	target	0.943144	0.08	0	0.0321455	0.0233333	34.4527	-4.6	0.830376	0.0129394	0.206788
raw20882.Pput_CJ019_WT_IMS_5ul_R2_02_20V_redo_12Sep	target	0.989593	0.0438178	0.032	0.0164317	-0.008	6.44228	14.54	0.983211	0.00555287	0.131261
raw20882.Pput_CJ019_WT_IMS_5ul_R3_03_20V_redo_12Sep	target	0.990012	0.0178885	0.008	0.0134164	-0.006	4.60652	16.5	0.981296	0.00597426	0.129755
raw20882.Pput_CJ019_WT_IMS_5ul_R3_03_40V_12Sep	target	0.999474	0.023094	0.02	0.0170783	0.0075	6.05441	12.275	0.983475	0.00558795	0.0552025
raw20882.Pput_Muck_1642_IMS_5ul_R2_05_20V_redo_12Sep	target	0.999209	0.0219089	0.016	0.0194936	-0.004	7.1258	14.78	0.98702	0.00402299	0.0610376
raw20882.Pput_Muck_1642_IMS_5ul_R3_06_20V_redo_12Sep	target	0.996702	0.046188	0.04	0.011547	-0.01	6.95438	13.35	0.983676	0.00562898	0.092033
raw20882.Pput_Muck_1642_IMS_5ul_R3_06_40V_12Sep	target	0.988117	0.046188	0.0266667	0.0152753	-0.00333333	9.27218	11.3333	0.988064	0.00433437	0.135833
raw20882.Pput_Muck_2224_IMS_5ul_R1_07_20V_redo_12Sep	target	0.999134	0.0357771	0.024	0.0173205	-0.01	7.66727	14.78	0.98689	0.0039818	0.0639764
raw20882.Pput_Muck_2224_IMS_5ul_R2_08_20V_redo_12Sep	target	0.99846	0.046188	0.0266667	0.011547	-0.00666667	8.07217	16.1	0.984924	0.00539707	0.0722925
raw20882.Pput_Muck_2224_IMS_5ul_R3_09_20V_redo_12Sep	target	0.999367	0.0206559	0.0133333	0.0122474	-0.005	6.77242	14.1833	0.985797	0.00505992	0.0592373
raw20882.Pput_Muck_5042_IMS_5ul_R1_10_20V_redo_12Sep	target	0.99825	0.02	0.01	0.0173205	-0.005	6.28755	17.4	0.985413	0.00524521	0.0765969
raw20882.Pput_Muck_5042_IMS_5ul_R2_11_20V_redo_12Sep	target	0.930379	0.0151186	0.00571429	0.110065	-0.0414286	25.2966	6.84286	0.986247	0.00463847	0.220198
raw20882.Pput_Muck_5042_IMS_5ul_R3_12_20V_redo_12Sep	target	0.999315	0.0178885	0.008	0.0109545	-0.002	4.91101	16.74	0.98129	0.00597289	0.0592247
raw20883.Pput_CJ019_WT_IMS_5ul_R1_01_40V_12Sep	target	0.999591	0.1	0.03	0.0221736	-0.0175	6.76116	14.6	0.981105	0.00594014	0.0520332
raw20883.Pput_CJ019_WT_IMS_5ul_R2_02_40V_12Sep	target	0.999906	0.0911043	-0.025	0.0221736	-0.0175	2.79687	10.875	0.971035	0.00867769	0.0409165
raw20883.Pput_CJ019_WT_IMS_5ul_R3_03_40V_12Sep	target	0.994244	0.095219	-0.02	0.00957427	-0.0025	4.40785	10.775	0.967294	0.00954315	0.112526
raw20883.Pput_Muck_1642_IMS_5ul_R2_05_40V_12Sep	target	0.999967	0.113137	0	0.0708872	-0.0625	6.28404	6.025	0.993167	0.00465116	0.0340557
raw20883.Pput_Muck_1642_IMS_5ul_R3_06_40V_12Sep	target	0.99999	0.126623	-0.065	0.0885061	-0.085	2.23066	9.525	0.990947	0.00348086	0.0333333
raw20883.Pput_Muck_2224_IMS_5ul_R1_07_20V_redo_12Sep	target	0.821451	0.061101	0.0266667	0.0264575	0.01	4.07063	7.9	0.970808	0.00866873	0.280845
raw20883.Pput_Muck_2224_IMS_5ul_R1_07_40V_12Sep	target	0.999809	0.095219	-0.02	0.0804156	-0.05	4.23438	9.25	0.991201	0.00374933	0.0436342
raw20883.Pput_Muck_2224_IMS_5ul_R2_08_40V_12Sep	target	0.999538	0.164773	-0.03	0.0769415	-0.062	3.48855	10.8	0.989531	0.00405605	0.0541441
raw20883.Pput_Muck_2224_IMS_5ul_R3_09_40V_12Sep	target	0.999901	0.174356	-0.06	0.0722842	-0.0475	4.01777	9.325	0.985329	0.00522057	0.0407674
raw20883.Pput_Muck_5042_IMS_5ul_R1_10_20V_redo_12Sep	target	0.979605	0.069282	0	0.0503322	0.00666667	3.53883	11.9667	0.978233	0.00720996	0.158641
raw20883.Pput_Muck_5042_IMS_5ul_R1_10_40V_12Sep	target	0.999976	0.114891	-0.03	0.0718215	-0.0425	5.27067	10.8	0.990446	0.00439947	0.0285171
raw20883.Pput_Muck_5042_IMS_5ul_R2_11_40V_12Sep	target	0.999606	0.0829458	-0.016	0.0725948	-0.042	3.57379	10.28	0.98919	0.00424779	0.0516474
raw20891.Pput_CJ019_WT_IMS_5ul_R1_01_20V_redo_12Sep	target	0.999529	0.0393277	0.0466667	0.00816497	-0.0133333	3.47716	16.2333	0.972529	0.00854701	0.0542668
raw20891.Pput_CJ019_WT_IMS_5ul_R2_02_20V_redo_12Sep	target	0.996205	0.036645	0.055	0.0112599	-0.00875	5.23914	13.85	0.979365	0.00687972	0.0976641
raw20891.Pput_CJ019_WT_IMS_5ul_R3_03_20V_redo_12Sep	target	0.998831	0.0282843	0.03	0.010351	-0.0125	6.19723	17.1	0.983354	0.00556901	0.0700355
raw20891.Pput_CJ019_WT_IMS_5ul_R3_03_40V_12Sep	target	0.997747	0.128582	-0.0533333	0.0351188	0.0233333	3.69098	8.13333	0.969768	0.0088169	0.080798
raw20891.Pput_Muck_1642_IMS_5ul_R2_05_20V_redo_12Sep	target	0.99661	0.0206559	0.0266667	0.0176068	-0.015	5.10232	13.8167	0.983304	0.00556496	0.0928539
raw20891.Pput_Muck_1642_IMS_5ul_R3_06_40V_12Sep	target	0.988938	0.124016	-0.014	0.0134164	-0.006	11.6382	10.62	0.986146	0.0046133	0.132952
raw20891.Pput_Muck_2224_IMS_5ul_R1_07_20V_redo_12Sep	target	0.996733	0.04	0.04	0.0134164	-0.006	4.08742	15.38	0.975578	0.00808683	0.0921807
raw20891.Pput_Muck_2224_IMS_5ul_R2_08_20V_redo_12Sep	target	0.989382	0.0334664	0.06	0.0194079	-0.0183333	6.51841	11.5833	0.985379	0.00523697	0.131891
raw20891.Pput_Muck_2224_IMS_5ul_R2_08_40V_12Sep	target	0.999818	0.0173205	0.02	0.0264575	4.62536e-18	12.1923	12.2333	0.992699	0.00310559	0.0431087
raw20891.Pput_Muck_2224_IMS_5ul_R3_09_20V_redo_12Sep	target	0.994703	0.0282843	0.03	0.00916125	-0.00375	4.71637	13.2875	0.979064	0.00684176	0.109754
raw20891.Pput_Muck_5042_IMS_5ul_R1_10_20V_redo_12Sep	target	0.999208	0.0301109	0.0333333	0.010328	-0.00333333	4.12234	15.5833	0.976506	0.00728676	0.0609963
raw20891.Pput_Muck_5042_IMS_5ul_R2_11_20V_redo_12Sep	target	0.998757	0.0393277	0.0466667	0.0141421	-0.01	3.65057	18.1333	0.972408	0.00854167	0.0718859
raw20891.Pput_Muck_5042_IMS_5ul_R2_11_40V_12Sep	target	0.995645	0.134858	-0.0466667	0.0258199	0.00333333	12.1605	5.81667	0.98539	0.00523834	0.101934
raw20891.Pput_Muck_5042_IMS_5ul_R3_12_20V_redo_12Sep	target	0.983727	0.04	0.04	0.0134164	-0.006	6.03929	13.94	0.98204	0.00608614	0.148402
raw20897.Pput_CJ019_WT_IMS_5ul_R1_01_40V_12Sep	target	0.999877	0	0.08	0.023094	0.00333333	20.7314	15.9	0.988796	0.0040568	0.0409189
raw20897.Pput_CJ019_WT_IMS_5ul_R2_02_20V_redo_12Sep	target	0.986514	0.0357771	0.056	0.0158114	-0.02	20.7566	18.68	0.987152	0.00407213	0.141057
raw20897.Pput_CJ019_WT_IMS_5ul_R2_02_40V_12Sep	target	0.996138	0.134561	-0.0533333	0.0183485	-0.00166667	21.8343	10.6	0.972084	0.00852745	0.0982479
raw20897.Pput_Muck_1642_IMS_5ul_R2_05_40V_12Sep	target	0.995887	0.130601	-0.0583333	0.118898	-0.0516667	20.8847	13.45	0.971529	0.00870106	0.100549
raw20897.Pput_Muck_1642_IMS_5ul_R3_06_40V_12Sep	target	0.989975	0.0964192	-0.0116667	0.0163299	-0.0133333	20.7217	14.8	0.982153	0.00609899	0.129823
raw20897.Pput_Muck_2224_IMS_5ul_R2_08_20V_redo_12Sep	target	0.978953	0.0382971	0.05	0.0125831	-0.0125	23.5718	22.125	0.976633	0.00729614	0.159182
raw20897.Pput_Muck_5042_IMS_5ul_R1_10_20V_redo_12Sep	target	0.993169	0.0326599	0.04	0.0244949	-0.03	23.6534	20.325	0.984013	0.00568744	0.117719
raw20897.Pput_Muck_5042_IMS_5ul_R2_11_20V_redo_12Sep	target	0.99465	0.0731513	0.028	0.0235702	-0.03	17.8215	21.83	0.978271	0.00721785	0.109802
raw20898.Pput_CJ019_WT_IMS_5ul_R2_02_20V_redo_12Sep	target	0.998964	0.0219089	0.064	0.0158114	-0.01	19.7873	17.54	0.989806	0.00426522	0.0698315
raw20898.Pput_Muck_1642_IMS_5ul_R2_05_40V_12Sep	target	0.990767	0.0357771	0.056	0.0584808	-0.058	18.7611	23.74	0.96863	0.00937627	0.126925
raw20898.Pput_Muck_1642_IMS_5ul_R3_06_40V_12Sep	target	0.980559	0.0670687	-0.00875	0.0592663	-0.04375	14.4773	20.6625	0.987107	0.00405562	0.156531
raw20898.Pput_Muck_2224_IMS_5ul_R1_07_20V_redo_12Sep	target	0.986319	0.023094	0.06	0.015	-0.0125	17.6987	23.575	0.984424	0.00578762	0.14085
raw20898.Pput_Muck_2224_IMS_5ul_R1_07_40V_12Sep	target	0.937172	0.0512835	0.025	0.0585377	-0.0466667	17.5111	18.4167	0.98438	0.00577599	0.214319
raw20898.Pput_Muck_2224_IMS_5ul_R2_08_40V_12Sep	target	0.997519	0.023094	0.0433333	0.061101	-0.0566667	13.8182	31.1667	0.959294	0.0103689	0.0828273
raw20898.Pput_Muck_2224_IMS_5ul_R3_09_40V_12Sep	target	0.913623	0.020702	0.025	0.0342	-0.02375	12.8842	21.275	0.988778	0.00404858	0.233051
raw20898.Pput_Muck_5042_IMS_5ul_R1_10_40V_12Sep	target	0.721172	0.0935236	-0.0133333	0.0216025	-0.00666667	17.3917	21.45	0.898908	0.0120552	0.311401
raw20898.Pput_Muck_5042_IMS_5ul_R2_11_40V_12Sep	target	0.975739	0.023094	0.04	0.0205866	-0.0228571	13.9372	21.6714	0.989407	0.00399129	0.16538
raw20898.Pput_Muck_5042_IMS_5ul_R3_12_20V_redo_12Sep	target	0.987724	0.036645	0.025	0.0169031	-0.01	20.3369	18.75	0.989934	0.00436335	0.137795
raw20898.Pput_Muck_5042_IMS_5ul_R3_12_40V_12Sep	target	0.967808	0.0334664	0.032	0.0130384	-0.022	16.3669	22.3	0.98886	0.00409836	0.179721
raw20903.Pput_CJ019_WT_IMS_5ul_R1_01_20V_redo_12Sep	target	0.804435	0.08	0.02	0.0232993	-8.67362e-18	13.7204	16.375	0.973712	0.0086008	0.286671
raw20903.Pput_CJ019_WT_IMS_5ul_R1_01_40V_12Sep	target	0.87199	0.143948	0.071	0.0133749	-0.017	10.6284	13.55	0.99352	0.00460829	0.258709
raw20903.Pput_CJ019_WT_IMS_5ul_R2_02_20V_redo_12Sep	target	0.512356	0.153664	0.09875	0.0241646	0.00125	15.5938	11.7125	0.957589	0.0103134	0.356893
raw20903.Pput_CJ019_WT_IMS_5ul_R2_02_40V_12Sep	target	0.254203	0.0767068	-0.01375	0.0277746	-0.005	11.9222	15.8375	0.106047	0.0197982	0.410978
raw20903.Pput_CJ019_WT_IMS_5ul_R3_03_20V_redo_12Sep	target	0.322728	0.137756	0.0716667	0.0394968	0.01	16.4992	14.1	0.482133	0.0157088	0.394851
raw20903.Pput_CJ019_WT_IMS_5ul_R3_03_40V_12Sep	target	0.442287	0.0709124	0	0.0272554	-0.015	12.0592	14.2875	0.614089	0.0151631	0.370379
raw20903.Pput_Muck_1642_IMS_5ul_R2_05_20V_redo_12Sep	target	0.900596	0.0838153	-0.0275	0.0377492	0.0075	18.5307	14.9	0.974545	0.00844951	0.24261
raw20903.Pput_Muck_1642_IMS_5ul_R2_05_40V_12Sep	target	0.607031	0.119276	0.06375	0.0335676	-0.01125	14.4395	11.525	0.957566	0.0103032	0.33759
raw20903.Pput_Muck_1642_IMS_5ul_R3_06_20V_redo_12Sep	target	0.731157	0.126201	0.08875	0.0309089	0.01125	14.1956	8.0375	0.9874	0.00412858	0.309351
raw20903.Pput_Muck_1642_IMS_5ul_R3_06_40V_12Sep	target	0.649083	0.146866	0.07375	0.0176777	-0.01375	12.1113	15.1625	0.985214	0.00519481	0.328669
raw20903.Pput_Muck_2224_IMS_5ul_R1_07_20V_redo_12Sep	target	0.811138	0.0870632	-0.006	0.0294958	0.002	15.9866	14.92	0.967587	0.00955479	0.284213
raw20903.Pput_Muck_2224_IMS_5ul_R1_07_40V_12Sep	target	0.95889	0.0864099	-0.0266667	0.0742967	-0.04	14.5299	14.1833	0.990291	0.00426621	0.191241
raw20903.Pput_Muck_2224_IMS_5ul_R2_08_20V_redo_12Sep	target	0.921054	0.0382971	0.03	0.0294392	0.02	17.2641	15.975	0.986604	0.00443951	0.227634
raw20903.Pput_Muck_2224_IMS_5ul_R2_08_40V_12Sep	target	0.965474	0.0873315	-0.02375	0.0652468	-0.055	13.9908	15.4625	0.991039	0.00358423	0.182553
raw20903.Pput_Muck_2224_IMS_5ul_R3_09_20V_redo_12Sep	target	0.832564	0.0829458	-0.016	0.04	0.01	16.3891	13.34	0.969776	0.0088187	0.27662
raw20903.Pput_Muck_2224_IMS_5ul_R3_09_40V_12Sep	target	0.243871	0.156769	0.0716667	0.0463321	0.00333333	13.3175	14.05	0.450505	0.0168357	0.413546
raw20903.Pput_Muck_5042_IMS_5ul_R1_10_20V_redo_12Sep	target	0.804394	0.0954987	-0.032	0.0320936	-0.004	16.6069	14.56	0.957503	0.0102726	0.286631
raw20903.Pput_Muck_5042_IMS_5ul_R1_10_40V_12Sep	target	0.737927	0.14127	0.0728571	0.020702	-0.00428571	16.6406	14.6	0.984827	0.0056338	0.308129
raw20903.Pput_Muck_5042_IMS_5ul_R2_11_20V_redo_12Sep	target	0.797966	0.0823465	0.0114286	0.024103	-0.0214286	18.81	10.0429	0.97421	0.00842637	0.290058
raw20903.Pput_Muck_5042_IMS_5ul_R2_11_40V_12Sep	target	0.284037	0.0704273	-0.02	0.0196638	-0.0166667	14.1159	15.6667	0.122512	0.0196153	0.403037
raw20903.Pput_Muck_5042_IMS_5ul_R3_12_20V_redo_12Sep	target	0.370465	0.142326	0.0716667	0.0427785	-0.005	13.3847	16.4167	0.723876	0.0144286	0.385745
raw20903.Pput_Muck_5042_IMS_5ul_R3_12_40V_12Sep	target	0.353954	0.0769044	-0.015	0.0177281	-0.02	14.0692	14.0625	0.269261	0.0183136	0.388427
raw20906.Pput_CJ019_WT_IMS_5ul_R1_01_20V_redo_12Sep	target	0.998587	0.023094	0.0133333	0.0057735	-0.0166667	2.66333	19.3667	0.973214	0.00857561	0.0725126
raw20906.Pput_CJ019_WT_IMS_5ul_R2_02_20V_redo_12Sep	target	0.998999	0.046188	0.0533333	0.0057735	-0.0166667	25.7405	7.56667	0.991296	0.00329489	0.0675759
raw20906.Pput_CJ019_WT_IMS_5ul_R2_02_40V_12Sep	target	0.997673	0.0173205	0.02	0.0251661	-0.00333333	7.50755	14.1333	0.98804	0.00433034	0.0817688
raw20906.Pput_Muck_2224_IMS_5ul_R1_07_40V_12Sep	target	0.998698	0.205264	-0.226667	0.0305505	0.0166667	35.3361	-40.7	0.286093	0.0181298	0.0728629
raw20906.Pput_Muck_2224_IMS_5ul_R3_09_20V_redo_12Sep	target	0.99828	0.0178885	0.008	0.00547723	-0.014	13.7486	16.5	0.993158	0.00462963	0.0758988
raw20906.Pput_Muck_2224_IMS_5ul_R3_09_40V_12Sep	target	0.998749	0.023094	0.0133333	0.0057735	-0.0133333	4.37302	12.0667	0.978813	0.00682519	0.0717398
raw20906.Pput_Muck_5042_IMS_5ul_R1_10_20V_redo_12Sep	target	0.995363	0.0357771	0.024	0.0207364	-0.024	12.9341	7.22	0.993902	0	0.104651
raw20906.Pput_Muck_5042_IMS_5ul_R1_10_40V_12Sep	target	0.986497	0.0382971	0.03	0.0182574	0.01	10.3155	16.075	0.98763	0.00420547	0.14103
raw20906.Pput_Muck_5042_IMS_5ul_R2_11_20V_redo_12Sep	target	0.998892	0	0	0.0057735	-0.0133333	11.4595	8.8	0.990296	0.0042735	0.0695235
raw20906.Pput_Muck_5042_IMS_5ul_R2_11_40V_12Sep	target	0.996029	0.0326599	0.04	0.0275379	-0.0325	22.1265	2.2	0.995932	0	0.0997572
raw20907.Pput_CJ019_WT_IMS_5ul_R1_01_20V_redo_12Sep	target	0.999275	0	0.04	0.0057735	-0.0233333	1.95533	6.46667	0.963583	0.00986312	0.0605318
raw20907.Pput_CJ019_WT_IMS_5ul_R1_01_40V_12Sep	target	0.998992	0.023094	0.0666667	0.01	-4.62621e-18	12.8508	3.46667	0.991977	0.00280505	0.0683153
raw20907.Pput_CJ019_WT_IMS_5ul_R2_02_20V_redo_12Sep	target	0.998336	0.0489898	0.06	0.00547723	-0.015	14.7908	7.2	0.992949	0.00382166	0.073885
raw20907.Pput_CJ019_WT_IMS_5ul_R2_02_40V_12Sep	target	0.988683	0	0.03	0.0282843	-0.01	13.9783	16.88	0.992623	0.00295567	0.134054
raw20907.Pput_CJ019_WT_IMS_5ul_R3_03_20V_redo_12Sep	target	0.999577	0.02	0.07	0.00816497	-0.03	12.2459	8.925	0.992458	0.00269058	0.0530401
raw20907.Pput_CJ019_WT_IMS_5ul_R3_03_40V_12Sep	target	0.999959	0.146356	-0.038	0.0250998	-0.014	23.8098	13.66	0.96869	0.0093801	0.0365359
raw20907.Pput_Muck_1642_IMS_5ul_R2_05_20V_redo_12Sep	target	0.969249	0.0438178	0.088	0.0328634	0.024	16.6228	9.52	0.986837	0.00424448	0.177177
raw20907.Pput_Muck_1642_IMS_5ul_R3_06_20V_redo_12Sep	target	0.967576	0.0219089	0.064	0.0178885	-0.008	15.3985	11.84	0.992142	0.00226586	0.1801
raw20907.Pput_Muck_1642_IMS_5ul_R3_06_40V_12Sep	target	0.999146	0.0521536	-0.032	0.0645755	0.008	29.0318	7.76	0.963599	0.00986511	0.0630988
raw20907.Pput_Muck_2224_IMS_5ul_R1_07_20V_redo_12Sep	target	0.920294	0.0656832	0.085	0.0511999	-0.0225	13.9764	9.3625	0.98859	0.0039604	0.228659
raw20907.Pput_Muck_2224_IMS_5ul_R1_07_40V_12Sep	target	0.999341	0.095867	0.0528571	0.0357904	0.00142857	21.3031	6.75714	0.988251	0.00411132	0.0587806
raw20907.Pput_Muck_2224_IMS_5ul_R2_08_20V_redo_12Sep	target	0.980483	0.138564	0.04	0.177106	-0.095	10.5639	-7.125	0.974833	0.00804573	0.156801
raw20907.Pput_Muck_2224_IMS_5ul_R2_08_40V_12Sep	target	0.997658	0.0793725	0.06	0.0057735	-0.00666667	5.86032	4.83333	0.981022	0.00615876	0.0820399
raw20907.Pput_Muck_2224_IMS_5ul_R3_09_20V_redo_12Sep	target	0.982559	0.023094	0.0533333	0.061101	-0.0633333	15.7724	12.9	0.993718	0.00574713	0.151342
raw20907.Pput_Muck_2224_IMS_5ul_R3_09_40V_12Sep	target	0.993833	0.0893868	0.045	0.0301109	0.0133333	23.7356	6.95	0.983579	0.00560976	0.114947
raw20907.Pput_Muck_5042_IMS_5ul_R1_10_20V_redo_12Sep	target	0.989085	0.0657267	0.032	0.0270185	-0.004	22.61	18.52	0.972597	0.00855057	0.132583
raw20907.Pput_Muck_5042_IMS_5ul_R1_10_40V_12Sep	target	0.999922	0.0938083	0	0.0164317	0.028	22.5677	14.2	0.975837	0.00746428	0.0417044
raw20907.Pput_Muck_5042_IMS_5ul_R2_11_20V_redo_12Sep	target	0.996449	0.0213809	0.06	0.0145774	-0.01875	12.7371	8.3875	0.99295	0.00382653	0.0951951
raw20907.Pput_Muck_5042_IMS_5ul_R2_11_40V_12Sep	target	0.998956	0.0538074	0.0342857	0.0173205	0.01	18.7895	13.3286	0.989603	0.00410754	0.0697035
raw20907.Pput_Muck_5042_IMS_5ul_R3_12_20V_redo_12Sep	target	0.997707	0.0769044	0.015	0.0373927	-0.02375	16.8719	15.9875	0.987117	0.00405797	0.0811817
raw20907.Pput_Muck_5042_IMS_5ul_R3_12_40V_12Sep	target	0.993962	0.095219	-0.02	0.04272	0.0025	3.93901	-0.525	0.977592	0.00737847	0.114611
raw20909.Pput_CJ019_WT_IMS_5ul_R1_01_20V_redo_12Sep	target	0.995366	0.04	0.02	0.015	-0.0175	13.8744	23	0.988392	0.00386847	0.104696
raw20909.Pput_CJ019_WT_IMS_5ul_R2_02_20V_redo_12Sep	target	0.988546	0.046188	0.0266667	0.023094	-0.0233333	15.1858	24.1	0.984506	0.00555696	0.13447
raw20909.Pput_CJ019_WT_IMS_5ul_R3_03_20V_redo_12Sep	target	0.996066	0.02	-0.01	0.055	-0.0375	10.8779	26.375	0.989711	0.00419847	0.0992485
raw20909.Pput_Muck_1642_IMS_5ul_R2_05_20V_redo_12Sep	target	0.974161	0.0178885	0.008	0.0134164	-0.016	12.8356	25.54	0.990061	0.00447154	0.168256
raw20909.Pput_Muck_1642_IMS_5ul_R3_06_20V_redo_12Sep	target	0.972268	0.0357771	0.016	0.0109545	-0.022	13.4442	25.22	0.987748	0.00423857	0.172094
raw20909.Pput_Muck_2224_IMS_5ul_R1_07_20V_redo_12Sep	target	0.972629	0.0178885	0.008	0.0216795	-0.022	15.516	27.1	0.989468	0.00402488	0.17168
raw20909.Pput_Muck_2224_IMS_5ul_R2_08_20V_redo_12Sep	target	0.978114	0.0357771	0.016	0.0109545	-0.022	13.8037	27.66	0.985626	0.00528821	0.161514
raw20909.Pput_Muck_2224_IMS_5ul_R3_09_20V_redo_12Sep	target	0.999301	0.0357771	0.016	0.00447214	-0.012	17.5273	13.18	0.993583	0.00502513	0.0591168
raw20909.Pput_Muck_5042_IMS_5ul_R1_10_20V_redo_12Sep	target	0.979892	0.0178885	0.008	0.0164317	-0.022	15.0865	25.74	0.990811	0.00384061	0.158218
raw20909.Pput_Muck_5042_IMS_5ul_R2_11_20V_redo_12Sep	target	0.990431	0.0178885	0.008	0.0122474	-0.03	17.0666	21.44	0.993407	0.0059761	0.128056
raw20909.Pput_Muck_5042_IMS_5ul_R3_12_20V_redo_12Sep	target	0.992887	0.0219089	0.016	0.0122474	-0.03	17.1302	20.96	0.993021	0.00404858	0.119052
raw20953.Pput_CJ019_WT_IMS_5ul_R1_01_20V_redo_12Sep	target	0.999358	0.0282843	0.04	0.0083666	-0.018	14.2212	17.68	0.991636	0.00305998	0.0593439
raw20953.Pput_CJ019_WT_IMS_5ul_R1_01_40V_12Sep	target	0.998133	0.0357771	0.024	0.0248998	-0.012	10.6432	14.12	0.990955	0.00348432	0.0778646
raw20953.Pput_CJ019_WT_IMS_5ul_R2_02_20V_redo_12Sep	target	0.993544	0.0314718	0.0628571	0.0125357	-0.0228571	15.7693	12.1429	0.992974	0.00390117	0.115993
raw20953.Pput_CJ019_WT_IMS_5ul_R2_02_40V_12Sep	target	0.990691	0	0.03	0.0178885	-0.022	12.2134	16.02	0.992176	0.00230592	0.127361
raw20953.Pput_CJ019_WT_IMS_5ul_R3_03_20V_redo_12Sep	target	0.999109	0.0282843	0.06	0.0117851	-0.025	14.0414	19	0.989435	0.00400291	0.0644221
raw20953.Pput_CJ019_WT_IMS_5ul_R3_03_40V_12Sep	target	0.999839	0.118703	-0.0271429	0.021157	-0.0114286	18.6046	13.5429	0.983618	0.00562072	0.0420115
raw20953.Pput_Muck_1642_IMS_5ul_R2_05_20V_redo_12Sep	target	0.999562	0.0256348	0.045	0.0138873	0.0025	17.1385	15.2125	0.992218	0.0023622	0.0536627
raw20953.Pput_Muck_1642_IMS_5ul_R2_05_40V_12Sep	target	0.973365	0.176011	0.066	0.0544977	-0.018	4.386	7.78	0.996062	0	0.170198
raw20953.Pput_Muck_1642_IMS_5ul_R3_06_20V_redo_12Sep	target	0.552192	0.0413118	0.048	0.0221108	-0.01	18.9957	18.83	0.731434	0.0144342	0.349576
raw20953.Pput_Muck_1642_IMS_5ul_R3_06_40V_12Sep	target	0.993067	0.039036	0.0171429	0.052825	-0.0128571	13.7599	7.58571	0.99409	0	0.118293
raw20953.Pput_Muck_2224_IMS_5ul_R1_07_20V_redo_12Sep	target	0.998202	0.033731	0.056	0.0350397	-0.025	17.0667	13.65	0.992203	0.00234742	0.0771865
raw20953.Pput_Muck_2224_IMS_5ul_R1_07_40V_12Sep	target	0.999345	0.123018	0.07	0.0335942	-0.00428571	20.4576	8.07143	0.990593	0.00363967	0.0589528
raw20953.Pput_Muck_2224_IMS_5ul_R2_08_20V_redo_12Sep	target	0.99978	0.0905293	0.052	0.111161	-0.053	13.3126	8.69	0.986286	0.00464735	0.0455312
raw20953.Pput_Muck_2224_IMS_5ul_R2_08_40V_12Sep	target	0.99897	0.102283	0.0557143	0.0186445	0.00142857	19.7001	9.58571	0.98899	0.00415081	0.0699816
raw20953.Pput_Muck_2224_IMS_5ul_R3_09_20V_redo_12Sep	target	0.999805	0.0357771	0.04	0.0475044	-0.0383333	16.2159	19.4333	0.988563	0.00394218	0.0432721
raw20953.Pput_Muck_2224_IMS_5ul_R3_09_40V_12Sep	target	0.987707	0.0282843	0.04	0.0282843	2.77624e-18	16.8522	8.62	0.993788	0.00319489	0.137769
raw20953.Pput_Muck_5042_IMS_5ul_R1_10_20V_redo_12Sep	target	0.763454	0.0507718	0.0355556	0.0320156	-3.08471e-18	19.4601	19.0444	0.941383	0.0109696	0.302208
raw20953.Pput_Muck_5042_IMS_5ul_R1_10_40V_12Sep	target	0.999951	0.0886942	0.01	0.0182574	0.02	25.0184	16.725	0.961329	0.010012	0.0383234
raw20953.Pput_Muck_5042_IMS_5ul_R2_11_20V_redo_12Sep	target	0.999878	0.0326599	0.04	0.0152753	-0.02	14.7777	12.8	0.993332	0.00551471	0.041185
raw20953.Pput_Muck_5042_IMS_5ul_R2_11_40V_12Sep	target	0.998775	0.0498569	0.035	0.0169031	-0.005	19.8761	14.4625	0.990128	0.00413736	0.0713242
raw20953.Pput_Muck_5042_IMS_5ul_R3_12_20V_redo_12Sep	target	0.999317	0.0312694	0.0355556	0.0132288	-0.0133333	14.1124	17.3111	0.991549	0.00295159	0.0592885
raw20953.Pput_Muck_5042_IMS_5ul_R3_12_40V_12Sep	target	0.999221	0.0930438	-0.015	0.0304432	-0.01125	21.0953	15.75	0.979974	0.00673703	0.0609673
raw21015.Pput_Muck_2224_IMS_5ul_R1_07_40V_12Sep	target	0.999775	0.035	0.0175	0.0125831	-0.0075	7.06423	15.75	0.985335	0.00522466	0.0452009
raw21015.Pput_Muck_2224_IMS_5ul_R3_09_40V_12Sep	target	0.999427	0.04	0.02	0.015	-0.0025	7.2279	18.075	0.983856	0.00565806	0.0575677
raw21023.Pput_CJ019_WT_IMS_5ul_R3_03_20V_redo_12Sep	target	0.999903	0.061101	0.0266667	0.0057735	0.0733333	31.8403	18.5333	0.914881	0.0116913	0.0403226
raw21024.Pput_CJ019_WT_IMS_5ul_R1_01_40V_12Sep	target	0.991634	0	0.08	0.0173205	0.015	5.98519	17.525	0.973649	0.00859539	0.123141
raw21024.Pput_CJ019_WT_IMS_5ul_R2_02_40V_12Sep	target	0.996324	0.0334664	0.008	0.0219089	0.004	12.3099	9.06	0.992046	0.0021692	0.0960161
raw21025.Pput_CJ019_WT_IMS_5ul_R1_01_20V_redo_12Sep	target	0.997333	0.04	0.06	0.025	0.0275	28.6759	17.85	0.948383	0.010797	0.0850048
raw21025.Pput_CJ019_WT_IMS_5ul_R1_01_40V_12Sep	target	0.99997	0	0.08	0.0173205	0.02	24.7	12.9	0.988268	0.00411653	0.0326264
raw21025.Pput_CJ019_WT_IMS_5ul_R2_02_20V_redo_12Sep	target	0.999998	0	0.03	0	0.02	24.7583	14.0667	0.992868	0.00361011	0.0434783
raw21025.Pput_CJ019_WT_IMS_5ul_R2_02_40V_12Sep	target	0.996659	0.02	0.03	0.01	-0.005	22.6453	21.425	0.989838	0.0042952	0.0926518
raw21025.Pput_CJ019_WT_IMS_5ul_R3_03_20V_redo_12Sep	target	0.998822	0.04	0.02	0.005	0.0575	24.4369	19.475	0.983491	0.00559067	0.0704807
raw21122.Pput_CJ019_WT_IMS_5ul_R1_01_40V_12Sep	target	0.999578	0.0413118	-0.0133333	0.00516398	-0.00333333	15.4195	25.1	0.98941	0.00399274	0.053063
raw21122.Pput_CJ019_WT_IMS_5ul_R2_02_20V_redo_12Sep	target	0.999828	0.046188	-0.0133333	0.01	-0.01	16.2586	21.9333	0.990428	0.00437445	0.0425663
raw21122.Pput_CJ019_WT_IMS_5ul_R2_02_40V_12Sep	target	0.998999	0.0308221	-0.05	0.031305	0.006	17.4111	22.78	0.992049	0.00217391	0.0681325
raw21122.Pput_CJ019_WT_IMS_5ul_R3_03_40V_12Sep	target	0.999606	0	-0.08	0.0152753	-0.00666667	21.6003	33.0667	0.985728	0.00504648	0.0516704
raw21160.Pput_CJ019_WT_IMS_5ul_R2_02_20V_redo_12Sep	target	0.990315	0.095	-0.0875	0.0932291	-0.0725	21.029	23.5	0.973324	0.00858279	0.128101
raw21160.Pput_CJ019_WT_IMS_5ul_R3_03_20V_redo_12Sep	target	0.999453	0.0911043	-0.055	0.090185	-0.07	20.6887	22.675	0.971081	0.00868127	0.0564642
raw21160.Pput_Muck_1642_IMS_5ul_R2_05_20V_redo_12Sep	target	0.996745	0.11547	-0.1	0.0877021	-0.0725	21.6494	23.65	0.957502	0.0102706	0.0920569
raw21160.Pput_Muck_1642_IMS_5ul_R2_05_40V_12Sep	target	0.999632	0.122338	-0.125	0.0590903	-0.0675	25.8027	17.9	0.929551	0.0113326	0.0502513
raw21160.Pput_Muck_1642_IMS_5ul_R3_06_20V_redo_12Sep	target	0.998173	0.109697	-0.135	0.0987843	-0.0625	23.4678	20.65	0.957561	0.0103011	0.0774869
raw21160.Pput_Muck_2224_IMS_5ul_R1_07_20V_redo_12Sep	target	0.985602	0.092376	-0.12	0.03	-0.035	24.2116	21.025	0.945855	0.0109825	0.142648
raw21160.Pput_Muck_2224_IMS_5ul_R2_08_20V_redo_12Sep	target	0.996794	0.114455	-0.095	0.068313	-0.1	21.3156	23.35	0.966055	0.00972053	0.0914325
raw21160.Pput_Muck_2224_IMS_5ul_R3_09_20V_redo_12Sep	target	0.980298	0.0866025	-0.115	0.0163299	-0.06	23.2722	20.8	0.960941	0.0102	0.157728
raw21160.Pput_Muck_5042_IMS_5ul_R1_10_20V_redo_12Sep	target	0.99311	0.11547	-0.14	0.0734847	-0.08	19.3846	24.825	0.958742	0.0103586	0.117803
raw21160.Pput_Muck_5042_IMS_5ul_R2_11_20V_redo_12Sep	target	0.998594	0.109697	-0.095	0.0556028	-0.0575	21.57	22.75	0.964714	0.00968718	0.0726965
raw21160.Pput_Muck_5042_IMS_5ul_R3_12_20V_redo_12Sep	target	0.994969	0.11547	-0.1	0.0718215	-0.1025	22.0704	20.575	0.969704	0.00901639	0.107591
raw21161.Pput_Muck_1642_IMS_5ul_R2_05_20V_redo_12Sep	target	0.999442	0.166608	-0.0425	0.0326599	-3.46945e-18	7.90316	2.5	0.986679	0.00446927	0.0570767
raw21161.Pput_Muck_1642_IMS_5ul_R3_06_20V_redo_12Sep	target	0.839046	0.129063	0.045	0.0141421	-6.93889e-18	23.7241	11.2125	0.974262	0.00843348	0.274164
raw21161.Pput_Muck_5042_IMS_5ul_R1_10_20V_redo_12Sep	target	0.87268	0.136455	0.062	0.0339116	0.02	20.1272	0.46	0.993126	0.00445765	0.258243
raw21161.Pput_Muck_5042_IMS_5ul_R3_12_20V_redo_12Sep	target	0.999555	0.0945163	0.07	0.0637704	-0.07	16.2598	11.325	0.989296	0.00429799	0.0536091
raw21213.Pput_Muck_5042_IMS_5ul_R3_12_20V_redo_12Sep	target	0.999991	0	0.04	0	-0.01	4.69184	28.2333	0.970261	0.0086402	0.032491
raw21335.Pput_CJ019_WT_IMS_5ul_R1_01_20V_redo_12Sep	target	0.999987	0.0357771	-0.024	0.00547723	-0.006	24.5117	24.14	0.986715	0.00448179	0.0285714
raw21335.Pput_CJ019_WT_IMS_5ul_R1_01_40V_12Sep	target	0.999986	0	0	0.01	-0.03	23.4558	24.8333	0.992264	0.00241741	0.0278552
raw21335.Pput_CJ019_WT_IMS_5ul_R2_02_20V_redo_12Sep	target	0.999963	0.0178885	0.048	0.00447214	-0.008	20.2739	23.22	0.98855	0.00393572	0.0364431
raw21335.Pput_CJ019_WT_IMS_5ul_R3_03_20V_redo_12Sep	target	0.99983	0.0357771	0.016	0.00707107	-2.77539e-18	28.059	18.28	0.981526	0.00601017	0.042236
raw21335.Pput_CJ019_WT_IMS_5ul_R3_03_40V_12Sep	target	0.999952	0.02	0.01	0.015	0.0075	20.8882	18.275	0.992794	0.00331858	0.0367647
raw21335.Pput_Muck_1642_IMS_5ul_R2_05_20V_redo_12Sep	target	0.999896	0.0357771	0.016	0.00547723	-0.016	23.1103	24.5	0.985343	0.00522876	0.0411491
raw21335.Pput_Muck_1642_IMS_5ul_R3_06_20V_redo_12Sep	target	0.999896	0.02	0.05	0.00816497	-3.46945e-18	18.0128	27.025	0.98354	0.00560292	0.0413094
raw21335.Pput_Muck_1642_IMS_5ul_R3_06_40V_12Sep	target	0.99995	0.023094	0.0266667	0.0057735	0.00333333	27.7566	17.6	0.98663	0.00444815	0.0378698
raw21335.Pput_Muck_2224_IMS_5ul_R1_07_20V_redo_12Sep	target	0.999879	0.0357771	0.024	0.00547723	0.004	23.3445	22.82	0.984924	0.00539846	0.0413943
raw21335.Pput_Muck_2224_IMS_5ul_R2_08_20V_redo_12Sep	target	0.999997	0.046188	0.0266667	0.0057735	0.0133333	24.1131	33.5333	0.933777	0.0109503	0.04375
raw21335.Pput_Muck_2224_IMS_5ul_R3_09_20V_redo_12Sep	target	0.999978	0.0206559	0.0533333	0.00408248	0.00166667	24.5887	16.35	0.989701	0.0041841	0.0307377
raw21335.Pput_Muck_5042_IMS_5ul_R1_10_20V_redo_12Sep	target	0.999993	0	0	0.01	-0.005	29.9053	21.825	0.986696	0.00447552	0.0340426
raw21335.Pput_Muck_5042_IMS_5ul_R2_11_20V_redo_12Sep	target	0.999877	0.0302372	0.0285714	0.00755929	0.00285714	21.9101	17.7571	0.990957	0.00348779	0.0409777
raw21335.Pput_Muck_5042_IMS_5ul_R3_12_20V_redo_12Sep	target	0.999937	0.0248998	0.038	0.00447214	0.002	21.1312	24.22	0.986969	0.00400572	0.0377937
raw21337.Pput_CJ019_WT_IMS_5ul_R1_01_20V_redo_12Sep	target	0.999878	0	-0.04	0.0152753	0.00333333	21.7571	26.5667	0.991795	0.00259235	0.0411552
raw21337.Pput_CJ019_WT_IMS_5ul_R2_02_20V_redo_12Sep	target	0.999998	0.069282	-0.04	0.0173205	-0.02	32.3744	16.4333	0.909054	0.0116777	0.0512821
raw21337.Pput_CJ019_WT_IMS_5ul_R2_02_40V_12Sep	target	0.999732	0.0635085	-0.0333333	0.011547	-0.00333333	25.8023	28.9	0.948729	0.0107991	0.0467047
raw21337.Pput_Muck_2224_IMS_5ul_R1_07_40V_12Sep	target	0.999983	0.0404145	-0.0466667	0.01	-4.62621e-18	12.7908	21.1333	0.990537	0.00359228	0.0240385
raw21337.Pput_Muck_2224_IMS_5ul_R3_09_20V_redo_12Sep	target	0.999938	0.0438178	-0.008	0.0114018	-0.004	16.4069	31.94	0.980669	0.0063593	0.0380658
raw21337.Pput_Muck_2224_IMS_5ul_R3_09_40V_12Sep	target	0.999638	0.0568624	-0.0166667	0.0057735	0.00666667	18.886	27.5	0.981013	0.00615595	0.049286
raw21337.Pput_Muck_5042_IMS_5ul_R1_10_20V_redo_12Sep	target	0.999931	0.0438178	-0.048	0.0230217	-0.014	21.8414	17.52	0.990714	0.00376117	0.0393474
raw21337.Pput_Muck_5042_IMS_5ul_R1_10_40V_12Sep	target	0.999752	0.06	-0.03	0.015	-0.0025	23.9149	21.35	0.979166	0.00685841	0.0462117
raw21337.Pput_Muck_5042_IMS_5ul_R2_11_20V_redo_12Sep	target	0.999997	0.069282	-0.04	0.011547	-0.00333333	12.766	22.9	0.984428	0.00579053	0.0392157
raw21337.Pput_Muck_5042_IMS_5ul_R2_11_40V_12Sep	target	0.99997	0.0694622	-0.0025	0.00957427	-0.0075	20.0641	15.6	0.98762	0.00420168	0.0328407
raw21408.Pput_CJ019_WT_IMS_5ul_R1_01_20V_redo_12Sep	target	0.999919	0	0	0.0057735	0.00666667	11.3912	12.7	0.990116	0.00412201	0.0408163
raw21408.Pput_CJ019_WT_IMS_5ul_R1_01_40V_12Sep	target	0.999996	0.023094	0.0133333	0.0152753	0.00333333	14.1743	16.8	0.992616	0.00293542	0.0426829
raw21408.Pput_CJ019_WT_IMS_5ul_R3_03_20V_redo_12Sep	target	0.99964	0.023094	0.0533333	0	0	10.4919	22.1	0.984522	0.00556399	0.049377
raw21408.Pput_CJ019_WT_IMS_5ul_R3_03_40V_12Sep	target	0.999999	0.023094	0.0666667	0.023094	0.0133333	19.6893	12.7	0.990848	0.00387973	0.047619
raw21408.Pput_Muck_2224_IMS_5ul_R1_07_20V_redo_12Sep	target	0.998415	0.02	0.05	0	0	15.268	19.8	0.990196	0.00419639	0.0730046
raw21408.Pput_Muck_2224_IMS_5ul_R2_08_20V_redo_12Sep	target	0.998932	0	0	0.00957427	0.0025	12.8935	19.975	0.991978	0.00280702	0.069436
raw21408.Pput_Muck_5042_IMS_5ul_R3_12_20V_redo_12Sep	target	0.978093	0	0.04	0	0	6.60908	23.2	0.979271	0.00686904	0.161486
raw21457.Pput_CJ019_WT_IMS_5ul_R2_02_20V_redo_12Sep	target	0.997441	0.0351188	0.0366667	0.0057735	0.00666667	25.0171	11.1667	0.990519	0.00402685	0.083815
raw21457.Pput_CJ019_WT_IMS_5ul_R3_03_20V_redo_12Sep	target	0.820041	0.08	0	0.0305505	0.0266667	17.0354	23.6333	0.935939	0.0109525	0.281272
raw21603.Pput_CJ019_WT_IMS_5ul_R1_01_40V_12Sep	target	0.999977	0	0.04	0.0057735	0.0333333	15.2	19.9	0.990543	0.00359874	0.0290698
raw21603.Pput_CJ019_WT_IMS_5ul_R2_02_20V_redo_12Sep	target	0.999326	0.02	0.05	0.0238048	0.005	12.3078	19.475	0.988073	0.00434243	0.0589086
raw21603.Pput_CJ019_WT_IMS_5ul_R3_03_20V_redo_12Sep	target	0.999816	0.046188	0.0266667	0.0057735	0.00666667	13.293	23.8333	0.984306	0.00575576	0.0440821
raw21603.Pput_Muck_5042_IMS_5ul_R2_11_20V_redo_12Sep	target	0.99962	0	0	0.00447214	0.012	21.5052	19.06	0.993679	0.00544959	0.051444
raw21802.Pput_CJ019_WT_IMS_5ul_R1_01_40V_12Sep	target	0.997603	0.08	0	0.0556776	-0.11	9.29588	17.5667	0.992183	0.00231303	0.0828431
raw21802.Pput_CJ019_WT_IMS_5ul_R2_02_40V_12Sep	target	0.996253	0.061101	-0.0133333	0.0680686	-0.116667	8.08847	17.1667	0.993957	0	0.0972129
raw21802.Pput_CJ019_WT_IMS_5ul_R3_03_40V_12Sep	target	0.998276	0.0457347	-0.0075	0.0685565	-0.085	15.1809	24.6	0.988221	0.00410483	0.0760638
raw21816.Pput_CJ019_WT_IMS_5ul_R3_03_40V_12Sep	target	0.999731	0.0886942	0.07	0.0861684	-0.0525	23.6517	18.375	0.833679	0.0129444	0.0466563
raw21816.Pput_Muck_1642_IMS_5ul_R2_05_20V_redo_12Sep	target	0.999985	0.03	0.03	0	0	20.0688	20.74	0.9906	0.00364797	0.0257732
raw21816.Pput_Muck_1642_IMS_5ul_R3_06_20V_redo_12Sep	target	0.999975	0.023094	0.02	0.015	0.0075	10.3791	16.2	0.989779	0.00424874	0.0277778
raw21816.Pput_Muck_1642_IMS_5ul_R3_06_40V_12Sep	target	0.999291	0.0173205	0.015	0.0818026	-0.0375	20.2758	23.3	0.980509	0.00634345	0.0597173
raw21816.Pput_Muck_2224_IMS_5ul_R3_09_20V_redo_12Sep	target	0.999981	0.023094	0.0533333	0	0	9.93378	21.5	0.984203	0.00572424	0.0280778
raw21816.Pput_Muck_5042_IMS_5ul_R1_10_20V_redo_12Sep	target	0.99967	0.128062	0.05	0.083865	-0.035	18.0226	22.975	0.897266	0.0120505	0.0486641
raw21816.Pput_Muck_5042_IMS_5ul_R2_11_20V_redo_12Sep	target	0.999991	0.023094	0.02	0.035	0.0175	11.4254	0.3	0.99068	0.00372613	0.0323741
raw21816.Pput_Muck_5042_IMS_5ul_R3_12_20V_redo_12Sep	target	0.999992	0.02	0.03	0.005	-0.0075	10.9517	14.2	0.990648	0.00369515	0.0346154
raw21816.Pput_Muck_5042_IMS_5ul_R3_12_40V_12Sep	target	0.999244	0.0219089	0.024	0.08228	-0.058	19.8887	20.62	0.984552	0.00557527	0.060324
raw21830.Pput_CJ019_WT_IMS_5ul_R3_03_20V_redo_12Sep	target	0.993206	0.0861684	-0.0325	0.0221736	-0.0075	33.7896	-6.85	0.878408	0.0122117	0.117815
raw21830.Pput_Muck_2224_IMS_5ul_R2_08_20V_redo_12Sep	target	0.986918	0.114964	-0.0183333	0.0615359	-0.0166667	30.2228	6.23333	0.914699	0.0116891	0.139613
raw21830.Pput_Muck_2224_IMS_5ul_R3_09_20V_redo_12Sep	target	0.999445	0	0.04	0.023094	-0.0133333	16.7762	13.4	0.99412	0	0.0573421
raw21938.Pput_CJ019_WT_IMS_5ul_R1_01_40V_12Sep	target	0.998727	0.04	-0.06	0.005	-0.0125	12.3572	23.8	0.989645	0.00414313	0.0724178
raw21938.Pput_CJ019_WT_IMS_5ul_R2_02_40V_12Sep	target	0.997898	0.0404145	-0.0466667	0.0057735	-0.00333333	9.36643	28.3	0.985456	0.00525348	0.079767
raw21938.Pput_CJ019_WT_IMS_5ul_R3_03_40V_12Sep	target	0.999614	0.0357771	-0.064	0.0114018	-0.004	13.9593	22.02	0.991015	0.0035551	0.051144
raw21965.Pput_Muck_1642_IMS_5ul_R2_05_40V_12Sep	target	0.990902	0.0219089	0.056	0.0148324	0.052	15.3943	19.96	0.986117	0.0046058	0.126661
raw21965.Pput_Muck_2224_IMS_5ul_R2_08_40V_12Sep	target	0.996662	0.0911043	0.015	0.0822091	-0.0625	6.35734	15.725	0.987241	0.00410317	0.0927364
raw21965.Pput_Muck_2224_IMS_5ul_R3_09_40V_12Sep	target	0.984007	0.0219089	0.056	0.0207364	-0.024	15.4717	19.64	0.989694	0.00418251	0.147224
raw21966.Pput_Muck_5042_IMS_5ul_R1_10_40V_12Sep	target	0.999089	0.0213809	0.0571429	0.00690066	0.00857143	15.3598	21.5143	0.987569	0.00418285	0.0644231
raw22180.Pput_Muck_1642_IMS_5ul_R3_06_40V_12Sep	target	0.999336	0	0.08	0.011547	-0.0233333	3.1607	7.7	0.971294	0.00868666	0.0588663
raw22180.Pput_Muck_5042_IMS_5ul_R3_12_20V_redo_12Sep	target	0.999131	0.0178885	-0.032	0.0122474	-0.07	12.5219	16.28	0.994176	0	0.0638716
raw22181.Pput_CJ019_WT_IMS_5ul_R1_01_40V_12Sep	target	0.999951	0.029761	0.065	0.020702	0.01	11.9737	17.0375	0.986388	0.00466264	0.0386007
raw22181.Pput_CJ019_WT_IMS_5ul_R3_03_20V_redo_12Sep	target	0.999891	0.023094	0.0933333	0.0057735	-0.0366667	21.7783	9.83333	0.992676	0.00306435	0.0410023
raw22188.Pput_CJ019_WT_IMS_5ul_R1_01_20V_redo_12Sep	target	0.99926	0	0.04	0.005	-0.0025	11.4267	31.125	0.981676	0.00603248	0.0604797
raw22243.Pput_Muck_1642_IMS_5ul_R2_05_20V_redo_12Sep	target	0.999953	0.0282843	-4.44096e-17	0.0083666	-0.008	21.3702	17.02	0.993133	0.00452489	0.037037
raw22243.Pput_Muck_1642_IMS_5ul_R3_06_20V_redo_12Sep	target	0.999755	0.0282843	-4.44093e-17	0.00894427	0.004	19.5969	15.72	0.9933	0.00534759	0.0458963
raw22243.Pput_Muck_2224_IMS_5ul_R1_07_20V_redo_12Sep	target	0.999914	0.0252982	0.04	0.0083666	0.005	20.568	20.0167	0.989926	0.00435989	0.0428082
raw22243.Pput_Muck_2224_IMS_5ul_R2_08_20V_redo_12Sep	target	0.999954	0.0393277	0.00666667	0.00516398	0.0466667	20.5216	11.1333	0.990473	0.00442282	0.0374532
raw22243.Pput_Muck_5042_IMS_5ul_R1_10_20V_redo_12Sep	target	0.999937	0.023094	0.0266667	0.01	0	20.3303	7.9	0.994452	0	0.0379487
raw22243.Pput_Muck_5042_IMS_5ul_R2_11_20V_redo_12Sep	target	0.999725	0.0282843	-4.44093e-17	0.00894427	0.004	23.6645	21.06	0.989805	0.00426357	0.0473008
raw22243.Pput_Muck_5042_IMS_5ul_R3_12_20V_redo_12Sep	target	0.999985	0.0326599	-5.55112e-17	0.00816497	-0.01	24.4077	16.35	0.991153	0.00369588	0.026178
raw22244.Pput_CJ019_WT_IMS_5ul_R1_01_20V_redo_12Sep	target	0.999883	0.02	0.03	0.00957427	0.0025	21.7306	15.7	0.992932	0.00377834	0.0417277
raw22244.Pput_Muck_1642_IMS_5ul_R2_05_20V_redo_12Sep	target	0.999897	0.023094	-0.0133333	0.01	0	24.4377	16.6333	0.991873	0.00266134	0.0408484
raw22244.Pput_Muck_1642_IMS_5ul_R3_06_20V_redo_12Sep	target	0.999779	0.0178885	-0.008	0.0109545	0.002	17.1542	15.5	0.993985	0	0.0454291
raw22244.Pput_Muck_2224_IMS_5ul_R1_07_20V_redo_12Sep	target	0.999921	0.02	0.03	0.0129099	0.005	20.477	15.9	0.992979	0.00391134	0.0411817
raw22244.Pput_Muck_2224_IMS_5ul_R2_08_20V_redo_12Sep	target	0.999977	0.023094	0.0266667	0.0057735	0.0433333	20.5432	8.13333	0.99229	0.00245499	0.0295858
raw22244.Pput_Muck_5042_IMS_5ul_R2_11_20V_redo_12Sep	target	0.999857	0.02	-0.01	0.011547	0	21.213	15	0.993831	0.00337838	0.0403769
raw22250.Pput_Muck_2224_IMS_5ul_R3_09_20V_redo_12Sep	target	0.999307	0.035	0.0175	0	0	18.4809	20.625	0.991022	0.00356234	0.0589707
raw22250.Pput_Muck_5042_IMS_5ul_R2_11_20V_redo_12Sep	target	0.99993	0.0351188	0.0366667	0	0	15.5738	28.5333	0.981859	0.00605778	0.0392344
raw22348.Pput_Muck_2224_IMS_5ul_R2_08_40V_12Sep	target	0.915364	0.08	0	0.0778888	-0.07	24.3134	19.1	0.911412	0.0116845	0.231761
raw22349.Pput_Muck_2224_IMS_5ul_R1_07_40V_12Sep	target	0.971238	0.095219	-0.06	0.18715	-0.1475	10.012	19.3	0.971546	0.00870286	0.173869
raw22349.Pput_Muck_2224_IMS_5ul_R3_09_40V_12Sep	target	0.985888	0.0382971	-0.07	0.0454606	-0.06	12.4114	12.85	0.995435	0	0.141596
raw22374.Pput_CJ019_WT_IMS_5ul_R1_01_40V_12Sep	target	0.999957	0.046188	0.0533333	0.01	0.05	23.6451	20	0.974175	0.00863158	0.0371353
raw22380.Pput_Muck_1642_IMS_5ul_R2_05_20V_redo_12Sep	target	0.998734	0	0.08	0.00744024	-0.00625	18.1362	17.125	0.989381	0.00397974	0.0722752
raw22380.Pput_Muck_1642_IMS_5ul_R3_06_20V_redo_12Sep	target	0.998444	0.0466667	-0.00444444	0.015899	-0.00555556	18.8707	15.3333	0.991942	0.00275862	0.0723486
raw22380.Pput_Muck_2224_IMS_5ul_R3_09_20V_redo_12Sep	target	0.997586	0.04658	0.0233333	0.00668558	-0.0108333	16.4926	17.3667	0.990913	0.00394283	0.0829865
raw22409.Pput_CJ019_WT_IMS_5ul_R1_01_40V_12Sep	target	0.99998	0.046188	-0.0266667	0.0057735	0.00333333	6.50103	21.4333	0.981287	0.00597152	0.027897
raw22409.Pput_CJ019_WT_IMS_5ul_R2_02_40V_12Sep	target	0.999915	0.0404145	0.005	0.005	-0.0075	6.22388	21.45	0.980782	0.00637088	0.0415584
raw22411.Pput_CJ019_WT_IMS_5ul_R1_01_20V_redo_12Sep	target	0.999982	0.06	-0.01	0.005	0.1275	3.16544	11.2	0.959325	0.010371	0.0273973
raw22411.Pput_CJ019_WT_IMS_5ul_R1_01_40V_12Sep	target	0.999841	0.069282	0.04	0.011547	0.00666667	33.2315	25.3667	0.657239	0.0146042	0.0415335
raw22411.Pput_CJ019_WT_IMS_5ul_R2_02_20V_redo_12Sep	target	0.999826	0.0546504	0.0266667	0.0083666	-0.005	23.2803	15.5333	0.986759	0.00449564	0.0423313
raw22411.Pput_CJ019_WT_IMS_5ul_R3_03_20V_redo_12Sep	target	0.999901	0.0219089	0.016	0.0173205	0.01	29.1955	17.9	0.981537	0.00601434	0.0406699
raw22411.Pput_CJ019_WT_IMS_5ul_R3_03_40V_12Sep	target	0.993945	0.0516398	0.06	0.0471699	0.0075	29.587	27.15	0.585104	0.0151544	0.11454
raw22412.Pput_CJ019_WT_IMS_5ul_R3_03_40V_12Sep	target	0.999926	0.0546504	-0.0133333	0.00547723	0.005	20.8746	23.2	0.984652	0.00560224	0.0409683
raw22492.Pput_CJ019_WT_IMS_5ul_R1_01_40V_12Sep	target	0.999356	0	-0.08	0.0057735	-0.00333333	18.8617	32.5333	0.98677	0.0045045	0.0592129
raw22492.Pput_CJ019_WT_IMS_5ul_R2_02_20V_redo_12Sep	target	0.996244	0.0357771	-0.064	0.0151658	-0.014	23.6508	20.08	0.988418	0.00387597	0.0971913
raw22492.Pput_CJ019_WT_IMS_5ul_R2_02_40V_12Sep	target	0.998456	0	-0.07	0.00816497	-0.00333333	15.429	27.9333	0.989508	0.00404412	0.0721932
raw22492.Pput_Muck_1642_IMS_5ul_R2_05_40V_12Sep	target	0.998923	0.0163299	-0.0733333	0.0083666	-0.005	21.0912	24.9333	0.990031	0.00444624	0.069268
raw22492.Pput_Muck_1642_IMS_5ul_R3_06_40V_12Sep	target	0.999314	0.0163299	-0.0733333	0.00752773	-0.0116667	16.2697	27.6	0.990596	0.00364133	0.0592034
raw22492.Pput_Muck_2224_IMS_5ul_R2_08_20V_redo_12Sep	target	0.999746	0.0382971	-0.05	0.01	-0.005	18.3366	15.625	0.991984	0.00211416	0.0461294
raw22492.Pput_Muck_5042_IMS_5ul_R1_10_20V_redo_12Sep	target	0.999324	0.02	-0.07	0.00957427	-0.0075	13.9012	18.925	0.991058	0.00360082	0.0592272
raw22492.Pput_Muck_5042_IMS_5ul_R2_11_20V_redo_12Sep	target	0.998894	0.042374	-0.052	0.00674949	-0.047	13.8632	23.75	0.991823	0.00261952	0.0695861
raw22501.Pput_CJ019_WT_IMS_5ul_R1_01_40V_12Sep	target	0.994876	0.0866025	-0.02	0.011547	-0.0333333	23.624	24.0333	0.959221	0.0103668	0.108074
raw22503.Pput_CJ019_WT_IMS_5ul_R2_02_40V_12Sep	target	0.858875	0.0866025	-0.09	0.02	-0.02	19.9249	23.9	0.927883	0.0113215	0.265118
raw22503.Pput_CJ019_WT_IMS_5ul_R3_03_20V_redo_12Sep	target	0.99133	0.10583	-0.08	0.0251661	-0.00333333	1.84752	13.5667	0.957502	0.0102686	0.124828
raw22644.Pput_Muck_1642_IMS_5ul_R2_05_20V_redo_12Sep	target	0.755118	0.0206559	-0.024	0.00966092	0.016	15.2027	19.82	0.97017	0.00863664	0.304224
raw22644.Pput_Muck_1642_IMS_5ul_R2_05_40V_12Sep	target	0.997586	0.0392003	-0.0183333	0.0273861	0.015	13.8198	18.5167	0.991251	0.003245	0.0829662
raw22652.Pput_CJ019_WT_IMS_5ul_R2_02_20V_redo_12Sep	target	0.999203	0.046188	0.106667	0.043589	0.03	12.7526	12.9	0.977219	0.00734183	0.060955
raw22672.Pput_CJ019_WT_IMS_5ul_R1_01_20V_redo_12Sep	target	0.999226	0.046188	-0.0266667	0.01	-4.62621e-18	5.98108	16.5333	0.981932	0.00607193	0.0608339
raw22672.Pput_CJ019_WT_IMS_5ul_R1_01_40V_12Sep	target	0.999776	0.046188	-0.0666667	0	0	4.81802	16.0667	0.973561	0.00859359	0.045302
raw22672.Pput_CJ019_WT_IMS_5ul_R2_02_20V_redo_12Sep	target	0.999708	0.0619677	7.40149e-17	0.00408248	0.00166667	10.6261	21.85	0.982488	0.0056926	0.0492958
raw22672.Pput_CJ019_WT_IMS_5ul_R2_02_40V_12Sep	target	0.999999	0	0	0.00447214	0.002	4.70128	14.28	0.976828	0.00731655	0.0701754
raw22672.Pput_CJ019_WT_IMS_5ul_R3_03_20V_redo_12Sep	target	0.996787	0.04	-0.02	0.0125831	-0.0025	7.20064	14.625	0.985806	0.00479872	0.0914115
raw22672.Pput_CJ019_WT_IMS_5ul_R3_03_40V_12Sep	target	0.999313	0.0438178	-0.032	0.00547723	0.004	13.4449	19.9	0.99017	0.00417188	0.0591822
raw22672.Pput_Muck_1642_IMS_5ul_R2_05_20V_redo_12Sep	target	0.999868	0	0	0.00447214	0.002	11.3575	15.96	0.990559	0.00361011	0.0403338
raw22672.Pput_Muck_1642_IMS_5ul_R3_06_20V_redo_12Sep	target	0.999671	0.0438178	-0.008	0	0	12.0819	22.94	0.987954	0.00430902	0.0488038
raw22672.Pput_Muck_1642_IMS_5ul_R3_06_40V_12Sep	target	0.999632	0.0438178	-0.008	0.00894427	0.004	9.16215	17.3	0.986946	0.00399886	0.0502283
raw22672.Pput_Muck_2224_IMS_5ul_R1_07_20V_redo_12Sep	target	0.998935	0.0370328	-0.02	0.0046291	0.0025	11.0187	19.4	0.989462	0.00402194	0.0695203
raw22672.Pput_Muck_2224_IMS_5ul_R1_07_40V_12Sep	target	0.999218	0.0264575	-0.01	0.00755929	0.00285714	9.68209	17.5429	0.989323	0.00431034	0.0609258
raw22672.Pput_Muck_2224_IMS_5ul_R2_08_20V_redo_12Sep	target	0.999572	0.04	-0.02	0.005	0.0025	6.01186	15.225	0.981195	0.0059483	0.0531505
raw22672.Pput_Muck_2224_IMS_5ul_R2_08_40V_12Sep	target	0.999987	0	0	0.0057735	0.00333333	5.83124	14.8667	0.980868	0.00637668	0.0293255
raw22672.Pput_Muck_2224_IMS_5ul_R3_09_20V_redo_12Sep	target	0.999998	0	0	0.0057735	0.00333333	6.91183	14.9667	0.983642	0.00562347	0.0471698
raw22672.Pput_Muck_2224_IMS_5ul_R3_09_40V_12Sep	target	0.999277	0.0371035	-0.00833333	0.00632456	-2.31268e-18	8.49612	16.8	0.986913	0.0039886	0.060553
raw22672.Pput_Muck_5042_IMS_5ul_R1_10_20V_redo_12Sep	target	0.999998	0	0	0.00894427	0.006	8.64812	16.4	0.987492	0.004158	0.0454545
raw22672.Pput_Muck_5042_IMS_5ul_R1_10_40V_12Sep	target	0.999572	0.0357771	-0.016	0.00547723	0.004	5.18189	14.12	0.9791	0.00685083	0.0531961
raw22672.Pput_Muck_5042_IMS_5ul_R2_11_20V_redo_12Sep	target	0.997668	0.0370328	-0.02	0.0116496	-0.0025	11.0663	18.7	0.990417	0.00436491	0.0817486
raw22672.Pput_Muck_5042_IMS_5ul_R2_11_40V_12Sep	target	0.991811	0.0302372	0.0114286	0.0149603	0.00714286	13.3675	16.2	0.991658	0.00309023	0.12249
raw22672.Pput_Muck_5042_IMS_5ul_R3_12_20V_redo_12Sep	target	0.997695	0.0555492	0.01	0.013562	-0.00125	10.9672	18.0875	0.986787	0.0045134	0.0812887
raw22672.Pput_Muck_5042_IMS_5ul_R3_12_40V_12Sep	target	0.997595	0.0503322	-0.01	0.0125831	-0.0025	13.1518	21.125	0.988846	0.00409417	0.0830475
raw22681.Pput_CJ019_WT_IMS_5ul_R2_02_40V_12Sep	target	0.999999	0	0	0.0057735	0.00333333	16.9335	14.6333	0.993788	0.00320513	0.0769231
raw22681.Pput_CJ019_WT_IMS_5ul_R3_03_20V_redo_12Sep	target	0.999783	0	0	0.00816497	-3.46945e-18	8.6446	18.875	0.987781	0.00425144	0.0451977
raw22681.Pput_CJ019_WT_IMS_5ul_R3_03_40V_12Sep	target	0.999897	0	0	0	0	9.38847	14.1667	0.987407	0.00413345	0.0407204
raw22681.Pput_Muck_2224_IMS_5ul_R1_07_40V_12Sep	target	0.999939	0	0	0.00447214	0.002	11.4884	12.84	0.990322	0.00429	0.0386625
raw22681.Pput_Muck_5042_IMS_5ul_R2_11_40V_12Sep	target	0.999935	0.02	0.03	0.005	0.0025	13.3782	12.75	0.992188	0.00232198	0.038191
raw22696.Pput_CJ019_WT_IMS_5ul_R1_01_20V_redo_12Sep	target	0.989621	0.0173205	0.055	0.0645497	-0.025	7.18262	14.15	0.987095	0.00405093	0.131311
raw22696.Pput_Muck_2224_IMS_5ul_R2_08_20V_redo_12Sep	target	0.99157	0.0404145	0.035	0.00957427	0.0075	6.49641	17.45	0.979738	0.00670241	0.123491
raw22696.Pput_Muck_2224_IMS_5ul_R2_08_40V_12Sep	target	0.999009	0.023094	-0.0533333	0.0360555	-0.04	19.6838	19.4667	0.994457	0	0.0672269
raw22696.Pput_Muck_2224_IMS_5ul_R3_09_40V_12Sep	target	0.999633	0.0438178	-0.032	0.031305	0.006	23.942	18.92	0.985431	0.00524934	0.0503432
raw22696.Pput_Muck_5042_IMS_5ul_R3_12_20V_redo_12Sep	target	0.987646	0.0824621	0.01	0.0394757	0.0175	6.13209	13.075	0.978237	0.00721154	0.137718
raw22698.Pput_CJ019_WT_IMS_5ul_R3_03_20V_redo_12Sep	target	0.981902	0.0818026	0.0775	0.0685565	-0.095	11.1948	15.375	0.986996	0.00401376	0.153408
raw22698.Pput_CJ019_WT_IMS_5ul_R3_03_40V_12Sep	target	0.968923	0.0351188	-0.0333333	0.0680686	-0.0533333	3.83536	10	0.992062	0.00218023	0.178048
raw22698.Pput_Muck_5042_IMS_5ul_R1_10_40V_12Sep	target	0.98636	0.0776745	-0.103333	0.08	-0.09	6.53937	18.0333	0.994478	0	0.140796
raw22698.Pput_Muck_5042_IMS_5ul_R2_11_20V_redo_12Sep	target	0.986796	0.023094	0.02	0.0457347	-0.0325	11.9739	19.9	0.991312	0.00330396	0.140175
raw22698.Pput_Muck_5042_IMS_5ul_R2_11_40V_12Sep	target	0.992765	0.0556776	-0.05	0.0665833	-0.0633333	7.10023	16.6667	0.994424	0	0.119596
raw22698.Pput_Muck_5042_IMS_5ul_R3_12_40V_12Sep	target	0.96253	0.023094	-0.0266667	0.150111	-0.0866667	6.59116	19.0333	0.98943	0.00400146	0.18705
raw22806.Pput_CJ019_WT_IMS_5ul_R2_02_20V_redo_12Sep	target	1	0.02	0.03	0	0	9.57545	16.575	0.987949	0.00430637	0
raw22806.Pput_CJ019_WT_IMS_5ul_R3_03_20V_redo_12Sep	target	0.999783	0	0	0.00816497	-3.46945e-18	8.6446	18.875	0.987781	0.00425015	0.0451722
raw22806.Pput_Muck_1642_IMS_5ul_R2_05_20V_redo_12Sep	target	0.999908	0	0	0.005	0.0025	10.2633	17.225	0.989484	0.00403226	0.0415282
raw22806.Pput_Muck_1642_IMS_5ul_R2_05_40V_12Sep	target	0.999999	0	0	0.005	0.0025	13.644	14.2	0.992285	0.00244499	0.0930233
raw22806.Pput_Muck_1642_IMS_5ul_R3_06_20V_redo_12Sep	target	0.999956	0.02	0.01	0	0	8.12255	17.525	0.986396	0.0046652	0.0376623
raw22806.Pput_Muck_2224_IMS_5ul_R1_07_20V_redo_12Sep	target	0.999796	0	0	0.005	0.0025	12.6012	15.725	0.991648	0.00307503	0.044186
raw22806.Pput_Muck_2224_IMS_5ul_R2_08_20V_redo_12Sep	target	1	0	-0.04	0.005	0.0025	10.3584	17.25	0.98809	0.00436409	0.0333333
raw22806.Pput_Muck_2224_IMS_5ul_R3_09_20V_redo_12Sep	target	0.999982	0	0	0.005	0.0025	8.83855	17.1	0.987556	0.00417786	0.0272109
raw22806.Pput_Muck_5042_IMS_5ul_R1_10_20V_redo_12Sep	target	0.999999	0	0	0.005	0.0025	10.7215	16.55	0.989968	0.00438947	0.0597015
raw22806.Pput_Muck_5042_IMS_5ul_R2_11_20V_redo_12Sep	target	0.999874	0.023094	0.02	0.005	-0.0025	10.4016	17.2	0.989636	0.00413534	0.0412225
raw22806.Pput_Muck_5042_IMS_5ul_R3_12_20V_redo_12Sep	target	0.999979	0	0.04	0.005	0.0025	10.1513	17.075	0.988079	0.00435053	0.0289256
raw22852.Pput_Muck_1642_IMS_5ul_R2_05_20V_redo_12Sep	target	0.999908	0.0382971	-0.11	0.02	-0.05	11.5796	20.8	0.989405	0.00398984	0.041632
raw22884.Pput_Muck_5042_IMS_5ul_R3_12_20V_redo_12Sep	target	0.998074	0.046188	-0.0133333	0.01	-0.03	16.3231	17.8667	0.992797	0.00332226	0.0789881
raw22926.Pput_CJ019_WT_IMS_5ul_R1_01_20V_redo_12Sep	target	0.996205	0.0886942	0.11	0.0206155	0.0125	5.79713	7.9	0.979639	0.00668598	0.0976423
raw23022.Pput_CJ019_WT_IMS_5ul_R1_01_20V_redo_12Sep	target	0.999915	0.0326599	-0.0133333	0.00816497	-0.0266667	13.861	16.8	0.99335	0.00564972	0.0423143
raw23022.Pput_CJ019_WT_IMS_5ul_R2_02_20V_redo_12Sep	target	0.999964	0.0185164	0.03	0.00517549	-0.03375	13.4898	19.7	0.992218	0.00236035	0.0372578
raw23022.Pput_CJ019_WT_IMS_5ul_R3_03_20V_redo_12Sep	target	0.999838	0.0370328	2.77556e-17	0.010351	-0.0275	12.5119	19.1375	0.991928	0.00273411	0.0419048
raw23022.Pput_CJ019_WT_IMS_5ul_R3_03_40V_12Sep	target	0.999855	0.046188	-0.0266667	0.0057735	-0.0233333	24.9566	25.1	0.981967	0.00607619	0.04
raw23022.Pput_Muck_1642_IMS_5ul_R2_05_20V_redo_12Sep	target	0.999912	0.0163299	0.00666667	0.00516398	-0.0266667	13.013	20.6333	0.992577	0.00287356	0.0424088
raw23022.Pput_Muck_1642_IMS_5ul_R3_06_40V_12Sep	target	0.999999	0.0438178	-0.008	0.00894427	-0.034	19.5804	22.72	0.990552	0.00360685	0.0833333
raw23022.Pput_Muck_2224_IMS_5ul_R1_07_20V_redo_12Sep	target	0.999897	0.0178885	0.008	0.00547723	-0.034	13.178	16.5	0.993511	0.00454545	0.0407524
raw23022.Pput_Muck_2224_IMS_5ul_R2_08_20V_redo_12Sep	target	0.999956	0	0	0.00516398	-0.0366667	13.4631	16.1667	0.993297	0.00529101	0.0379085
raw23022.Pput_Muck_2224_IMS_5ul_R2_08_40V_12Sep	target	0.999997	0.0556776	-0.01	0.01	-0.04	19.7836	14.4	0.992772	0.00327511	0.0447761
raw23022.Pput_Muck_2224_IMS_5ul_R3_09_20V_redo_12Sep	target	0.999782	0.0282843	-0.01	0.00707107	-0.0375	11.5152	18.5375	0.99248	0.00271248	0.0456338
raw23022.Pput_Muck_5042_IMS_5ul_R1_10_20V_redo_12Sep	target	0.999934	0	-0.04	0.00816497	0.00666667	13.244	20.3	0.991225	0.00377562	0.0384236
raw23022.Pput_Muck_5042_IMS_5ul_R2_11_20V_redo_12Sep	target	0.999899	0.0467618	0.00666667	0.0109545	-4.62565e-18	10.1737	18.8	0.987152	0.00407095	0.0402844
raw23022.Pput_Muck_5042_IMS_5ul_R2_11_40V_12Sep	target	0.999185	0.0206559	-0.0266667	0.00516398	0.00333333	20.8386	15.6	0.993191	0.00474684	0.0609428
raw23022.Pput_Muck_5042_IMS_5ul_R3_12_20V_redo_12Sep	target	0.999341	0.0219089	0.024	0.00894427	-0.004	16.8353	25.42	0.989501	0.00404263	0.0587377
raw23059.Pput_CJ019_WT_IMS_5ul_R1_01_40V_12Sep	target	0.999248	0.02	-0.01	0.0057735	0.005	14.7315	3.325	0.990654	0.00369857	0.0604282
raw23059.Pput_CJ019_WT_IMS_5ul_R2_02_40V_12Sep	target	0.999187	0.0219089	0.024	0.0122474	0.02	16.0404	-0.94	0.99165	0.00308261	0.0610249
raw23116.Pput_CJ019_WT_IMS_5ul_R1_01_20V_redo_12Sep	target	0.999026	0.04	0.02	0.0057735	0.015	21.3136	17.725	0.989599	0.00409989	0.0673981
raw23117.Pput_CJ019_WT_IMS_5ul_R1_01_20V_redo_12Sep	target	0.99964	0.0141421	-0.005	0.00755929	0.015	14.5741	16.875	0.992787	0.00330033	0.0493998
raw23117.Pput_CJ019_WT_IMS_5ul_R1_01_40V_12Sep	target	0.999874	0	0	0.0057735	0.0266667	5.55908	19.0333	0.979502	0.00689195	0.0411639
raw23117.Pput_CJ019_WT_IMS_5ul_R2_02_40V_12Sep	target	0.999292	0.02	-0.01	0.00957427	0.0125	22.829	7.175	0.992476	0.00270758	0.0597595
raw23117.Pput_Muck_5042_IMS_5ul_R2_11_20V_redo_12Sep	target	0.999975	0	0	0.01	0	4.10406	16.8667	0.977286	0.00734976	0.0277264
raw23129.Pput_CJ019_WT_IMS_5ul_R1_01_20V_redo_12Sep	target	0.728623	0.13437	0.08375	0.0425735	-0.03125	16.425	7.375	0.988315	0.00414938	0.30996
raw23129.Pput_CJ019_WT_IMS_5ul_R1_01_40V_12Sep	target	0.998639	0.0776745	0.00666667	0.0493288	-0.0366667	10.6775	13.6	0.990693	0.00374007	0.0732955
raw23129.Pput_CJ019_WT_IMS_5ul_R2_02_40V_12Sep	target	0.998055	0.055	0.0125	0.0170783	-0.0075	15.2134	9.6	0.992351	0.00255102	0.0791441
raw23129.Pput_Muck_5042_IMS_5ul_R2_11_20V_redo_12Sep	target	0.973676	0.08	0.04	0.0907377	-0.0633333	10.6209	2.56667	0.994563	0	0.169016
raw23177.Pput_Muck_5042_IMS_5ul_R1_10_20V_redo_12Sep	target	0.999942	0.02	-0.03	0.0516398	-0.01	1.95448	10.2	0.982456	0.00568855	0.0387513
raw23267.Pput_Muck_1642_IMS_5ul_R2_05_40V_12Sep	target	0.999397	0.0565685	-4.44076e-17	0.0549545	-0.022	19.2281	20.4	0.982561	0.00570342	0.0587795
raw23267.Pput_Muck_2224_IMS_5ul_R2_08_40V_12Sep	target	0.999595	0.04	-0.02	0.078475	-0.0525	21.327	23.675	0.981252	0.00595784	0.0517771
raw23267.Pput_Muck_2224_IMS_5ul_R3_09_40V_12Sep	target	0.998774	0.0669328	0.016	0.00707107	-0.01	18.857	18.6	0.986169	0.00462208	0.0715746
raw23268.Pput_Muck_5042_IMS_5ul_R1_10_40V_12Sep	target	0.992327	0.0604743	0.0228571	0.0048795	-0.0371429	17.5128	23.2571	0.984602	0.00558801	0.120458
raw23306.Pput_CJ019_WT_IMS_5ul_R1_01_40V_12Sep	target	0.997489	0.0252982	0	0.0299444	0.00833333	32.5552	9.83333	0.970327	0.00864731	0.0833535
raw23306.Pput_CJ019_WT_IMS_5ul_R3_03_40V_12Sep	target	0.99955	0	0.04	0.0057735	0.0166667	28.6233	15.2333	0.989196	0.00424929	0.0538267
raw23306.Pput_Muck_1642_IMS_5ul_R2_05_40V_12Sep	target	0.999903	0.0173205	-0.02	0.01	-0.01	17.1861	9.73333	0.993912	0	0.0410628
raw23306.Pput_Muck_1642_IMS_5ul_R3_06_40V_12Sep	target	0.999882	0.02	-0.01	0.005	0.0025	27.5076	14.925	0.989692	0.00417616	0.0416058
raw23306.Pput_Muck_2224_IMS_5ul_R3_09_40V_12Sep	target	0.999988	0.0326599	0.04	0.0359398	0.0075	23.1602	13.925	0.987913	0.00429316	0.030303
raw23334.Pput_Muck_1642_IMS_5ul_R2_05_20V_redo_12Sep	target	0.999751	0.06	0.01	0.0629153	-0.0125	11.4218	11.25	0.991262	0.00325556	0.0461621
raw23336.Pput_Muck_1642_IMS_5ul_R2_05_40V_12Sep	target	0.99893	0.061101	0.0933333	0.01	-0.05	20.7278	23.2333	0.957312	0.0104619	0.0693729
raw23336.Pput_Muck_2224_IMS_5ul_R1_07_40V_12Sep	target	0.968638	0.0301109	-0.00666667	0.0550454	-0.025	17.5455	21.4833	0.990104	0.00451375	0.178233
raw23336.Pput_Muck_2224_IMS_5ul_R3_09_40V_12Sep	target	0.998355	0.113137	0.08	0.0680686	-0.045	15.3248	19.725	0.957596	0.0103175	0.073755
raw23336.Pput_Muck_5042_IMS_5ul_R1_10_20V_redo_12Sep	target	0.998607	0.0866025	0.05	0.0152753	0.0166667	2.52389	12.3	0.95946	0.010373	0.0729019
raw23336.Pput_Muck_5042_IMS_5ul_R1_10_40V_12Sep	target	0.995061	0.135277	0.06	0.02	-0.02	19.0903	23.5	0.961169	0.0102041	0.107181
raw23385.Pput_CJ019_WT_IMS_5ul_R2_02_20V_redo_12Sep	target	0.99956	0.023094	0.0133333	0.0152753	0.00333333	27.6716	10.7	0.989883	0.00433071	0.0535032
raw23385.Pput_CJ019_WT_IMS_5ul_R3_03_20V_redo_12Sep	target	0.99998	0.046188	0.0533333	0.0057735	-0.00666667	18.5427	22	0.983036	0.00552619	0.0276596
raw23412.Pput_Muck_5042_IMS_5ul_R2_11_20V_redo_12Sep	target	0.999853	0.0886942	-0.01	0.0867948	-0.11	15.8172	16.475	0.990096	0.0045045	0.0408701
raw23414.Pput_Muck_2224_IMS_5ul_R1_07_20V_redo_12Sep	target	0.996932	0.023094	0.0133333	0.01	0.13	25.0645	8	0.986921	0.00399088	0.0897049
raw23475.Pput_CJ019_WT_IMS_5ul_R1_01_20V_redo_12Sep	target	0.999997	0	0	0.0046291	0.0025	17.758	27.925	0.991856	0.0026455	0.0465116
raw23475.Pput_CJ019_WT_IMS_5ul_R1_01_40V_12Sep	target	0.99999	0	-0.04	0.00699206	0.006	21.0601	21.61	0.992723	0.00315126	0.0332226
raw23475.Pput_CJ019_WT_IMS_5ul_R2_02_20V_redo_12Sep	target	0.999986	0.0141421	0.035	0	0	16.8071	28.0375	0.987726	0.00423216	0.0277008
raw23475.Pput_CJ019_WT_IMS_5ul_R2_02_40V_12Sep	target	0.999992	0	0	0.0106066	0.00625	20.8658	20.2625	0.993699	0.00557103	0.0334572
raw23475.Pput_CJ019_WT_IMS_5ul_R3_03_20V_redo_12Sep	target	0.999705	0	0	0.00408248	0.00166667	16.9374	29.8	0.990955	0.00348606	0.049049
raw23475.Pput_CJ019_WT_IMS_5ul_R3_03_40V_12Sep	target	0.99981	0.0141421	0.005	0	0	17.7581	27.7625	0.991161	0.00370175	0.0436603
raw23475.Pput_Muck_1642_IMS_5ul_R2_05_20V_redo_12Sep	target	0.999785	0	0	0	0	20.1864	29.875	0.991117	0.00365344	0.0452745
raw23475.Pput_Muck_1642_IMS_5ul_R2_05_40V_12Sep	target	0.999989	0	0	0.00534522	0.005	22.1772	23.175	0.992955	0.00384123	0.0326797
raw23475.Pput_Muck_1642_IMS_5ul_R3_06_20V_redo_12Sep	target	0.999759	0.020702	0.015	0.00534522	-1.73472e-18	16.7718	27.925	0.989077	0.0041958	0.0460954
raw23475.Pput_Muck_1642_IMS_5ul_R3_06_40V_12Sep	target	0.999751	0	0	0.00353553	0.00125	20.4844	20.1125	0.993892	0	0.0461126
raw23475.Pput_Muck_2224_IMS_5ul_R1_07_20V_redo_12Sep	target	0.999653	0	0	0	0	16.8452	30.42	0.990777	0.00380228	0.0491803
raw23475.Pput_Muck_2224_IMS_5ul_R1_07_40V_12Sep	target	0.999921	0	0	0.00816497	0.00666667	20.6917	21.95	0.993419	0.0040404	0.0412556
raw23475.Pput_Muck_2224_IMS_5ul_R2_08_20V_redo_12Sep	target	1	0	0	0	0	19.7445	30.6	0.990806	0.00383325	0
raw23475.Pput_Muck_2224_IMS_5ul_R2_08_40V_12Sep	target	0.999905	0	0	0.00534522	0.005	18.7197	22.6	0.993396	0.00590551	0.0406835
raw23475.Pput_Muck_2224_IMS_5ul_R3_09_20V_redo_12Sep	target	0.999966	0	0	0	0	13.4128	36.06	0.985557	0.00527148	0.0338462
raw23475.Pput_Muck_2224_IMS_5ul_R3_09_40V_12Sep	target	0.999982	0	0	0	0	21.4304	21.7833	0.993579	0.00492611	0.025463
raw23475.Pput_Muck_5042_IMS_5ul_R1_10_20V_redo_12Sep	target	0.999999	0	0	0.00447214	0.002	19.1309	30.44	0.990704	0.00374532	0.0634921
raw23475.Pput_Muck_5042_IMS_5ul_R1_10_40V_12Sep	target	0.999981	0	0	0.00534522	0.00428571	17.7957	26.5143	0.992325	0.00249377	0.0268456
raw23475.Pput_Muck_5042_IMS_5ul_R2_11_20V_redo_12Sep	target	0.999878	0.0151186	0.00571429	0.00377964	0.00142857	16.6607	30.2143	0.989316	0.00430571	0.0410367
raw23475.Pput_Muck_5042_IMS_5ul_R2_11_40V_12Sep	target	0.999901	0.0163299	0.0333333	0.00516398	0.00333333	19.0542	23.7333	0.990246	0.00423191	0.0408982
raw23475.Pput_Muck_5042_IMS_5ul_R3_12_20V_redo_12Sep	target	0.999987	0.0206559	0.0266667	0.00408248	0.00166667	16.7513	27.8667	0.987708	0.00422195	0.0297619
raw23475.Pput_Muck_5042_IMS_5ul_R3_12_40V_12Sep	target	0.999889	0.0185164	0.03	0.00744024	0.00375	18.7149	21.8125	0.991287	0.00328407	0.040724
raw23479.Pput_CJ019_WT_IMS_5ul_R1_01_40V_12Sep	target	0.999934	0	0.08	0.00353553	0.00125	14.8168	12.8625	0.989797	0.00425697	0.0387674
raw23479.Pput_CJ019_WT_IMS_5ul_R3_03_40V_12Sep	target	0.999781	0.02	0.07	0.0173205	0.025	13.617	13.35	0.988865	0.00410116	0.0456081
raw23479.Pput_Muck_1642_IMS_5ul_R2_05_40V_12Sep	target	0.999671	0.02	0.07	0	-0.01	20.6269	10.85	0.993216	0.00491803	0.0487572
raw23479.Pput_Muck_2224_IMS_5ul_R1_07_40V_12Sep	target	0.999895	0.023094	0.1	0.0320156	-0.0175	12.6343	3.9	0.992279	0.00243506	0.0417311
raw23480.Pput_CJ019_WT_IMS_5ul_R2_02_40V_12Sep	target	0.987228	0.046188	0	0.0509902	-0.01	9.41152	12.75	0.99114	0.00368227	0.13934
raw23480.Pput_CJ019_WT_IMS_5ul_R3_03_20V_redo_12Sep	target	0.941163	0.04	0.02	0.0355903	-0.06	10.3339	20.075	0.99037	0.00432339	0.209898
raw23480.Pput_Muck_5042_IMS_5ul_R2_11_40V_12Sep	target	0.970158	0.04	0.04	0.18735	-0.15	9.77974	12.9333	0.962086	0.00983343	0.175653
raw23480.Pput_Muck_5042_IMS_5ul_R3_12_40V_12Sep	target	0.759725	0.0357771	0.056	0.0273861	-0.04	9.2993	7.88	0.984493	0.00580515	0.303022
raw23494.Pput_CJ019_WT_IMS_5ul_R1_01_20V_redo_12Sep	target	0.997526	0.046188	-0.04	0.00957427	-0.0075	19.5003	30.1	0.984214	0.00572567	0.0829482
raw23494.Pput_CJ019_WT_IMS_5ul_R2_02_20V_redo_12Sep	target	0.997711	0.069282	-0.04	0.0152753	-0.0166667	19.8122	35.2667	0.949504	0.0108034	0.0812019
raw23494.Pput_CJ019_WT_IMS_5ul_R3_03_20V_redo_12Sep	target	0.998956	0.046188	-0.04	0.0057735	-0.005	16.393	19.475	0.991009	0.0035479	0.0696822
raw23494.Pput_Muck_1642_IMS_5ul_R2_05_20V_redo_12Sep	target	0.998583	0.0438178	-0.032	0.0109545	-0.008	20.0887	25.82	0.98796	0.004313	0.0724719
raw23494.Pput_Muck_1642_IMS_5ul_R3_06_20V_redo_12Sep	target	0.998588	0.0536656	-0.024	0.0141421	-0.01	21.4345	23.96	0.984337	0.0057673	0.072533
raw23494.Pput_Muck_2224_IMS_5ul_R1_07_20V_redo_12Sep	target	0.998559	0.0438178	-0.032	0.00894427	-0.006	19.8831	25.58	0.988263	0.00411523	0.0727069
raw23494.Pput_Muck_2224_IMS_5ul_R2_08_20V_redo_12Sep	target	0.999488	0.0438178	-0.032	0.00447214	-0.002	20.032	25.96	0.987932	0.00429711	0.0545746
raw23494.Pput_Muck_2224_IMS_5ul_R3_09_20V_redo_12Sep	target	0.997974	0.0357771	-0.016	0.00707107	-2.77539e-18	18.814	24.48	0.99039	0.00433839	0.0790816
raw23494.Pput_Muck_5042_IMS_5ul_R1_10_20V_redo_12Sep	target	0.999503	0.0438178	-0.032	0.0109545	-0.002	19.9657	25.26	0.988169	0.00408163	0.0543831
raw23494.Pput_Muck_5042_IMS_5ul_R2_11_20V_redo_12Sep	target	0.998866	0.0438178	-0.032	0.0134164	-0.006	21.7276	24.66	0.987016	0.00402068	0.0693452
raw23494.Pput_Muck_5042_IMS_5ul_R3_12_20V_redo_12Sep	target	0.998765	0.0657267	-0.008	0.00894427	-0.016	20.2468	23.94	0.980674	0.00636075	0.0717201
raw23524.Pput_CJ019_WT_IMS_5ul_R3_03_20V_redo_12Sep	target	0.998651	0.110905	-0.005	0.110905	-0.045	8.13731	7.925	0.992222	0.00237342	0.0728722
raw23524.Pput_CJ019_WT_IMS_5ul_R3_03_40V_12Sep	target	0.999985	0	0	0.034641	-0.06	6.83032	11.7333	0.990171	0.00417711	0.0263158
raw23524.Pput_Muck_5042_IMS_5ul_R1_10_40V_12Sep	target	0.99999	0.023094	-0.0533333	0.0173205	-0.14	5.84494	13.3333	0.986857	0.00397501	0.0338983
raw23524.Pput_Muck_5042_IMS_5ul_R2_11_20V_redo_12Sep	target	0.998716	0.108321	5.55112e-17	0.0359398	-0.1175	8.79635	6.875	0.994204	0	0.0722718
raw23524.Pput_Muck_5042_IMS_5ul_R2_11_40V_12Sep	target	0.999991	0.023094	-0.0133333	0.0208167	-0.113333	7.87041	7.76667	0.992493	0.00272727	0.0315789
raw23524.Pput_Muck_5042_IMS_5ul_R3_12_40V_12Sep	target	0.999883	0	0.08	0.080829	-0.116667	12.0935	5.93333	0.99298	0.00391645	0.0416971
raw23558.Pput_Muck_1642_IMS_5ul_R2_05_20V_redo_12Sep	target	0.994979	0.0334664	0.008	0.0223607	-0.03	6.71253	10.94	0.988782	0.00404995	0.107614
raw23558.Pput_Muck_1642_IMS_5ul_R3_06_20V_redo_12Sep	target	0.997209	0.0319374	0.018	0.0134164	-0.006	4.78613	11.02	0.980424	0.00655664	0.0861946
raw23558.Pput_Muck_2224_IMS_5ul_R1_07_20V_redo_12Sep	target	0.993473	0.0206559	-0.0133333	0.0204124	-0.00833333	7.66759	12.4	0.988753	0.00403226	0.11637
raw23558.Pput_Muck_2224_IMS_5ul_R2_08_20V_redo_12Sep	target	0.987898	0	-0.04	0.0178885	-4.62621e-18	22.5942	6.7	0.990492	0.00400534	0.136842
raw23558.Pput_Muck_5042_IMS_5ul_R1_10_20V_redo_12Sep	target	0.99918	0.023094	-0.0533333	0.0057735	0.00333333	6.90097	8.26667	0.978344	0.00722575	0.0614506
raw23558.Pput_Muck_5042_IMS_5ul_R2_11_20V_redo_12Sep	target	0.996553	0.0219089	-0.016	0	0	5.99275	16.04	0.981862	0.00605919	0.0943525
raw23558.Pput_Muck_5042_IMS_5ul_R3_12_20V_redo_12Sep	target	0.99983	0.023094	0.02	0	0	2.03715	14.75	0.964898	0.0096911	0.0421836
raw23568.Pput_Muck_2224_IMS_5ul_R2_08_40V_12Sep	target	0.999922	0	0	0.0057735	0.005	24.1399	26	0.991119	0.00365726	0.0415537
raw23642.Pput_CJ019_WT_IMS_5ul_R1_01_20V_redo_12Sep	target	0.999988	0.0282843	0.04	0.00894427	0.174	15.5589	18.2	0.989732	0.00421295	0.0303951
raw23642.Pput_CJ019_WT_IMS_5ul_R1_01_40V_12Sep	target	0.999787	0	0	0.0208167	-0.0366667	31.1453	28.4	0.971487	0.00869565	0.0449119
raw23642.Pput_CJ019_WT_IMS_5ul_R2_02_20V_redo_12Sep	target	0.99931	0	0	0.0141421	-0.01	17.2984	20.34	0.993945	0	0.0590763
raw23642.Pput_CJ019_WT_IMS_5ul_R3_03_20V_redo_12Sep	target	0.999673	0	0.04	0.0116905	-0.0183333	10.3432	15.4167	0.989939	0.00436855	0.0489443
raw23642.Pput_CJ019_WT_IMS_5ul_R3_03_40V_12Sep	target	0.999997	0.0326599	0.04	0.0125831	-0.0025	22.4785	22.375	0.983919	0.00566642	0.0422535
raw23642.Pput_Muck_1642_IMS_5ul_R2_05_20V_redo_12Sep	target	0.999072	0.0282843	0	0.086487	-0.014	22.997	19.46	0.977843	0.00740096	0.0663054
raw23642.Pput_Muck_1642_IMS_5ul_R3_06_20V_redo_12Sep	target	0.990252	0.0276026	0.00571429	0.0234013	0.0285714	34.265	7.75714	0.951061	0.0106132	0.128245
raw23642.Pput_Muck_2224_IMS_5ul_R1_07_20V_redo_12Sep	target	0.999121	0.039036	0.0228571	0.0223607	-0.01	13.0269	10.4	0.992808	0.00338219	0.0638645
raw23642.Pput_Muck_2224_IMS_5ul_R3_09_20V_redo_12Sep	target	0.999586	0.0453557	0.0171429	0.0499524	0.00571429	18.6187	16.1	0.987776	0.004245	0.0526545
raw23642.Pput_Muck_5042_IMS_5ul_R1_10_20V_redo_12Sep	target	0.998672	0.0302372	-0.0114286	0.0221467	0.00285714	22.2983	14.4714	0.992366	0.00256849	0.0728571
raw23642.Pput_Muck_5042_IMS_5ul_R2_11_20V_redo_12Sep	target	0.999484	0.0438178	-0.048	0.0134164	0.006	27.4249	11.8	0.979348	0.00687514	0.0543782
raw23642.Pput_Muck_5042_IMS_5ul_R3_12_20V_redo_12Sep	target	0.979979	0.0160357	0.0171429	0.0304725	0.0157143	23.0835	12.8	0.991815	0.00261267	0.158181
raw23712.Pput_CJ019_WT_IMS_5ul_R1_01_20V_redo_12Sep	target	0.999018	0.069282	0.04	0.0288675	0.0433333	4.47363	18.8333	0.95885	0.0103627	0.0674789
raw23712.Pput_Muck_5042_IMS_5ul_R3_12_40V_12Sep	target	0.976425	0.023094	-0.0666667	0.0251661	0.0933333	7.4081	6	0.970322	0.00864375	0.165234
raw23750.Pput_Muck_1642_IMS_5ul_R3_06_40V_12Sep	target	0.998924	0	0.04	0	0	8.35783	21.3667	0.983915	0.00566502	0.069289
raw23750.Pput_Muck_5042_IMS_5ul_R3_12_20V_redo_12Sep	target	0.998911	0.0219089	0.056	0.00447214	-0.002	12.7437	14.44	0.990475	0.00442674	0.0693607
raw23759.Pput_CJ019_WT_IMS_5ul_R1_01_20V_redo_12Sep	target	0.997801	0.04	0.04	0.0305505	0.0266667	10.9464	5.16667	0.989213	0.00425683	0.0804108
raw23759.Pput_CJ019_WT_IMS_5ul_R2_02_20V_redo_12Sep	target	0.998786	0.105198	0.11	0.015	0.0075	23.7282	14	0.962191	0.00983541	0.0712401
raw23759.Pput_CJ019_WT_IMS_5ul_R3_03_20V_redo_12Sep	target	0.997592	0.06	0.03	0.00816497	-3.46945e-18	11.9741	7.4	0.989622	0.00411677	0.0830069
raw23759.Pput_Muck_1642_IMS_5ul_R2_05_20V_redo_12Sep	target	0.999136	0.0776745	0.0233333	0.011547	-0.0133333	18.2321	8.5	0.991592	0.003003	0.0637319
raw23759.Pput_Muck_5042_IMS_5ul_R2_11_20V_redo_12Sep	target	0.965207	0.023094	-0.0266667	0.06245	-0.03	13.3665	8.86667	0.995289	0	0.182597
raw23773.Pput_CJ019_WT_IMS_5ul_R1_01_20V_redo_12Sep	target	0.999879	0	0	0.0057735	0.00333333	10.5078	15.8333	0.989714	0.00420168	0.0413343
raw23773.Pput_CJ019_WT_IMS_5ul_R2_02_20V_redo_12Sep	target	0.981278	0.0219089	0.024	0	0	11.7424	15.9	0.990398	0.00434216	0.154977
raw23773.Pput_CJ019_WT_IMS_5ul_R3_03_20V_redo_12Sep	target	0.988997	0	0.04	0	0	9.52903	22.575	0.985328	0.00521785	0.132838
raw23773.Pput_Muck_1642_IMS_5ul_R2_05_20V_redo_12Sep	target	0.965877	0.0219089	0.056	0.00447214	-0.002	11.0807	20.26	0.986102	0.00487145	0.182103
raw23773.Pput_Muck_1642_IMS_5ul_R2_05_40V_12Sep	target	0.99954	0	0	0.0264575	-9.25242e-18	17.815	10.2333	0.994606	0	0.0542118
raw23773.Pput_Muck_1642_IMS_5ul_R3_06_20V_redo_12Sep	target	0.985139	0	0.03	0.0057735	-0.00333333	5.63235	28.2667	0.975677	0.00787905	0.143978
raw23773.Pput_Muck_1642_IMS_5ul_R3_06_40V_12Sep	target	0.996747	0	0.04	0	0	17.7536	20.9	0.991984	0.00281294	0.0920992
raw23773.Pput_Muck_2224_IMS_5ul_R1_07_20V_redo_12Sep	target	0.981438	0.0178885	0.048	0.00447214	-0.002	10.2583	20.36	0.986568	0.00442968	0.154787
raw23773.Pput_Muck_2224_IMS_5ul_R1_07_40V_12Sep	target	0.996715	0.0326599	0.04	0.0057735	-0.005	19.3068	14.3	0.992646	0.003	0.0921173
raw23773.Pput_Muck_2224_IMS_5ul_R2_08_20V_redo_12Sep	target	0.996694	0	0	0.0282843	-0.01	14.0239	16	0.993756	0.00307692	0.0919698
raw23773.Pput_Muck_2224_IMS_5ul_R2_08_40V_12Sep	target	0.991876	0	0	0	0	15.1077	22.0333	0.992522	0.00275989	0.122461
raw23773.Pput_Muck_2224_IMS_5ul_R3_09_20V_redo_12Sep	target	0.97967	0.0213809	0.0571429	0.00377964	-0.00142857	14.9737	22.3286	0.9871	0.00405327	0.158374
raw23773.Pput_Muck_2224_IMS_5ul_R3_09_40V_12Sep	target	0.997903	0.020702	0.055	0.00834523	-0.01125	16.546	13.675	0.992997	0.00397878	0.0798479
raw23773.Pput_Muck_5042_IMS_5ul_R1_10_20V_redo_12Sep	target	0.976416	0	0.04	0.00983192	0.00833333	12.1973	17.9667	0.989643	0.00414157	0.165205
raw23773.Pput_Muck_5042_IMS_5ul_R1_10_40V_12Sep	target	0.999254	0.0163299	0.0466667	0.00632456	-2.31287e-18	22.8417	13.8333	0.992849	0.0035461	0.0602076
raw23773.Pput_Muck_5042_IMS_5ul_R2_11_20V_redo_12Sep	target	0.991671	0.02	0.03	0.005	-0.0025	15.475	20.275	0.991614	0.00303398	0.12319
raw23773.Pput_Muck_5042_IMS_5ul_R2_11_40V_12Sep	target	0.997625	0.02	0.05	0.0057735	0.005	23.1451	19.45	0.988672	0.00399867	0.0820034
raw23773.Pput_Muck_5042_IMS_5ul_R3_12_20V_redo_12Sep	target	0.999804	0.0163299	0.0466667	0	0	10.2611	5.95	0.988524	0.00392542	0.0431187
raw23960.Pput_Muck_1642_IMS_5ul_R2_05_20V_redo_12Sep	target	0.997337	0.0252982	0.008	0.00699206	-0.016	12.3993	21.27	0.991301	0.00330215	0.0848268
raw23960.Pput_Muck_1642_IMS_5ul_R2_05_40V_12Sep	target	0.998979	0.0326599	0.0133333	0.00408248	-0.0116667	19.2174	26.05	0.988316	0.00415203	0.0686999
raw23990.Pput_Muck_2224_IMS_5ul_R1_07_20V_redo_12Sep	target	0.999329	0.023094	0.0133333	0.0750555	-0.0533333	13.592	25.9667	0.984262	0.00574282	0.0589938
raw24019.Pput_CJ019_WT_IMS_5ul_R1_01_20V_redo_12Sep	target	0.999563	0.046188	-0.0266667	0.0057735	0.0166667	3.25115	16.4	0.969005	0.00899428	0.0537543
raw24019.Pput_CJ019_WT_IMS_5ul_R3_03_20V_redo_12Sep	target	0.9995	0.04	0	0.0173205	0.02	11.9349	10.36	0.990081	0.00448613	0.0546338
raw24019.Pput_Muck_5042_IMS_5ul_R1_10_20V_redo_12Sep	target	0.996651	0.108074	-0.104	0.0219089	0.016	17.1981	0.96	0.962508	0.00984727	0.0925884
raw24019.Pput_Muck_5042_IMS_5ul_R3_12_20V_redo_12Sep	target	0.995407	0.100664	-0.1	0.033665	-0.01	18.838	17.15	0.974217	0.00842815	0.104423
raw24028.Pput_Muck_1642_IMS_5ul_R2_05_20V_redo_12Sep	target	0.988626	0	0	0.0330404	-0.0175	16.3002	15.65	0.994545	0	0.134357
raw24156.Pput_CJ019_WT_IMS_5ul_R2_02_20V_redo_12Sep	target	0.999974	0	0.04	0.0057735	-0.0233333	7.6068	12.9333	0.985937	0.00483871	0.0271248
raw24164.Pput_CJ019_WT_IMS_5ul_R1_01_20V_redo_12Sep	target	0.998882	0	-0.04	0.0378594	-0.0233333	16.6532	17.6	0.994513	0	0.0696146
raw24164.Pput_CJ019_WT_IMS_5ul_R2_02_20V_redo_12Sep	target	0.99975	0	0.04	0.046188	0.00333333	15.2857	15.6333	0.992079	0.00219941	0.046549
raw24164.Pput_CJ019_WT_IMS_5ul_R3_03_20V_redo_12Sep	target	0.990064	0.023094	0.0133333	0.05	-0.03	16.7538	15.3	0.994135	0	0.129157
raw24164.Pput_Muck_1642_IMS_5ul_R2_05_20V_redo_12Sep	target	0.998332	0.023094	0.0133333	0.0173205	-0.02	19.6358	7.66667	0.995329	0	0.0738453
raw24164.Pput_Muck_1642_IMS_5ul_R3_06_20V_redo_12Sep	target	0.997312	0	0.04	0.0635085	-0.0933333	16.8968	16.7333	0.993181	0.00472441	0.0854008
raw24164.Pput_Muck_2224_IMS_5ul_R1_07_20V_redo_12Sep	target	0.992352	0.023094	0.0133333	0.0458258	-0.1	17.0035	13.8	0.996211	0	0.12053
raw24164.Pput_Muck_2224_IMS_5ul_R2_08_20V_redo_12Sep	target	0.996761	0	-0.04	0.0152753	0.0266667	14.7499	14.2	0.990832	0.00385728	0.0919118
raw24164.Pput_Muck_5042_IMS_5ul_R1_10_20V_redo_12Sep	target	0.999735	0	0	0.0251661	-0.0333333	17.0016	13.1333	0.995355	0	0.0468994
raw24164.Pput_Muck_5042_IMS_5ul_R2_11_20V_redo_12Sep	target	0.997663	0.023094	-0.0133333	0.0208167	-0.0533333	18.4348	12.7333	0.995886	0	0.0821208
raw24164.Pput_Muck_5042_IMS_5ul_R3_12_20V_redo_12Sep	target	0.999765	0.023094	0.0266667	0.0472582	-0.0733333	17.6695	10.5	0.996454	0	0.0455044
raw24180.Pput_CJ019_WT_IMS_5ul_R1_01_40V_12Sep	target	0.999991	0	0	0.00834523	0.00875	17.3725	15.575	0.993829	0.003367	0.0311419
raw24180.Pput_CJ019_WT_IMS_5ul_R3_03_40V_12Sep	target	0.999982	0.023094	0.02	0.005	0.0075	9.182	16.125	0.987718	0.00422705	0.0236407
raw24180.Pput_Muck_1642_IMS_5ul_R2_05_40V_12Sep	target	0.999972	0	0	0.00816497	0.01	6.53146	12.3	0.981816	0.00605355	0.0313589
raw24180.Pput_Muck_2224_IMS_5ul_R1_07_40V_12Sep	target	0.999972	0	0	0.005	0.0025	18.9579	19.175	0.993966	0	0.03125
raw24244.Pput_CJ019_WT_IMS_5ul_R1_01_40V_12Sep	target	0.999919	0.0206559	-0.0133333	0.0340588	0.05	18.098	25.8833	0.988822	0.00407609	0.0406002
raw24244.Pput_CJ019_WT_IMS_5ul_R2_02_20V_redo_12Sep	target	0.999856	0	0.04	0.0351188	0.0366667	4.47363	12.1333	0.976504	0.00728519	0.040107
raw24244.Pput_CJ019_WT_IMS_5ul_R2_02_40V_12Sep	target	0.999323	0.0334664	-0.02	0.0299444	0.0816667	17.5464	26.7167	0.986055	0.00486092	0.0591631
raw24244.Pput_CJ019_WT_IMS_5ul_R3_03_20V_redo_12Sep	target	0.999881	0.02	0.03	0.0532291	0.035	9.59062	16.7	0.98658	0.00443459	0.0415149
raw24244.Pput_CJ019_WT_IMS_5ul_R3_03_40V_12Sep	target	0.99983	0	0.04	0.0189297	-0.0125	20.7344	23.875	0.989659	0.00415094	0.0422098
raw24244.Pput_Muck_1642_IMS_5ul_R2_05_20V_redo_12Sep	target	0.999965	0.023094	0.0266667	0.034641	0.06	19.6612	12.2333	0.990672	0.00372093	0.0377074
raw24244.Pput_Muck_1642_IMS_5ul_R2_05_40V_12Sep	target	0.998947	0.0565685	-0.04	0.0340343	0.0575	14.479	22.325	0.984954	0.00540401	0.0694487
raw24244.Pput_Muck_1642_IMS_5ul_R3_06_20V_redo_12Sep	target	0.999715	0.02	0.05	0.0492443	0.0775	4.78705	11.825	0.973725	0.0086026	0.0492136
raw24244.Pput_Muck_1642_IMS_5ul_R3_06_40V_12Sep	target	0.999252	0	0.04	0.0251661	0.075	12.7113	20.25	0.987017	0.00402183	0.060166
raw24244.Pput_Muck_2224_IMS_5ul_R1_07_20V_redo_12Sep	target	0.999801	0.103401	0.0025	0.075	0.0375	5.19896	13.825	0.976243	0.00748023	0.0435294
raw24244.Pput_Muck_2224_IMS_5ul_R1_07_40V_12Sep	target	0.99997	0.023094	0.02	0.0492443	0.0125	14.2148	22.9	0.987068	0.0040404	0.0316667
raw24244.Pput_Muck_2224_IMS_5ul_R2_08_20V_redo_12Sep	target	0.999343	0.02	0.03	0.0340343	0.0525	3.28874	10.125	0.971668	0.00870827	0.058845
raw24244.Pput_Muck_2224_IMS_5ul_R2_08_40V_12Sep	target	0.999334	0.0206559	0.0266667	0.0459347	0.025	18.1085	25.65	0.981253	0.0059592	0.0588235
raw24244.Pput_Muck_2224_IMS_5ul_R3_09_20V_redo_12Sep	target	0.99964	0.02	0.03	0.0607591	0.0025	12.7718	13.9	0.991588	0.00299401	0.0494683
raw24244.Pput_Muck_2224_IMS_5ul_R3_09_40V_12Sep	target	0.999172	0.0163299	0.0333333	0.0234521	0.035	16.5976	23.3333	0.988116	0.00437363	0.0618522
raw24244.Pput_Muck_5042_IMS_5ul_R1_10_20V_redo_12Sep	target	0.99945	0.023094	0.02	0.0559762	0.07	7.32547	13.525	0.98345	0.00558659	0.057154
raw24244.Pput_Muck_5042_IMS_5ul_R1_10_40V_12Sep	target	0.999891	0.023094	0.02	0.02	0.07	14.1509	24.425	0.987152	0.00407332	0.0410646
raw24244.Pput_Muck_5042_IMS_5ul_R2_11_20V_redo_12Sep	target	0.999716	0.0653197	0	0.060553	0.04	8.40417	14.85	0.98239	0.00568047	0.049389
raw24244.Pput_Muck_5042_IMS_5ul_R2_11_40V_12Sep	target	0.99958	0	0.04	0.0244949	0.09	10.7369	21.1	0.984366	0.0057702	0.0531777
raw24244.Pput_Muck_5042_IMS_5ul_R3_12_20V_redo_12Sep	target	0.999364	0.128062	-0.01	0.0499166	0.0175	3.98204	9.65	0.981335	0.00598389	0.0591716
raw24244.Pput_Muck_5042_IMS_5ul_R3_12_40V_12Sep	target	0.999889	0.02	0.03	0.0442531	0.1025	12.9045	22.5	0.984107	0.00570861	0.0406933
raw24265.Pput_CJ019_WT_IMS_5ul_R3_03_40V_12Sep	target	0.999994	0	0	0	0	35.8384	-5.05	0.961495	0.00981964	0.0349345
raw24265.Pput_Muck_1642_IMS_5ul_R2_05_20V_redo_12Sep	target	0.999565	0	0	0.00447214	0.002	34.062	5.14	0.979997	0.00673854	0.0538232
raw24265.Pput_Muck_1642_IMS_5ul_R3_06_20V_redo_12Sep	target	0.999673	0.023094	0.02	0.005	0.0025	13.6162	20.8	0.990995	0.00353001	0.0490149
raw24265.Pput_Muck_1642_IMS_5ul_R3_06_40V_12Sep	target	0.999981	0.02	0.01	0.01	0.005	33.6623	4.35	0.976788	0.00731183	0.0264901
raw24265.Pput_Muck_2224_IMS_5ul_R3_09_20V_redo_12Sep	target	0.999988	0	0	0.0057735	0.00333333	15.6052	21.9333	0.992928	0.0037594	0.0314465
raw24265.Pput_Muck_5042_IMS_5ul_R1_10_20V_redo_12Sep	target	0.999998	0	0	0.005	0.0025	13.881	20.225	0.992381	0.00258176	0.0458716
raw24265.Pput_Muck_5042_IMS_5ul_R2_11_20V_redo_12Sep	target	0.999287	0	0	0.005	-0.0025	18.2287	17.1	0.994146	0	0.059549
raw24265.Pput_Muck_5042_IMS_5ul_R3_12_20V_redo_12Sep	target	0.999969	0.02	0.03	0.005	0.0025	10.4515	20.2	0.988296	0.00414145	0.033871
raw24265.Pput_Muck_5042_IMS_5ul_R3_12_40V_12Sep	target	0.999979	0.0219089	0.024	0.00547723	0.004	31.6444	3.6	0.98539	0.00523972	0.0294737
raw24427.Pput_CJ019_WT_IMS_5ul_R1_01_20V_redo_12Sep	target	0.99856	0.061101	0.0133333	0.0057735	0.0166667	32.4987	12.5667	0.938376	0.0109589	0.0727273
raw24427.Pput_CJ019_WT_IMS_5ul_R2_02_20V_redo_12Sep	target	0.998889	0	0	0.00816497	-0.01	11.8955	14.975	0.991713	0.00315856	0.0697396
raw24427.Pput_CJ019_WT_IMS_5ul_R3_03_20V_redo_12Sep	target	0.999864	0.0503322	0.01	0.005	0.0025	26.0211	20.325	0.978213	0.00720367	0.040522
raw24427.Pput_Muck_1642_IMS_5ul_R2_05_20V_redo_12Sep	target	0.999152	0.061101	0.0133333	0.0057735	0.00333333	29.1028	20.5667	0.948297	0.0107949	0.0628307
raw24427.Pput_Muck_5042_IMS_5ul_R2_11_20V_redo_12Sep	target	0.999994	0.023094	-0.0133333	0.0057735	-0.0133333	19.2214	10.4667	0.994219	0	0.0344828
raw24606.Pput_Muck_2224_IMS_5ul_R1_07_20V_redo_12Sep	target	1	0.04	0.08	0	-0.01	13.1584	2.96667	0.991964	0.00279135	0.0434783
raw24617.Pput_CJ019_WT_IMS_5ul_R1_01_40V_12Sep	target	0.99187	0.023094	0.0533333	0.0208167	-0.0733333	19.9028	10.8	0.995775	0	0.122437
raw24617.Pput_CJ019_WT_IMS_5ul_R2_02_40V_12Sep	target	0.999117	0.0326599	0	0.0216025	-0.06	15.3489	11.375	0.995807	0	0.0640234
raw24617.Pput_CJ019_WT_IMS_5ul_R3_03_40V_12Sep	target	0.997395	0	0.04	0.0275379	-0.0175	17.7056	9.2	0.995052	0	0.0840538
raw24617.Pput_Muck_1642_IMS_5ul_R2_05_40V_12Sep	target	0.985933	0.0549242	-0.0183333	0.0141421	-0.13	12.355	23.3167	0.991009	0.0035443	0.141674
raw24617.Pput_Muck_1642_IMS_5ul_R3_06_40V_12Sep	target	0.999647	0.061101	-0.0666667	0.03	-0.13	16.1661	4.66667	0.995085	0	0.0488827
raw24617.Pput_Muck_2224_IMS_5ul_R1_07_20V_redo_12Sep	target	0.999979	0.100664	-0.0133333	0.0737111	-0.0833333	17.7725	5.83333	0.994789	0	0.0289855
raw24617.Pput_Muck_2224_IMS_5ul_R1_07_40V_12Sep	target	0.922577	0.0657267	-0.032	0.0545894	-0.104	20.9794	17.4	0.988359	0.00385976	0.226946
raw24617.Pput_Muck_2224_IMS_5ul_R2_08_40V_12Sep	target	0.991582	0.0715542	-0.032	0.0432435	-0.128	18.7479	18.1	0.992801	0.00333704	0.123589
raw24617.Pput_Muck_2224_IMS_5ul_R3_09_40V_12Sep	target	0.998099	0.0503322	-0.07	0.0216025	-0.1	15.974	21.025	0.993723	0.00578035	0.0787361
raw24617.Pput_Muck_5042_IMS_5ul_R2_11_20V_redo_12Sep	target	0.999947	0.0635085	-0.0333333	0.061101	-0.116667	17.0317	5.9	0.997123	0	0.0375
raw24624.Pput_Muck_5042_IMS_5ul_R1_10_20V_redo_12Sep	target	0.996978	0.0326599	0.04	0.0758837	-0.0425	20.3084	10.25	0.992417	0.00264085	0.0888941
raw24646.Pput_CJ019_WT_IMS_5ul_R3_03_20V_redo_12Sep	target	0.99971	0.069282	0.12	0.01	-0.02	7.14446	10.5667	0.981151	0.00594286	0.0494949
raw24646.Pput_Muck_1642_IMS_5ul_R2_05_40V_12Sep	target	0.908014	0.08	0.08	0.0472582	0.0266667	6.26285	7.96667	0.979961	0.00673401	0.236719
raw24655.Pput_CJ019_WT_IMS_5ul_R3_03_20V_redo_12Sep	target	0.999894	0.0503322	0.03	0.0141421	-6.93889e-18	16.5355	11.325	0.991952	0.00277585	0.0415065
raw24655.Pput_Muck_2224_IMS_5ul_R3_09_40V_12Sep	target	0.993798	0.0503322	0.07	0.02	0.01	11.9435	13	0.986488	0.00467675	0.114988
raw24731.Pput_Muck_2224_IMS_5ul_R1_07_20V_redo_12Sep	target	0.995998	0.023094	0.0133333	0.0208167	0.00666667	20.6093	20.9667	0.990808	0.00383509	0.100088
raw24733.Pput_Muck_1642_IMS_5ul_R2_05_20V_redo_12Sep	target	0.994853	0.0178885	0.032	0.060663	-0.036	32.7081	-4.16	0.989043	0.00417537	0.108194
raw24733.Pput_Muck_1642_IMS_5ul_R3_06_20V_redo_12Sep	target	0.992242	0.023094	0.0533333	0.0793725	-0.07	49.0995	-8.93333	0.656999	0.0146013	0.120265
raw24733.Pput_Muck_2224_IMS_5ul_R1_07_20V_redo_12Sep	target	0.99766	0.04	0.04	0.087178	-0.11	49.954	-9.83333	0.55685	0.0151486	0.0820601
raw24733.Pput_Muck_2224_IMS_5ul_R2_08_20V_redo_12Sep	target	0.99584	0.0219089	-0.024	0.0618061	-0.008	33.591	-3.32	0.962748	0.00985123	0.100833
raw24733.Pput_Muck_2224_IMS_5ul_R3_09_20V_redo_12Sep	target	0.998184	0.046188	0.0266667	0.0556776	-0.04	16.5629	9.5	0.994599	0	0.0776088
raw24733.Pput_Muck_5042_IMS_5ul_R1_10_20V_redo_12Sep	target	0.998219	0.023094	0.0133333	0.0556776	-0.03	45.4133	-8.06667	0.707526	0.0144231	0.0774108
raw24733.Pput_Muck_5042_IMS_5ul_R2_11_20V_redo_12Sep	target	0.997473	0.0219089	0.016	0.0890505	-0.014	35.499	-2.84	0.956144	0.0104475	0.0832325
raw24735.Pput_CJ019_WT_IMS_5ul_R3_03_40V_12Sep	target	0.999111	0.046188	0.133333	0.0305505	0.0666667	24.4614	14	0.923545	0.0115077	0.0645057
raw24735.Pput_Muck_2224_IMS_5ul_R1_07_20V_redo_12Sep	target	0.9867	0.0556776	0.03	0.034641	-0.03	16.4807	17.6667	0.988484	0.00391262	0.140204
raw24735.Pput_Muck_2224_IMS_5ul_R2_08_20V_redo_12Sep	target	0.993327	0.023094	-0.0133333	0.011547	0.00333333	15.1672	19.4667	0.992896	0.003663	0.117191
raw24750.Pput_CJ019_WT_IMS_5ul_R2_02_20V_redo_12Sep	target	0.999995	0.02	0.03	0.01	-0.005	16.3563	23.675	0.990214	0.00420875	0.0386473
raw24750.Pput_CJ019_WT_IMS_5ul_R3_03_20V_redo_12Sep	target	0.999817	0.0334664	0.02	0.00632456	-0.01	14.1411	20.65	0.990739	0.00377715	0.0436099
raw24789.Pput_CJ019_WT_IMS_5ul_R2_02_20V_redo_12Sep	target	0.999574	0.023094	0.0133333	0.0378594	0.00333333	7.1143	15.4667	0.987675	0.00421306	0.052926
raw24789.Pput_Muck_1642_IMS_5ul_R2_05_20V_redo_12Sep	target	0.998716	0.0326599	0	0.0340343	0.0075	15.7826	8.975	0.993659	0.00534759	0.072251
raw24789.Pput_Muck_1642_IMS_5ul_R3_06_20V_redo_12Sep	target	0.998988	0.0206559	0.0133333	0.0294392	0.0166667	17.3956	8.91667	0.993881	0	0.0682309
raw24789.Pput_Muck_2224_IMS_5ul_R1_07_20V_redo_12Sep	target	0.999303	0.0334664	-0.008	0.0320936	0.026	15.6615	6.48	0.99237	0.00257732	0.0592434
raw24789.Pput_Muck_2224_IMS_5ul_R2_08_20V_redo_12Sep	target	0.984263	0.0382971	0.01	0.04	1.38778e-17	11.2399	4.525	0.992103	0.00222387	0.146739
raw24789.Pput_Muck_2224_IMS_5ul_R2_08_40V_12Sep	target	0.997723	0.023094	0.0133333	0.01	0.02	15.7513	10.9667	0.992812	0.00338983	0.0807654
raw24789.Pput_Muck_2224_IMS_5ul_R3_09_40V_12Sep	target	0.99254	0.0334664	0.032	0.062849	-5.55078e-18	11.9703	13.32	0.990325	0.00429369	0.120217
raw24789.Pput_Muck_5042_IMS_5ul_R1_10_20V_redo_12Sep	target	0.997802	0.0173205	-0.015	0.0544671	0.005	24.9503	14.825	0.98967	0.00416036	0.0802005
raw24789.Pput_Muck_5042_IMS_5ul_R2_11_20V_redo_12Sep	target	0.996261	0.061101	-0.0133333	0.0057735	0.00333333	13.0564	4.44089e-16	0.985794	0.00505723	0.0972346
raw24789.Pput_Muck_5042_IMS_5ul_R3_12_20V_redo_12Sep	target	0.997844	0.0163299	0.00666667	0.0280476	0.00333333	17.7887	14.7667	0.994106	0	0.0801613
raw24790.Pput_CJ019_WT_IMS_5ul_R1_01_40V_12Sep	target	0.998239	0.046188	0.0266667	0.02	9.25242e-18	19.9059	20.7667	0.985123	0.00518001	0.0772691
raw24790.Pput_Muck_2224_IMS_5ul_R3_09_40V_12Sep	target	0.963071	0.0963328	0.096	0.0580517	-0.052	23.365	12.26	0.958787	0.0103606	0.186682
raw24822.Pput_CJ019_WT_IMS_5ul_R2_02_40V_12Sep	target	0.999935	0	0.04	0.0152753	0.00666667	18.6468	27.6333	0.986959	0.00400229	0.0388833
raw24822.Pput_Muck_1642_IMS_5ul_R2_05_20V_redo_12Sep	target	0.999962	0.023094	-0.0133333	0.0057735	-0.0133333	14.8018	10.9667	0.993386	0.00583658	0.0360231
raw24822.Pput_Muck_1642_IMS_5ul_R2_05_40V_12Sep	target	0.999994	0	0.04	0.0057735	0.00333333	18.6551	20.5667	0.992125	0.00224383	0.0363636
raw24822.Pput_Muck_2224_IMS_5ul_R2_08_20V_redo_12Sep	target	0.999949	0	0.04	0.0057735	-0.00666667	17.3183	9.36667	0.994159	0	0.0382387
raw24895.Pput_CJ019_WT_IMS_5ul_R1_01_40V_12Sep	target	0.999748	0.0413118	0.0266667	0.00516398	0.00333333	6.3235	16.1333	0.980067	0.00653006	0.0464
raw24895.Pput_CJ019_WT_IMS_5ul_R3_03_40V_12Sep	target	0.999933	0.046188	0.0266667	0.0057735	-0.00333333	3.95095	19.5	0.9705	0.00865444	0.0399221
raw24895.Pput_Muck_1642_IMS_5ul_R2_05_40V_12Sep	target	0.999932	0.046188	0.0266667	0.0057735	0.0133333	7.4144	14.5667	0.981305	0.00597701	0.0398058
raw24895.Pput_Muck_1642_IMS_5ul_R3_06_40V_12Sep	target	0.999617	0	0	0.005	0.0025	5.78583	11.975	0.979393	0.00688277	0.0513282
raw24895.Pput_Muck_2224_IMS_5ul_R3_09_40V_12Sep	target	0.999788	0.04	0.02	0.0057735	0.005	8.22248	14.075	0.985092	0.00516929	0.044963
raw24896.Pput_CJ019_WT_IMS_5ul_R1_01_40V_12Sep	target	0.999889	0.061101	0.0133333	0.0057735	-0.00333333	15.1896	4.53333	0.991367	0.00279799	0.0406015
raw24896.Pput_Muck_2224_IMS_5ul_R3_09_40V_12Sep	target	0.999286	0.0438178	0.008	0.00547723	-0.006	16.7823	14.88	0.992307	0.00247321	0.059817
raw24907.Pput_CJ019_WT_IMS_5ul_R2_02_40V_12Sep	target	0.999931	0.0832666	0.0266667	0.0493288	0.0333333	15.7179	20.4333	0.9649	0.00969305	0.039499
raw24955.Pput_CJ019_WT_IMS_5ul_R2_02_20V_redo_12Sep	target	0.999944	0.046188	0.0533333	0.0057735	0.00333333	20.3267	8.43333	0.992426	0.00264784	0.0376523
raw24955.Pput_Muck_1642_IMS_5ul_R2_05_20V_redo_12Sep	target	0.999994	0.04	0.06	0	-0.01	18.1265	15.05	0.990909	0.00393895	0.0372093
raw24955.Pput_Muck_1642_IMS_5ul_R3_06_20V_redo_12Sep	target	0.999756	0.034641	0.04	0.00632456	-0.01	11.5604	9.33333	0.991209	0.00375335	0.0459211
raw24955.Pput_Muck_2224_IMS_5ul_R1_07_20V_redo_12Sep	target	0.999848	0.04	0.04	0.00547723	-0.006	14.1137	9.82	0.992303	0.00246711	0.0404436
raw24955.Pput_Muck_2224_IMS_5ul_R2_08_20V_redo_12Sep	target	0.999986	0.0331662	0.025	0.01	0.005	16.0053	12.05	0.992892	0.00365408	0.0273973
raw24955.Pput_Muck_2224_IMS_5ul_R2_08_40V_12Sep	target	0.999697	0.04	0.04	0.0057735	0.0133333	19.7925	23.5667	0.983228	0.00555824	0.0484908
raw24955.Pput_Muck_2224_IMS_5ul_R3_09_40V_12Sep	target	0.997535	0.045607	0.104	0.00894427	-0.004	17.7121	-0.08	0.993321	0.00545455	0.0830492
raw24955.Pput_Muck_5042_IMS_5ul_R1_10_20V_redo_12Sep	target	0.976233	0.02	-0.01	0.043589	-0.035	9.12739	17.425	0.992643	0.00299401	0.165264
raw24955.Pput_Muck_5042_IMS_5ul_R2_11_20V_redo_12Sep	target	0.99705	0.04	7.4016e-17	0.01	-4.62621e-18	5.06491	11.5667	0.979167	0.00685992	0.0881594
raw24955.Pput_Muck_5042_IMS_5ul_R3_12_20V_redo_12Sep	target	0.999283	0.0551362	0.02	0.00516398	-0.00666667	12.6487	7.21667	0.990625	0.00367647	0.059754
raw24983.Pput_CJ019_WT_IMS_5ul_R1_01_20V_redo_12Sep	target	0.991575	0.0438178	0.008	0.0114018	-0.004	19.923	20.9	0.9887	0.00401472	0.12354
raw24983.Pput_CJ019_WT_IMS_5ul_R1_01_40V_12Sep	target	0.998825	0.069282	0.04	0.01	0.02	32.1982	13.8333	0.915488	0.0116936	0.0702894
raw24983.Pput_CJ019_WT_IMS_5ul_R2_02_20V_redo_12Sep	target	0.99765	0.0178885	-0.008	0.0083666	-0.018	15.0575	13.72	0.994079	0	0.082185
raw24983.Pput_CJ019_WT_IMS_5ul_R3_03_20V_redo_12Sep	target	0.998024	0.0413118	0.0266667	0.010328	-0.00666667	12.8548	25.7667	0.983835	0.00565527	0.0790149
raw24983.Pput_CJ019_WT_IMS_5ul_R3_03_40V_12Sep	target	0.998445	0.06	0.03	0.011547	-0.01	24.5438	22.375	0.966071	0.0097225	0.0723684
raw24983.Pput_Muck_1642_IMS_5ul_R2_05_20V_redo_12Sep	target	0.996429	0.0536656	0.024	0.0109545	-0.008	19.3339	21.1	0.985213	0.00519346	0.0952703
raw24983.Pput_Muck_1642_IMS_5ul_R3_06_20V_redo_12Sep	target	0.998411	0.0359894	0.00571429	0.0127242	-0.0142857	12.6392	14.5	0.992354	0.00255319	0.0729847
raw24983.Pput_Muck_2224_IMS_5ul_R1_07_20V_redo_12Sep	target	0.997933	0.0453557	0.0171429	0.011127	-0.00714286	18.3867	19.0286	0.990053	0.00446429	0.0795224
raw24983.Pput_Muck_2224_IMS_5ul_R3_09_20V_redo_12Sep	target	0.995355	0.0501427	0.0114286	0.00899735	-0.00857143	17.9908	18.1286	0.990231	0.00421763	0.104629
raw24983.Pput_Muck_5042_IMS_5ul_R1_10_20V_redo_12Sep	target	0.999439	0.0501427	0.0285714	0.00755929	-0.00285714	20.5157	15.3286	0.989991	0.00440529	0.0569669
raw24983.Pput_Muck_5042_IMS_5ul_R2_11_20V_redo_12Sep	target	0.999688	0.0536656	0.024	0.0083666	-0.008	22.3483	21.06	0.982155	0.00610042	0.0479218
raw24983.Pput_Muck_5042_IMS_5ul_R3_12_20V_redo_12Sep	target	0.999067	0.0276026	0.00571429	0.011127	-0.00714286	17.7989	8.71429	0.994299	0	0.0661788
raw25204.Pput_Muck_5042_IMS_5ul_R3_12_20V_redo_12Sep	target	0.999967	0.046188	0.12	0.0057735	-0.015	20.0294	20.425	0.96017	0.0103792	0.0328125
raw25216.Pput_Muck_1642_IMS_5ul_R2_05_40V_12Sep	target	0.999957	0.046188	-0.0133333	0.0057735	0.00333333	8.52819	13.8	0.985501	0.00526593	0.0368421
raw25216.Pput_Muck_2224_IMS_5ul_R1_07_40V_12Sep	target	0.998578	0.0479236	0.0283333	0.0083666	0.005	15.768	3.16667	0.992346	0.00253807	0.07235
raw25216.Pput_Muck_2224_IMS_5ul_R3_09_40V_12Sep	target	0.999991	0.0471699	0.0275	0.00816497	-3.46945e-18	12.338	1.9	0.990421	0.00436681	0.0309278
raw25216.Pput_Muck_5042_IMS_5ul_R1_10_20V_redo_12Sep	target	0.999985	0.046188	0.0133333	0.0057735	0.0133333	2.2053	12.9667	0.960756	0.0101939	0.0261097
raw25216.Pput_Muck_5042_IMS_5ul_R1_10_40V_12Sep	target	0.999884	0.046188	0.0266667	0.01	-4.62621e-18	9.56992	14.2667	0.987046	0.00402994	0.0404115
raw25350.Pput_Muck_5042_IMS_5ul_R3_12_20V_redo_12Sep	target	0.999444	0.015	-0.0875	0	-0.02	24.2122	15.925	0.983995	0.00567901	0.0572534
raw25362.Pput_Muck_1642_IMS_5ul_R2_05_20V_redo_12Sep	target	0.990681	0.0326599	0.04	0.0182574	0.01	6.90917	13.45	0.983443	0.00558524	0.127336
raw25370.Pput_CJ019_WT_IMS_5ul_R1_01_20V_redo_12Sep	target	0.982983	0.023094	0.0133333	0.0550757	0.0533333	20.3013	17.3667	0.986133	0.00461205	0.150395
raw25370.Pput_CJ019_WT_IMS_5ul_R1_01_40V_12Sep	target	0.989788	0.04	-3.70067e-17	0.0635085	0.0333333	10.624	2	0.989932	0.00436162	0.130577
raw25370.Pput_CJ019_WT_IMS_5ul_R2_02_20V_redo_12Sep	target	0.997874	0.019518	0.0514286	0.0234013	0.0514286	14.8431	14.5	0.989218	0.00426288	0.0797778
raw25370.Pput_CJ019_WT_IMS_5ul_R3_03_20V_redo_12Sep	target	0.996379	0.0359894	0.0342857	0.0475595	0.0157143	16.1804	14.3143	0.989665	0.00415879	0.0960718
raw25370.Pput_CJ019_WT_IMS_5ul_R3_03_40V_12Sep	target	0.999692	0.023094	0.0666667	0.0152753	0.0666667	17.2948	10.4	0.988986	0.00414794	0.0481572
raw25370.Pput_Muck_1642_IMS_5ul_R2_05_20V_redo_12Sep	target	0.998096	0.0206559	0.0533333	0.033116	-0.00166667	18.3888	10.1667	0.993567	0.00488998	0.0787157
raw25370.Pput_Muck_1642_IMS_5ul_R3_06_20V_redo_12Sep	target	0.993817	0.02	0.05	0.025	0.0225	15.0295	16.8	0.989741	0.00422265	0.114876
raw25370.Pput_Muck_1642_IMS_5ul_R3_06_40V_12Sep	target	0.999849	0.023094	0.0533333	0.0152753	0.0766667	19.4744	5.93333	0.990264	0.00424628	0.0405494
raw25370.Pput_Muck_2224_IMS_5ul_R1_07_20V_redo_12Sep	target	0.996286	0.0351188	0.03	0.0161835	0.0342857	15.5421	13.2571	0.990714	0.0037594	0.0963128
raw25370.Pput_Muck_2224_IMS_5ul_R2_08_20V_redo_12Sep	target	0.99845	0.02	0.01	0.0057735	0.075	14.8865	20.8	0.990264	0.00424809	0.0721338
raw25370.Pput_Muck_5042_IMS_5ul_R1_10_20V_redo_12Sep	target	0.996861	0.0326599	0.04	0.0191485	0.085	15.2802	16.25	0.987489	0.00415677	0.0909933
raw25370.Pput_Muck_5042_IMS_5ul_R3_12_20V_redo_12Sep	target	0.998331	0.0163299	0.0466667	0.0441588	0.025	16.8435	12.9333	0.991284	0.0032769	0.0738255
raw25398.Pput_Muck_2224_IMS_5ul_R3_09_40V_12Sep	target	0.986321	0.114419	-0.0425	0.0310913	0.015	10.1316	6.25	0.983714	0.00563449	0.140876
raw25488.Pput_CJ019_WT_IMS_5ul_R1_01_20V_redo_12Sep	target	0.999997	0.04	-0.02	0.01	0.015	16.5776	26.925	0.98816	0.00407907	0.0461538
raw25488.Pput_CJ019_WT_IMS_5ul_R1_01_40V_12Sep	target	0.999996	0	-0.04	0.005	0.0025	19.3648	28.75	0.991826	0.00262123	0.045977
raw25488.Pput_CJ019_WT_IMS_5ul_R2_02_20V_redo_12Sep	target	0.999962	0.023094	0.0533333	0.0057735	0.00333333	9.65471	15.5667	0.98685	0.0042505	0.036075
raw25488.Pput_CJ019_WT_IMS_5ul_R3_03_40V_12Sep	target	0.999463	0.023094	0	0.0106904	-0.00142857	18.144	30.4714	0.987592	0.00419162	0.0558396
raw25488.Pput_Muck_1642_IMS_5ul_R2_05_20V_redo_12Sep	target	0.999603	0	0	0	0	20.1617	24.1333	0.993188	0.00473186	0.0514184
raw25488.Pput_Muck_1642_IMS_5ul_R2_05_40V_12Sep	target	0.99805	0.0133333	-0.0444444	0.0227913	-0.00222222	19.0352	24.6778	0.992732	0.0031746	0.0790829
raw25488.Pput_Muck_1642_IMS_5ul_R3_06_20V_redo_12Sep	target	0.999676	0.023094	0.0133333	0.0057735	-0.0133333	19.4567	23.0333	0.991833	0.00263158	0.0487217
raw25488.Pput_Muck_1642_IMS_5ul_R3_06_40V_12Sep	target	0.999183	0.0163299	-0.00666667	0.0109545	-0.01	19.3799	28.3833	0.990709	0.00375235	0.0608813
raw25488.Pput_Muck_2224_IMS_5ul_R1_07_20V_redo_12Sep	target	0.999991	0.02	0.01	0	-0.01	1.76446	13.1	0.964575	0.00968328	0.0320285
raw25488.Pput_Muck_2224_IMS_5ul_R1_07_40V_12Sep	target	0.999273	0	0	0.00957427	-0.0075	18.2832	12.825	0.994494	0	0.0604684
raw25488.Pput_Muck_2224_IMS_5ul_R2_08_40V_12Sep	target	0.99988	0	0	0.00447214	-0.008	19.1994	29.64	0.991184	0.0037234	0.0414545
raw25488.Pput_Muck_2224_IMS_5ul_R3_09_40V_12Sep	target	0.99977	0	0	0.00707107	-2.77556e-18	17.9879	28.54	0.99156	0.00296033	0.0453039
raw25488.Pput_Muck_5042_IMS_5ul_R1_10_20V_redo_12Sep	target	0.999998	0	0	0.005	0.0025	16.2327	21	0.993263	0.00511945	0.0444444
raw25488.Pput_Muck_5042_IMS_5ul_R2_11_20V_redo_12Sep	target	0.999923	0.0282843	0	0.00447214	-0.012	19.8308	32.22	0.984276	0.00574713	0.0418182
raw25488.Pput_Muck_5042_IMS_5ul_R3_12_20V_redo_12Sep	target	0.999975	0.0219089	0.024	0.00447214	-0.008	14.4216	19.36	0.992056	0.00217865	0.0272727
raw25488.Pput_Muck_5042_IMS_5ul_R3_12_40V_12Sep	target	0.997372	0.0326599	0	0.0125831	0.0025	17.9898	20	0.991976	0.00280308	0.084372
raw25492.Pput_CJ019_WT_IMS_5ul_R1_01_20V_redo_12Sep	target	0.999867	0	0.04	0.01	0	5.87055	20.0333	0.979808	0.00671291	0.0409154
raw25492.Pput_Muck_5042_IMS_5ul_R3_12_40V_12Sep	target	0.999972	0	0	0.01	-4.62621e-18	2.98664	15.6	0.972508	0.00854523	0.0307692
raw25506.Pput_CJ019_WT_IMS_5ul_R2_02_20V_redo_12Sep	target	0.966912	0.175	0.0075	0.0394757	0.2925	19.3829	25.05	0.957634	0.0103421	0.181201
raw25512.Pput_CJ019_WT_IMS_5ul_R3_03_40V_12Sep	target	0.999689	0.068313	0.01	0.0170783	-0.0075	23.5517	32.975	0.885912	0.0122283	0.0480157
raw25512.Pput_Muck_5042_IMS_5ul_R3_12_40V_12Sep	target	0.999941	0.068313	0.01	0.0125831	-0.0075	24.8799	32.575	0.879921	0.0122164	0.0394877
raw25539.Pput_CJ019_WT_IMS_5ul_R1_01_40V_12Sep	target	0.999607	0.046188	-0.0533333	0.0608276	-0.04	10.8099	10.3667	0.995549	0	0.0517395
raw25539.Pput_CJ019_WT_IMS_5ul_R2_02_40V_12Sep	target	0.999847	0.046188	-0.0133333	0.07	-0.05	8.1617	12.3333	0.994193	0	0.0403121
raw25539.Pput_CJ019_WT_IMS_5ul_R3_03_20V_redo_12Sep	target	0.999475	0.02	0.01	0.0613732	-0.045	9.70172	14.15	0.99371	0.00569801	0.0552904
raw25539.Pput_CJ019_WT_IMS_5ul_R3_03_40V_12Sep	target	0.999936	0.023094	0.0133333	0.043589	-0.06	10.874	11.3333	0.995026	0	0.0385787
raw25539.Pput_Muck_1642_IMS_5ul_R2_05_20V_redo_12Sep	target	0.996815	0.0326599	-2.77556e-17	0.0310913	-0.035	10.293	6	0.993521	0.00461894	0.0912863
raw25539.Pput_Muck_1642_IMS_5ul_R2_05_40V_12Sep	target	0.999856	0.046188	-0.0133333	0.04	-0.02	12.7775	6.16667	0.994076	0	0.0403226
raw25539.Pput_Muck_1642_IMS_5ul_R3_06_20V_redo_12Sep	target	0.996621	0.023094	0.02	0.045	-0.0275	5.61864	12.175	0.988627	0.00397351	0.0928962
raw25539.Pput_Muck_1642_IMS_5ul_R3_06_40V_12Sep	target	0.999855	0.023094	0.0133333	0.011547	-0.0366667	8.71225	9.86667	0.990759	0.00378788	0.0399734
raw25539.Pput_Muck_2224_IMS_5ul_R1_07_20V_redo_12Sep	target	0.997114	0.02	0.01	0.0434933	-0.0425	7.14767	12.575	0.991711	0.00315457	0.0880414
raw25539.Pput_Muck_2224_IMS_5ul_R1_07_40V_12Sep	target	0.999467	0.023094	0.0133333	0.0288675	-0.0166667	8.57807	10.2667	0.990969	0.00350526	0.0556652
raw25539.Pput_Muck_2224_IMS_5ul_R2_08_40V_12Sep	target	0.999	0.0173205	0.01	0.0305505	0.00333333	11.9709	8.86667	0.992782	0.00329308	0.0675969
raw25539.Pput_Muck_2224_IMS_5ul_R3_09_20V_redo_12Sep	target	0.992883	0.0382971	-0.01	0.0525991	-0.025	6.5754	11.525	0.991209	0.00375134	0.119004
raw25539.Pput_Muck_2224_IMS_5ul_R3_09_40V_12Sep	target	0.998543	0.023094	0.0133333	0.0472582	-0.0166667	9.76542	11.6333	0.992662	0.0030426	0.0730823
raw25539.Pput_Muck_5042_IMS_5ul_R1_10_20V_redo_12Sep	target	0.998436	0.0382971	-0.01	0.0382971	-0.02	7.1187	14.525	0.990077	0.00448248	0.0727372
raw25539.Pput_Muck_5042_IMS_5ul_R1_10_40V_12Sep	target	0.999749	0.04	-3.70063e-17	0.0378594	-0.0133333	7.66225	12.8	0.989848	0.0043036	0.0464248
raw25539.Pput_Muck_5042_IMS_5ul_R3_12_20V_redo_12Sep	target	0.997469	0.0326599	-2.77556e-17	0.045	-0.0575	6.58534	8.7	0.992712	0.003125	0.083152
raw25539.Pput_Muck_5042_IMS_5ul_R3_12_40V_12Sep	target	0.999699	0.023094	0.0133333	0.023094	-0.0366667	8.80076	9.76667	0.991958	0.00278358	0.0485629
raw25540.Pput_CJ019_WT_IMS_5ul_R1_01_20V_redo_12Sep	target	0.999708	0.023094	-0.0266667	0.0264575	-0.02	3.7899	18.2667	0.984219	0.0057328	0.0493206
raw25540.Pput_CJ019_WT_IMS_5ul_R3_03_20V_redo_12Sep	target	0.997405	0	0	0.0357771	-0.084	3.85266	16.44	0.985089	0.00542355	0.0839144
raw25540.Pput_Muck_5042_IMS_5ul_R1_10_20V_redo_12Sep	target	0.998925	0.0178885	-0.032	0.0430116	-0.03	4.87083	13.5	0.989142	0.00421941	0.0693309
raw25540.Pput_Muck_5042_IMS_5ul_R3_12_20V_redo_12Sep	target	0.997636	0	0	0.0571548	-0.05	6.54675	12.6	0.990937	0.00346535	0.0820437
raw25548.Pput_Muck_1642_IMS_5ul_R2_05_40V_12Sep	target	0.998588	0.023094	0.02	0.01	0.015	16.0463	6.475	0.993012	0.0040107	0.0725534
raw25551.Pput_CJ019_WT_IMS_5ul_R2_02_40V_12Sep	target	0.985444	0.023094	-0.0266667	0.0953939	-0.01	29.647	-2.96667	0.979876	0.00672495	0.143119
raw25551.Pput_CJ019_WT_IMS_5ul_R3_03_40V_12Sep	target	0.999908	0.04	-3.70063e-17	0.0585947	-0.0233333	29.6068	-5.56667	0.986506	0.00468449	0.0415628
raw25575.Pput_CJ019_WT_IMS_5ul_R1_01_40V_12Sep	target	0.992312	0.11471	-0.0275	0.0960469	-0.0275	9.7209	12.025	0.990945	0.00347913	0.120434
raw25575.Pput_CJ019_WT_IMS_5ul_R2_02_20V_redo_12Sep	target	0.996996	0.0974252	-0.0625	0.0251661	-0.015	1.19722	14.2	0.962507	0.00984529	0.0882971
raw25575.Pput_CJ019_WT_IMS_5ul_R3_03_40V_12Sep	target	0.986421	0.0894427	0	0.0770065	-0.024	7.03726	10.86	0.989148	0.00422386	0.140874
raw25575.Pput_Muck_1642_IMS_5ul_R2_05_20V_redo_12Sep	target	0.996769	0.023094	0.02	0.0298608	-0.0225	3.92885	16.425	0.982584	0.00570613	0.0915785
raw25575.Pput_Muck_1642_IMS_5ul_R2_05_40V_12Sep	target	0.950502	0.105198	-0.05	0.0932738	-0.045	6.32956	13.25	0.991501	0.00290529	0.199073
raw25575.Pput_Muck_1642_IMS_5ul_R3_06_40V_12Sep	target	0.998624	0.0829458	-0.016	0.0443847	0.002	16.7577	1.78	0.991292	0.00328947	0.0730878
raw25575.Pput_Muck_2224_IMS_5ul_R1_07_40V_12Sep	target	0.999341	0.0899537	-0.0275	0.102307	-0.06	11.0624	8.15	0.995056	0	0.0587591
raw25575.Pput_Muck_2224_IMS_5ul_R2_08_20V_redo_12Sep	target	0.999317	0.02	0.03	0.0355903	-0.03	9.08235	13.475	0.991644	0.00306748	0.0593098
raw25575.Pput_Muck_2224_IMS_5ul_R2_08_40V_12Sep	target	0.999477	0.095	-0.0075	0.107199	-0.0825	8.37233	9.375	0.99391	0	0.0549801
raw25575.Pput_Muck_2224_IMS_5ul_R3_09_20V_redo_12Sep	target	0.999104	0.0382971	0.01	0.0216025	-0.02	6.03455	16.225	0.985563	0.00527426	0.0642973
raw25615.Pput_Muck_1642_IMS_5ul_R3_06_40V_12Sep	target	0.99764	0.023094	0.0133333	0.011547	-0.0266667	14.7299	-2.4	0.993111	0.00440529	0.0821042
raw25615.Pput_Muck_2224_IMS_5ul_R1_07_40V_12Sep	target	0.999986	0.023094	0.0133333	0.034641	0.08	5.95007	4.73333	0.977103	0.00733549	0.0274725
raw25615.Pput_Muck_2224_IMS_5ul_R2_08_40V_12Sep	target	0.991045	0.0471699	-0.0125	0.0129099	0.035	9.28022	-0.175	0.97789	0.00740418	0.125955
raw25626.Pput_CJ019_WT_IMS_5ul_R2_02_20V_redo_12Sep	target	0.999958	0.023094	0.0133333	0.0208167	0.00666667	14.5255	13.5	0.993178	0.00469484	0.0373333
raw25626.Pput_CJ019_WT_IMS_5ul_R2_02_40V_12Sep	target	0.999592	0	-0.04	0.0122474	2.77556e-18	24.1905	14.68	0.991913	0.00270819	0.0520788
raw25626.Pput_Muck_1642_IMS_5ul_R3_06_40V_12Sep	target	0.99997	0.023094	0.0266667	0.0057735	-0.0166667	26.3262	20.7	0.987336	0.00411765	0.0317195
raw25629.Pput_CJ019_WT_IMS_5ul_R2_02_20V_redo_12Sep	target	0.997701	0.023094	-0.02	0.0206155	-0.0125	13.7712	13.2	0.993845	0.00343643	0.0811012
raw25629.Pput_CJ019_WT_IMS_5ul_R2_02_40V_12Sep	target	0.99697	0.023094	0.0266667	0.01	0.02	19.3814	12	0.993174	0.00468019	0.0894271
raw25677.Pput_CJ019_WT_IMS_5ul_R2_02_20V_redo_12Sep	target	0.990679	0.0173205	-0.055	0.00816497	-0.02	26.2449	21.1	0.988385	0.00386598	0.127312
raw25677.Pput_CJ019_WT_IMS_5ul_R2_02_40V_12Sep	target	0.993194	0.023094	-0.0666667	0.0173205	-0.01	21.5933	31	0.987195	0.00408282	0.117791
raw25678.Pput_CJ019_WT_IMS_5ul_R1_01_20V_redo_12Sep	target	0.959994	0.0528625	0.0177778	0.0384419	0.0455556	16.8642	12.8333	0.985993	0.00484914	0.19005
raw25678.Pput_Muck_1642_IMS_5ul_R2_05_40V_12Sep	target	0.998867	0.0708872	0.0475	0.015	0.0025	22.1795	5.875	0.990588	0.00363141	0.0693659
raw25678.Pput_Muck_2224_IMS_5ul_R3_09_40V_12Sep	target	0.995048	0.02	-0.01	0.0377492	0.0125	17.239	7.675	0.993973	0	0.107158
raw25707.Pput_CJ019_WT_IMS_5ul_R1_01_20V_redo_12Sep	target	0.987763	0.0404145	-0.00666667	0.0057735	-0.00666667	15.7494	21.4333	0.990859	0.00388916	0.137847
raw25707.Pput_Muck_1642_IMS_5ul_R2_05_20V_redo_12Sep	target	0.999383	0.0351188	0.0366667	0.0288675	-0.0166667	17.3865	11.7	0.993751	0.00303951	0.0588454
raw25707.Pput_Muck_1642_IMS_5ul_R3_06_20V_redo_12Sep	target	0.999799	0.023094	0.0433333	0.011547	-0.00333333	9.29677	19.3	0.986403	0.00466776	0.0434018
raw25707.Pput_Muck_5042_IMS_5ul_R1_10_20V_redo_12Sep	target	0.976733	0.046188	0.0533333	0.0519615	-0.04	6.86027	15.9333	0.985887	0.00482444	0.165089
raw25707.Pput_Muck_5042_IMS_5ul_R2_11_20V_redo_12Sep	target	0.999917	0.023094	0.0666667	0.0057735	0.00333333	14.6865	14.4667	0.990469	0.00442087	0.0410839
raw25707.Pput_Muck_5042_IMS_5ul_R3_12_20V_redo_12Sep	target	0.999581	0.0632456	4.44081e-17	0.00547723	-0.006	14.6606	17.16	0.988625	0.00397219	0.0528139
raw25712.Pput_CJ019_WT_IMS_5ul_R1_01_20V_redo_12Sep	target	0.99005	0.0173205	-0.02	0.0305505	0.00333333	9.12707	16.5667	0.990811	0.00384246	0.1293
raw25712.Pput_Muck_5042_IMS_5ul_R2_11_20V_redo_12Sep	target	0.991686	0.04	-0.04	0.0321455	0.00333333	10.8969	11.2667	0.9915	0.0029036	0.123214
raw25749.Pput_CJ019_WT_IMS_5ul_R2_02_40V_12Sep	target	0.999416	0.046188	-0.0133333	0.0458258	0.03	22.1014	38.6	0.880244	0.0122188	0.0579545
raw25749.Pput_Muck_1642_IMS_5ul_R2_05_20V_redo_12Sep	target	0.986527	0.046188	-0.0266667	0.0351188	-0.0233333	18.2551	26.6	0.985993	0.00485044	0.141083
raw25749.Pput_Muck_1642_IMS_5ul_R2_05_40V_12Sep	target	0.998808	0.144222	-0.04	0.0832666	-0.0333333	23.3583	25.5	0.832529	0.0129419	0.0705675
raw25749.Pput_Muck_2224_IMS_5ul_R2_08_20V_redo_12Sep	target	0.99904	0.023094	0.0133333	0.023094	-0.0166667	20.8836	22.5667	0.99044	0.00439367	0.0668137
raw25755.Pput_CJ019_WT_IMS_5ul_R1_01_20V_redo_12Sep	target	0.997001	0.0193218	-0.012	0.00707107	0.085	14.9573	18.12	0.990538	0.00359389	0.0883384
raw25755.Pput_CJ019_WT_IMS_5ul_R1_01_40V_12Sep	target	0.99747	0.019518	-0.0514286	0.00786796	0.114286	16.3546	14.4286	0.986261	0.00464354	0.0831721
raw25755.Pput_CJ019_WT_IMS_5ul_R2_02_20V_redo_12Sep	target	0.998671	0.026968	-0.0145455	0.008202	-0.00545455	14.5041	17.5091	0.993007	0.004	0.0728155
raw25755.Pput_CJ019_WT_IMS_5ul_R2_02_40V_12Sep	target	0.996822	0.0126491	-0.004	0.00737865	0.001	14.2447	17.77	0.993045	0.00414365	0.0911398
raw25755.Pput_CJ019_WT_IMS_5ul_R3_03_20V_redo_12Sep	target	0.998035	0.0176383	-0.00888889	0.00707107	-0.00666667	16.8189	19.3444	0.993764	0.00308642	0.0789812
raw25755.Pput_CJ019_WT_IMS_5ul_R3_03_40V_12Sep	target	0.997573	0.0141421	-0.005	0.00886405	-0.0125	15.6928	17.1625	0.994035	0	0.0830687
raw25755.Pput_Muck_1642_IMS_5ul_R2_05_20V_redo_12Sep	target	0.99844	0.0241209	-0.00727273	0.00831209	-0.00909091	12.8654	18.5182	0.992437	0.00265957	0.0727969
raw25755.Pput_Muck_1642_IMS_5ul_R3_06_20V_redo_12Sep	target	0.998737	0.026968	-0.0145455	0.0107872	-0.00818182	15.1217	17.2273	0.993419	0.00406504	0.0723798
raw25755.Pput_Muck_1642_IMS_5ul_R3_06_40V_12Sep	target	0.995942	0.0126491	-0.004	0.0113529	-0.012	14.7105	19.72	0.993497	0.0044843	0.10011
raw25755.Pput_Muck_2224_IMS_5ul_R1_07_20V_redo_12Sep	target	0.998181	0.0248633	-0.01	0.0102986	-0.00833333	14.0486	17.8833	0.99308	0.0042735	0.0775478
raw25755.Pput_Muck_2224_IMS_5ul_R1_07_40V_12Sep	target	0.999438	0.0126491	-0.004	0.00875595	-0.009	16.7637	14.4	0.994358	0	0.0569012
raw25755.Pput_Muck_2224_IMS_5ul_R2_08_40V_12Sep	target	0.998199	0.01557	-0.00666667	0.00852803	-3.46945e-18	14.4355	17.0917	0.993226	0.00495868	0.0771662
raw25755.Pput_Muck_2224_IMS_5ul_R3_09_20V_redo_12Sep	target	0.998393	0.0258668	-0.0109091	0.0080904	0.116364	15.0521	17.1909	0.990001	0.00442122	0.0730383
raw25755.Pput_Muck_2224_IMS_5ul_R3_09_40V_12Sep	target	0.998724	0.01557	-0.00666667	0.00900337	-0.00916667	14.281	15.2333	0.993563	0.00485437	0.0723343
raw25755.Pput_Muck_5042_IMS_5ul_R1_10_20V_redo_12Sep	target	0.999015	0.023094	0.1	0.005	0.0975	12.4337	6.05	0.978185	0.00720052	0.0674157
raw25755.Pput_Muck_5042_IMS_5ul_R1_10_40V_12Sep	target	0.999011	0.0193218	-0.012	0.00849837	0.005	17.6818	17.91	0.993646	0.00531915	0.0672688
raw25755.Pput_Muck_5042_IMS_5ul_R2_11_20V_redo_12Sep	target	0.998498	0.0239658	-0.00923077	0.005547	-0.00153846	14.226	16.8538	0.992823	0.00344432	0.0726118
raw25755.Pput_Muck_5042_IMS_5ul_R2_11_40V_12Sep	target	0.998357	0.0141421	0.005	0.00886405	-0.0025	16.9273	17.4875	0.993911	0	0.0737749
raw25755.Pput_Muck_5042_IMS_5ul_R3_12_20V_redo_12Sep	target	0.998823	0.0126491	-0.004	0.00632456	-0.012	16.099	12.69	0.994169	0	0.0702272
raw25755.Pput_Muck_5042_IMS_5ul_R3_12_40V_12Sep	target	0.999211	0.0141421	-0.005	0.00886405	-0.0075	16.3907	14.575	0.994207	0	0.0607604
raw25781.Pput_CJ019_WT_IMS_5ul_R2_02_40V_12Sep	target	0.999518	0.0945163	-0.01	0.0506623	0.025	12.8941	12.55	0.985582	0.00527704	0.0546426
raw25781.Pput_CJ019_WT_IMS_5ul_R3_03_20V_redo_12Sep	target	0.999794	0.0516398	-0.02	0.005	0.0025	11.2352	23.025	0.98625	0.00463974	0.0445602
raw25781.Pput_Muck_5042_IMS_5ul_R2_11_40V_12Sep	target	0.975768	0.140475	0.0533333	0.0519615	0.01	10.4136	18.4667	0.984423	0.00578616	0.165408
raw25781.Pput_Muck_5042_IMS_5ul_R3_12_40V_12Sep	target	0.964143	0.0920869	-0.096	0.0450555	-0.006	11.8078	15.26	0.984817	0.00563092	0.184504
raw25817.Pput_Muck_1642_IMS_5ul_R2_05_20V_redo_12Sep	target	0.998734	0	0	0.0095119	-0.00714286	17.1268	20.4429	0.993799	0.00328947	0.072338
raw25817.Pput_Muck_2224_IMS_5ul_R1_07_20V_redo_12Sep	target	0.997502	0.0213809	0.0171429	0.0163299	5.94738e-18	18.7185	17.7	0.99314	0.00455235	0.0831919
raw25817.Pput_Muck_2224_IMS_5ul_R2_08_20V_redo_12Sep	target	0.996072	0.0213809	0.0228571	0.0149603	0.00714286	18.7462	17.6143	0.992661	0.00303951	0.0992704
raw25817.Pput_Muck_2224_IMS_5ul_R3_09_20V_redo_12Sep	target	0.997912	0.0340168	0.00714286	0.0171825	-0.0157143	20.0208	15.1571	0.993445	0.00421053	0.0796752
raw25817.Pput_Muck_5042_IMS_5ul_R1_10_20V_redo_12Sep	target	0.991282	0.0299444	0.0216667	0.0344964	-0.015	21.2064	15.3833	0.991857	0.00264725	0.125049
raw25826.Pput_CJ019_WT_IMS_5ul_R2_02_20V_redo_12Sep	target	0.99894	0.105198	0.09	0.0173205	-0.015	5.14871	7.575	0.985741	0.00504916	0.069626
raw25858.Pput_CJ019_WT_IMS_5ul_R2_02_20V_redo_12Sep	target	0.999794	0.061101	0.0133333	0.0351188	0.00666667	24.6871	27.8667	0.903352	0.0120576	0.044483
raw25858.Pput_CJ019_WT_IMS_5ul_R2_02_40V_12Sep	target	0.999486	0.0134164	0.006	0.0585662	-0.026	21.8832	13.16	0.994165	0	0.054509
raw25858.Pput_Muck_1642_IMS_5ul_R3_06_40V_12Sep	target	0.990774	0.092376	-0.0133333	0.0152753	0.0433333	3.6756	-1.1	0.949556	0.0108055	0.126975
raw25859.Pput_CJ019_WT_IMS_5ul_R1_01_20V_redo_12Sep	target	0.974848	0.023094	0.02	0.0424264	-0.03	9.94363	5.975	0.993456	0.00425532	0.166695
raw25859.Pput_CJ019_WT_IMS_5ul_R1_01_40V_12Sep	target	0.978241	0.122202	-0.0266667	0.0251661	0.0333333	14.414	8.93333	0.984108	0.00571145	0.161105
raw25859.Pput_CJ019_WT_IMS_5ul_R3_03_20V_redo_12Sep	target	0.982518	0.0516398	0.02	0.0359398	-0.0175	10.6108	2.925	0.992331	0.0025	0.151288
raw25859.Pput_Muck_1642_IMS_5ul_R2_05_20V_redo_12Sep	target	0.995561	0.0818026	0.0025	0.0734847	-0.04	26.1657	19.525	0.884029	0.0122259	0.102925
raw25859.Pput_Muck_1642_IMS_5ul_R3_06_20V_redo_12Sep	target	0.996498	0.0789937	0.02	0.0312517	0.0216667	17.8815	5.6	0.989632	0.00412603	0.0953672
raw25859.Pput_Muck_1642_IMS_5ul_R3_06_40V_12Sep	target	0.99907	0.04	0.04	0.0152753	0.0166667	14.633	9.36667	0.991507	0.00290867	0.066242
raw25859.Pput_Muck_2224_IMS_5ul_R1_07_20V_redo_12Sep	target	0.994474	0.0960469	-0.0175	0.0206155	-0.0025	5.33315	-0.275	0.97425	0.0084317	0.11146
raw25859.Pput_Muck_2224_IMS_5ul_R3_09_20V_redo_12Sep	target	0.988818	0.0382971	0.03	0.0434933	0.0075	7.5394	-2.425	0.986697	0.00447678	0.133384
raw25859.Pput_Muck_5042_IMS_5ul_R1_10_20V_redo_12Sep	target	0.993131	0.04	0.06	0.0221736	0.0125	12.8011	-4.425	0.991211	0.00375738	0.117851
raw25859.Pput_Muck_5042_IMS_5ul_R2_11_20V_redo_12Sep	target	0.996268	0.105198	-0.01	0.0287228	-0.0125	13.8254	16.725	0.984524	0.0055668	0.0966734
raw25859.Pput_Muck_5042_IMS_5ul_R2_11_40V_12Sep	target	0.976956	0.0864099	-0.04	0.00816497	0.06	12.8574	4.8	0.974233	0.00842993	0.16431
raw25859.Pput_Muck_5042_IMS_5ul_R3_12_20V_redo_12Sep	target	0.987789	0.110995	-0.008	0.0270185	-0.006	17.0472	7.32	0.989841	0.00430023	0.137925
raw25913.Pput_CJ019_WT_IMS_5ul_R1_01_20V_redo_12Sep	target	0.999292	0.046188	-0.0133333	0.01	-4.62621e-18	11.4177	15.9333	0.989679	0.00416825	0.0597807
raw25913.Pput_CJ019_WT_IMS_5ul_R2_02_20V_redo_12Sep	target	0.995529	0.0657267	0.008	0.0114018	-0.004	7.63819	17.68	0.980526	0.00634633	0.103291
raw25913.Pput_CJ019_WT_IMS_5ul_R3_03_20V_redo_12Sep	target	0.999044	0.046188	0.04	0.00957427	-0.0025	7.52125	20.975	0.978758	0.00682068	0.0669615
raw25913.Pput_Muck_1642_IMS_5ul_R2_05_20V_redo_12Sep	target	0.997663	0.0536656	0.024	0.0114018	-0.006	12.961	13.72	0.990125	0.00413565	0.0821006
raw25913.Pput_Muck_1642_IMS_5ul_R2_05_40V_12Sep	target	0.989792	0	-0.04	0.0057735	-0.00333333	12.5192	10.6	0.988295	0.00413881	0.130602
raw25913.Pput_Muck_1642_IMS_5ul_R3_06_20V_redo_12Sep	target	0.99843	0.061101	0.0133333	0.0152753	-0.0166667	19.2876	11.7667	0.991718	0.00316857	0.0726577
raw25913.Pput_Muck_1642_IMS_5ul_R3_06_40V_12Sep	target	0.999273	0.061101	0.0133333	0.011547	-0.0166667	17.3117	7.96667	0.992911	0.0037037	0.0604895
raw25913.Pput_Muck_2224_IMS_5ul_R1_07_20V_redo_12Sep	target	0.994683	0.0536656	0.024	0.0083666	-0.018	14.6745	12.42	0.991988	0.00211864	0.109684
raw25913.Pput_Muck_2224_IMS_5ul_R1_07_40V_12Sep	target	0.999885	0.0544671	0.025	0.0125831	0.0025	14.1462	7.125	0.99154	0.00294638	0.0405605
raw25913.Pput_Muck_2224_IMS_5ul_R2_08_20V_redo_12Sep	target	0.999539	0.0357771	-0.024	0.0109545	-0.002	12.1737	10.36	0.991032	0.00357325	0.0541667
raw25913.Pput_Muck_2224_IMS_5ul_R2_08_40V_12Sep	target	0.99966	0.0556776	0.01	0.011547	-0.00666667	13.3433	10.9667	0.991062	0.00360453	0.0486767
raw25913.Pput_Muck_2224_IMS_5ul_R3_09_20V_redo_12Sep	target	0.994258	0.0501427	0.0285714	0.009759	-0.00428571	13.5507	12.5143	0.990865	0.00389864	0.112573
raw25913.Pput_Muck_2224_IMS_5ul_R3_09_40V_12Sep	target	0.997287	0.0498569	0.035	0.0092582	-3.46945e-18	9.36566	13.3875	0.986251	0.004641	0.0854965
raw25913.Pput_Muck_5042_IMS_5ul_R1_10_20V_redo_12Sep	target	0.999435	0.0489898	-0.02	0.00752773	-0.00833333	13.1771	12.95	0.991025	0.00356415	0.0568138
raw25913.Pput_Muck_5042_IMS_5ul_R1_10_40V_12Sep	target	0.999907	0.0531664	0.0466667	0.010328	0.00333333	11.8748	8.56667	0.989693	0.00418092	0.0413223
raw25913.Pput_Muck_5042_IMS_5ul_R2_11_20V_redo_12Sep	target	0.998936	0.0516398	0.02	0.0129099	-0.005	17.3525	10.625	0.992489	0.0027248	0.0695626
raw25913.Pput_Muck_5042_IMS_5ul_R2_11_40V_12Sep	target	0.998687	0.06	0.01	0.0125831	0.0125	10.5421	8.75	0.986907	0.00398633	0.0727377
raw25913.Pput_Muck_5042_IMS_5ul_R3_12_20V_redo_12Sep	target	0.999749	0.0357771	0.04	0.00894427	-0.02	6.35327	14.8	0.983742	0.00563587	0.0464744
raw25929.Pput_CJ019_WT_IMS_5ul_R1_01_40V_12Sep	target	0.786336	0.0206559	0.0266667	0.0231661	0.0316667	16.9255	21.5167	0.969639	0.00900901	0.294247
raw25929.Pput_CJ019_WT_IMS_5ul_R2_02_20V_redo_12Sep	target	0.999926	0	0	0.023094	0.0733333	13.1367	23.1333	0.989661	0.00415408	0.0409302
raw25929.Pput_CJ019_WT_IMS_5ul_R2_02_40V_12Sep	target	0.842364	0.0163299	-0.00666667	0.0332666	0.0966667	17.5839	19.2333	0.978013	0.00740902	0.272585
raw25929.Pput_CJ019_WT_IMS_5ul_R3_03_20V_redo_12Sep	target	0.999924	0.023094	0.02	0.0163299	-6.93889e-18	12.4148	21.3	0.990239	0.00422654	0.0412088
raw25929.Pput_CJ019_WT_IMS_5ul_R3_03_40V_12Sep	target	0.999648	0	0.04	0.0244949	0.08	14.0808	19.15	0.988175	0.00408677	0.0489054
raw25929.Pput_Muck_1642_IMS_5ul_R2_05_20V_redo_12Sep	target	0.998979	0	0.04	0.0208167	0.0166667	14.8628	25.8333	0.987357	0.0041225	0.0689655
raw25929.Pput_Muck_1642_IMS_5ul_R2_05_40V_12Sep	target	0.88791	0.023094	0.02	0.0316228	0.08	20.8613	16.775	0.979695	0.00669344	0.25059
raw25929.Pput_Muck_1642_IMS_5ul_R3_06_20V_redo_12Sep	target	0.999679	0.02	0.01	0.0294392	0.02	13.6661	17.575	0.991885	0.0026738	0.0478723
raw25929.Pput_Muck_1642_IMS_5ul_R3_06_40V_12Sep	target	0.997038	0.02	0.01	0.0432049	0.05	21.3181	15.8	0.989591	0.00409378	0.0880356
raw25929.Pput_Muck_2224_IMS_5ul_R1_07_20V_redo_12Sep	target	0.99991	0	0	0.043589	0.045	14.3772	18.775	0.991481	0.00288517	0.0420521
raw25929.Pput_Muck_2224_IMS_5ul_R1_07_40V_12Sep	target	0.933296	0.023094	-0.02	0.0359398	0.0575	20.8121	15.675	0.986519	0.00468707	0.217998
raw25929.Pput_Muck_2224_IMS_5ul_R2_08_20V_redo_12Sep	target	0.999764	0.02	0.01	0.0420317	-0.005	14.9704	18.4	0.992723	0.00315789	0.0454297
raw25929.Pput_Muck_2224_IMS_5ul_R2_08_40V_12Sep	target	0.952174	0.0271416	0.0316667	0.0371035	0.0416667	17.7938	19.4333	0.98504	0.00541237	0.1974
raw25929.Pput_Muck_2224_IMS_5ul_R3_09_20V_redo_12Sep	target	0.998107	0.02	-0.01	0.0221736	0.0225	20.833	20.875	0.991726	0.00318066	0.0785381
raw25929.Pput_Muck_2224_IMS_5ul_R3_09_40V_12Sep	target	0.988279	0.0163299	0.0333333	0.0545588	0.0616667	19.7671	15.3333	0.987013	0.00401837	0.135247
raw25929.Pput_Muck_5042_IMS_5ul_R1_10_20V_redo_12Sep	target	0.999409	0	0.04	0.0170783	0.0525	15.741	17.4	0.990574	0.00362155	0.0584244
raw25929.Pput_Muck_5042_IMS_5ul_R1_10_40V_12Sep	target	0.914738	0	0.08	0.043589	0.055	18.5629	18.7	0.973216	0.00857741	0.232505
raw25929.Pput_Muck_5042_IMS_5ul_R2_11_20V_redo_12Sep	target	0.999798	0.02	0.05	0.0316228	0.1	15.647	18.525	0.985804	0.00479744	0.0443407
raw25929.Pput_Muck_5042_IMS_5ul_R2_11_40V_12Sep	target	0.996497	0.02	0.01	0.0525198	0.0275	22.4546	14.925	0.98928	0.00429031	0.0953457
raw25929.Pput_Muck_5042_IMS_5ul_R3_12_20V_redo_12Sep	target	0.999491	0.02	-0.01	0.0419325	-0.0075	17.0167	16.4	0.994264	0	0.0542387
raw25929.Pput_Muck_5042_IMS_5ul_R3_12_40V_12Sep	target	0.94856	0.02	0.03	0.0531507	-0.0075	20.2133	17.95	0.98679	0.00451595	0.200191
raw25949.Pput_CJ019_WT_IMS_5ul_R1_01_20V_redo_12Sep	target	0.999432	0.100664	-0.0933333	0.0416333	0.113333	4.42267	8.7	0.957585	0.0103113	0.05711
raw25949.Pput_CJ019_WT_IMS_5ul_R1_01_40V_12Sep	target	0.99981	0.100664	-0.0933333	0.119304	0.0666667	12.6716	7.5	0.987225	0.00409476	0.0437126
raw25949.Pput_CJ019_WT_IMS_5ul_R2_02_20V_redo_12Sep	target	0.981108	0.0823465	-0.0114286	0.0281154	0.0728571	8.62955	13.7714	0.976502	0.00728363	0.155017
raw25949.Pput_CJ019_WT_IMS_5ul_R3_03_20V_redo_12Sep	target	0.968631	0.0789515	0.02	0.0734523	0.0457143	7.15622	10.6143	0.978731	0.00681768	0.178203
raw25949.Pput_CJ019_WT_IMS_5ul_R3_03_40V_12Sep	target	0.988157	0.0404145	-0.103333	0.011547	0.0333333	15.8038	0.2	0.957539	0.0102889	0.135884
raw25949.Pput_Muck_1642_IMS_5ul_R2_05_20V_redo_12Sep	target	0.972832	0.0742967	-0.02	0.0718331	0.03	9.4051	11.5	0.986662	0.00446304	0.171235
raw25949.Pput_Muck_1642_IMS_5ul_R3_06_20V_redo_12Sep	target	0.996643	0.0478714	-0.0575	0.118427	-0.0725	10.5576	8.475	0.99707	0	0.0927318
raw25949.Pput_Muck_1642_IMS_5ul_R3_06_40V_12Sep	target	0.998555	0.0556776	-0.06	0.01	0.12	8.42279	-1.46667	0.956191	0.0104495	0.0729458
raw25949.Pput_Muck_2224_IMS_5ul_R1_07_20V_redo_12Sep	target	0.949427	0.105898	-0.0585714	0.091261	0.0257143	20.8767	3.22857	0.974881	0.00804914	0.199393
raw25949.Pput_Muck_2224_IMS_5ul_R2_08_20V_redo_12Sep	target	0.999721	0.0708872	-0.1275	0.107199	0.0675	5.56507	3.65	0.984006	0.00568322	0.0480818
raw25949.Pput_Muck_5042_IMS_5ul_R1_10_20V_redo_12Sep	target	0.9991	0.06	-0.03	0.0828654	-0.04	17.5072	4.775	0.995503	0	0.0642143
raw25949.Pput_Muck_5042_IMS_5ul_R3_12_20V_redo_12Sep	target	0.985543	0.134858	-0.0333333	0.0972454	0.0816667	9.08662	8.83333	0.985747	0.00505185	0.142909
raw25953.Pput_Muck_2224_IMS_5ul_R3_09_40V_12Sep	target	0.985498	0	0	0	0.06	24.2098	17.65	0.990981	0.00351582	0.14304
raw25953.Pput_Muck_5042_IMS_5ul_R1_10_40V_12Sep	target	0.998919	0.069282	-0.12	0.011547	-0.0866667	16.8254	28.4333	0.978231	0.00720839	0.0692471
raw25953.Pput_Muck_5042_IMS_5ul_R2_11_20V_redo_12Sep	target	0.9996	0.0556776	-0.09	0.07	-0.04	17.0764	27.2667	0.989353	0.00432121	0.0512594
raw25980.Pput_CJ019_WT_IMS_5ul_R1_01_20V_redo_12Sep	target	0.976768	0.0173205	0.06	0.0378594	-0.0266667	14.7832	19.8333	0.987939	0.0043024	0.164829
raw25980.Pput_CJ019_WT_IMS_5ul_R2_02_20V_redo_12Sep	target	0.998397	0.023094	0.02	0.0506623	-0.015	13.9036	17.975	0.99192	0.00272294	0.073078
raw25989.Pput_Muck_1642_IMS_5ul_R3_06_40V_12Sep	target	0.999786	0.04	-0.02	0.00816497	-3.46945e-18	21.6087	17.65	0.991053	0.00359527	0.0448609
raw25989.Pput_Muck_2224_IMS_5ul_R1_07_40V_12Sep	target	0.985712	0.0383406	-0.002	0	0	22.3755	27.52	0.98371	0.00563311	0.142097
raw25989.Pput_Muck_2224_IMS_5ul_R3_09_40V_12Sep	target	0.999962	0.0413118	-0.0133333	0.0175119	0.00666667	14.8716	18.1167	0.991531	0.002936	0.0368794
raw25989.Pput_Muck_5042_IMS_5ul_R2_11_40V_12Sep	target	0.999972	0.069282	-0.02	0.0221736	-0.0125	11.1696	9.6	0.989841	0.00429688	0.0309811
raw25989.Pput_Muck_5042_IMS_5ul_R3_12_20V_redo_12Sep	target	0.999124	0.06	-0.03	0.011547	-0.01	18.0093	24.275	0.985837	0.00480384	0.0636839
raw25989.Pput_Muck_5042_IMS_5ul_R3_12_40V_12Sep	target	0.998419	0.046188	0.0133333	0.0057735	-0.0433333	23.1871	30.6667	0.966434	0.00973039	0.0730444
raw26036.Pput_CJ019_WT_IMS_5ul_R1_01_40V_12Sep	target	0.999137	0	0.04	0.011547	0.0133333	9.22894	15.7667	0.986881	0.00397953	0.0637948
raw26036.Pput_CJ019_WT_IMS_5ul_R3_03_40V_12Sep	target	0.997841	0.046188	0.0533333	0.01	0.01	10.0281	-0.266667	0.987525	0.00417039	0.0801411
raw26047.Pput_CJ019_WT_IMS_5ul_R1_01_40V_12Sep	target	0.999992	0	-0.04	0.0057735	0.005	12.8382	18.8	0.990691	0.00373832	0.0355731
raw26047.Pput_CJ019_WT_IMS_5ul_R2_02_20V_redo_12Sep	target	0.999994	0.02	0.03	0.0057735	0.005	3.20468	9.95	0.970563	0.00865979	0.0343348
raw26047.Pput_CJ019_WT_IMS_5ul_R3_03_40V_12Sep	target	0.999815	0.0438178	-0.008	0.0164317	0.012	19.4442	22.86	0.987787	0.00425273	0.044029
raw26047.Pput_Muck_1642_IMS_5ul_R2_05_20V_redo_12Sep	target	0.999657	0	0	0.005	0.0025	9.04337	14.725	0.987561	0.0041791	0.048562
raw26047.Pput_Muck_1642_IMS_5ul_R2_05_40V_12Sep	target	0.993567	0.04	-0.02	0.0173205	0.035	25.6059	19.975	0.981083	0.00593743	0.115677
raw26047.Pput_Muck_1642_IMS_5ul_R3_06_40V_12Sep	target	0.999408	0.0178885	0.008	0.00447214	0.002	9.91791	10.6	0.98902	0.00416811	0.0584024
raw26047.Pput_Muck_2224_IMS_5ul_R1_07_40V_12Sep	target	0.996075	0.035	-0.0175	0.0173205	0.015	28.4749	19.075	0.977232	0.00734341	0.0992923
raw26047.Pput_Muck_2224_IMS_5ul_R2_08_20V_redo_12Sep	target	0.999999	0	-0.04	0.005	0.0125	8.15966	16	0.983691	0.00563173	0.0512821
raw26047.Pput_Muck_2224_IMS_5ul_R2_08_40V_12Sep	target	0.999975	0.035	-0.0175	0.0216025	0.02	16.3037	24.725	0.989642	0.00414001	0.0273224
raw26047.Pput_Muck_2224_IMS_5ul_R3_09_20V_redo_12Sep	target	0.99992	0	0	0.0057735	0.005	10.4142	13.725	0.989263	0.00428266	0.0409617
raw26052.Pput_Muck_1642_IMS_5ul_R2_05_40V_12Sep	target	0.999989	0	0	0.00707107	0.01	23.5513	10.34	0.993584	0.00505051	0.0322581
raw26052.Pput_Muck_5042_IMS_5ul_R2_11_20V_redo_12Sep	target	0.999934	0.023094	0.02	0.01	-0.005	16.5218	8.95	0.994218	0	0.0385757
raw26059.Pput_Muck_1642_IMS_5ul_R2_05_20V_redo_12Sep	target	0.999354	0.0452155	0.05	0.00632456	-0.002	15.2888	18.55	0.987774	0.00424371	0.0591477
raw26131.Pput_CJ019_WT_IMS_5ul_R1_01_20V_redo_12Sep	target	0.998095	0.0133333	-0.00444444	0.01	0.00333333	11.5035	12.3333	0.991278	0.00327511	0.0786546
raw26131.Pput_Muck_1642_IMS_5ul_R2_05_40V_12Sep	target	0.999998	0	0.04	0	0.01	9.55314	20.075	0.985893	0.00482833	0.0521739
raw26131.Pput_Muck_2224_IMS_5ul_R3_09_40V_12Sep	target	0.999988	0	0	0.005	0.0025	10.4238	18.925	0.989692	0.00417774	0.0299401
raw26132.Pput_CJ019_WT_IMS_5ul_R1_01_40V_12Sep	target	0.999955	0.023094	-0.0133333	0.0057735	0.00666667	6.87192	12.7333	0.983761	0.00564279	0.03861
raw26132.Pput_CJ019_WT_IMS_5ul_R2_02_40V_12Sep	target	0.999785	0.02	0.03	0.0057735	0.005	6.3314	15.4	0.98236	0.00567644	0.0453258
raw26132.Pput_CJ019_WT_IMS_5ul_R3_03_40V_12Sep	target	0.999846	0.02	-0.01	0.005	-0.0125	7.8466	17.275	0.9877	0.00421941	0.0402336
raw26132.Pput_Muck_1642_IMS_5ul_R2_05_40V_12Sep	target	0.998991	0.0326599	0.0266667	0	0.01	5.08976	18.7833	0.975474	0.00808339	0.0682731
raw26132.Pput_Muck_1642_IMS_5ul_R3_06_40V_12Sep	target	0.999789	0.023094	-0.0133333	0.0057735	-0.00666667	6.53631	15.6667	0.984877	0.00538324	0.0450656
raw26132.Pput_Muck_2224_IMS_5ul_R1_07_20V_redo_12Sep	target	0.999885	0.023094	-0.0133333	0.0057735	-0.0166667	8.75043	16.7	0.989253	0.00427655	0.0406504
raw26132.Pput_Muck_2224_IMS_5ul_R1_07_40V_12Sep	target	0.999494	0.0178885	-0.008	0.00447214	0.002	6.69477	15.4	0.984321	0.00575864	0.0543041
raw26132.Pput_Muck_2224_IMS_5ul_R2_08_40V_12Sep	target	0.999724	0.0178885	-0.008	0.0083666	-0.002	5.17803	18.12	0.982164	0.00586992	0.0477413
raw26132.Pput_Muck_2224_IMS_5ul_R3_09_40V_12Sep	target	0.999709	0.02	-0.01	0.00957427	-0.0025	4.84863	17.275	0.98153	0.00601156	0.0494201
raw26132.Pput_Muck_5042_IMS_5ul_R2_11_20V_redo_12Sep	target	0.99998	0.023094	-0.0133333	0	-0.02	7.69437	17.5333	0.987094	0.00404858	0.027957
raw26138.Pput_CJ019_WT_IMS_5ul_R1_01_40V_12Sep	target	0.998619	0.04	0.02	0.00816497	0.01	22.1894	24.125	0.983034	0.00552486	0.0729844
raw26138.Pput_CJ019_WT_IMS_5ul_R2_02_20V_redo_12Sep	target	0.986003	0.0505964	0.024	0.0119722	0.001	14.0882	17.78	0.988593	0.00396301	0.141779
raw26138.Pput_CJ019_WT_IMS_5ul_R2_02_40V_12Sep	target	0.998572	0.0264575	0.05	0.00690066	0.0114286	17.2807	18.5857	0.989966	0.00438771	0.0728087
raw26138.Pput_CJ019_WT_IMS_5ul_R3_03_20V_redo_12Sep	target	0.994246	0.0361814	0.02	0.00651339	-0.00333333	12.3263	20.75	0.989009	0.00416089	0.11255
raw26138.Pput_CJ019_WT_IMS_5ul_R3_03_40V_12Sep	target	0.997942	0.0252982	0.008	0.011005	0.001	15.3372	18.1	0.992772	0.00327869	0.0795628
raw26138.Pput_Muck_1642_IMS_5ul_R2_05_20V_redo_12Sep	target	0.99738	0.032249	0.015	0.00718795	-0.00625	11.2642	18.7563	0.989897	0.00434783	0.0843922
raw26138.Pput_Muck_1642_IMS_5ul_R2_05_40V_12Sep	target	0.998405	0.023094	0.0466667	0.00492366	0.0133333	12.8397	17.5583	0.989288	0.00429338	0.0729252
raw26138.Pput_Muck_1642_IMS_5ul_R3_06_20V_redo_12Sep	target	0.998934	0.03114	0.0133333	0.0112815	-0.01	12.8205	18.875	0.991407	0.00283126	0.0694782
raw26138.Pput_Muck_1642_IMS_5ul_R3_06_40V_12Sep	target	0.998012	0.0282843	0.01	0.00744024	-0.00375	15.5807	18.8625	0.992515	0.00275229	0.0791496
raw26138.Pput_Muck_2224_IMS_5ul_R1_07_20V_redo_12Sep	target	0.993426	0.0340652	0.0171429	0.00759555	-0.005	11.9549	19.2429	0.989896	0.00434439	0.116636
raw26138.Pput_Muck_2224_IMS_5ul_R1_07_40V_12Sep	target	0.99711	0.0187083	0.005	0.00615728	0.0107143	12.5332	15.2357	0.991598	0.00301023	0.088
raw26138.Pput_Muck_2224_IMS_5ul_R2_08_20V_redo_12Sep	target	0.998936	0.0386437	0.024	0.00316228	0.009	13.7862	20.95	0.988521	0.00392413	0.0695415
raw26138.Pput_Muck_2224_IMS_5ul_R2_08_40V_12Sep	target	0.996799	0.0187083	0.005	0.00679366	0.01	12.8131	17.2286	0.991755	0.00321337	0.0914536
raw26138.Pput_Muck_2224_IMS_5ul_R3_09_20V_redo_12Sep	target	0.992875	0.033731	0.056	0.0105935	0.003	12.3609	16.65	0.988159	0.00407779	0.11898
raw26138.Pput_Muck_2224_IMS_5ul_R3_09_40V_12Sep	target	0.996943	0.023094	0.00666667	0.00996205	0.00916667	13.5215	16.6917	0.992125	0.00224888	0.0895349
raw26138.Pput_Muck_5042_IMS_5ul_R1_10_20V_redo_12Sep	target	0.998545	0.0361814	0.02	0.00288675	0.00916667	12.8608	19.6583	0.989165	0.00423579	0.0728643
raw26138.Pput_Muck_5042_IMS_5ul_R1_10_40V_12Sep	target	0.99833	0.023094	0.00666667	0.00778499	0.00333333	13.3712	16.5667	0.992244	0.00239617	0.0740542
raw26138.Pput_Muck_5042_IMS_5ul_R2_11_20V_redo_12Sep	target	0.998002	0.0323616	0.0145455	0.00687552	-0.00454545	11.9454	16.6818	0.990838	0.00386847	0.0790888
raw26138.Pput_Muck_5042_IMS_5ul_R2_11_40V_12Sep	target	0.998678	0.0379473	0.012	0.00823273	-0.003	15.0798	14.58	0.992402	0.00262238	0.0726337
raw26138.Pput_Muck_5042_IMS_5ul_R3_12_20V_redo_12Sep	target	0.99184	0.0482418	0.0254545	0.00687552	-0.00454545	11.3248	15.7545	0.988452	0.00389105	0.122514
raw26138.Pput_Muck_5042_IMS_5ul_R3_12_40V_12Sep	target	0.998628	0.0361814	0.0109091	0.00467099	-0.00272727	14.0095	16.8636	0.991614	0.00303767	0.0731293
raw26145.Pput_CJ019_WT_IMS_5ul_R1_01_20V_redo_12Sep	target	0.998916	0	0	0.00377964	-0.00142857	4.04616	15.1857	0.974885	0.00805255	0.0691425
raw26145.Pput_CJ019_WT_IMS_5ul_R1_01_40V_12Sep	target	0.998814	0.0163299	-0.00666667	0.00816497	0.00333333	13.5227	4.83333	0.99096	0.00349301	0.0706506
raw26145.Pput_CJ019_WT_IMS_5ul_R2_02_20V_redo_12Sep	target	0.998743	0	0	0.00752773	-0.00833333	5.86708	14.6333	0.982116	0.0060947	0.0724428
raw26145.Pput_CJ019_WT_IMS_5ul_R2_02_40V_12Sep	target	0.999727	0.0133333	0.0355556	0.00707107	0.01	16.7165	13.2333	0.993333	0.00552486	0.0474471
raw26145.Pput_CJ019_WT_IMS_5ul_R3_03_20V_redo_12Sep	target	0.997444	0.0141421	-0.005	0.00744024	-0.00625	17.294	17.525	0.994106	0	0.0838554
raw26145.Pput_CJ019_WT_IMS_5ul_R3_03_40V_12Sep	target	0.999613	0.0163299	-0.00666667	0.0116905	0.00166667	12.6056	8.18333	0.991714	0.00316256	0.0510982
raw26145.Pput_Muck_1642_IMS_5ul_R2_05_20V_redo_12Sep	target	0.997977	0.0126491	-0.004	0.00737865	-0.009	12.3757	14.79	0.992449	0.00267618	0.0791018
raw26145.Pput_Muck_1642_IMS_5ul_R2_05_40V_12Sep	target	0.992782	0	0.04	0.0064667	0.0127273	12.614	15.5727	0.9904	0.00434783	0.11962
raw26145.Pput_Muck_1642_IMS_5ul_R3_06_20V_redo_12Sep	target	0.998181	0.02	-0.01	0.00816497	-0.01	13.0831	8.4	0.992268	0.00242522	0.0775681
raw26145.Pput_Muck_2224_IMS_5ul_R1_07_20V_redo_12Sep	target	0.995162	0.0163299	-0.00666667	0.00547723	-0.005	12.2106	11.2667	0.991648	0.00307882	0.10686
raw26145.Pput_Muck_2224_IMS_5ul_R1_07_40V_12Sep	target	0.999014	0.0120605	-0.00363636	0.00700649	-0.000909091	16.6451	14.9455	0.99401	0	0.0673527
raw26145.Pput_Muck_2224_IMS_5ul_R2_08_20V_redo_12Sep	target	0.997399	0	0	0.005	0.0075	17.5703	23.075	0.993079	0.00426743	0.0838741
raw26145.Pput_Muck_2224_IMS_5ul_R2_08_40V_12Sep	target	0.996419	0.0126491	-0.004	0.00788811	-0.002	12.9145	14.1	0.992509	0.00274474	0.095431
raw26145.Pput_Muck_5042_IMS_5ul_R1_10_20V_redo_12Sep	target	0.998897	0.0163299	-0.00666667	0.00816497	0.00666667	11.7029	9.45	0.990574	0.00362319	0.0697325
raw26146.Pput_Muck_2224_IMS_5ul_R1_07_40V_12Sep	target	0.999726	0.02	-0.01	0.005	-0.0025	6.31638	13.75	0.983515	0.00559747	0.0473495
raw26146.Pput_Muck_5042_IMS_5ul_R2_11_40V_12Sep	target	0.998621	0.0370328	0.02	0.00707107	-0.0075	15.6514	21.4125	0.99017	0.00417537	0.0730671
raw26186.Pput_CJ019_WT_IMS_5ul_R1_01_20V_redo_12Sep	target	0.990694	0.023094	-0.02	0.0369685	-0.045	13.2892	17.45	0.994873	0	0.127216
raw26186.Pput_CJ019_WT_IMS_5ul_R2_02_20V_redo_12Sep	target	0.998026	0	0	0.0191485	-0.065	11.333	18.25	0.99287	0.00361446	0.0790352
raw26186.Pput_CJ019_WT_IMS_5ul_R2_02_40V_12Sep	target	0.999546	0	0	0.0305505	-0.0433333	13.3215	19.6667	0.993734	0.0058651	0.0540654
raw26186.Pput_CJ019_WT_IMS_5ul_R3_03_20V_redo_12Sep	target	0.999748	0	0	0.0294392	-0.07	12.0983	17.525	0.993879	0	0.0463753
raw26186.Pput_Muck_1642_IMS_5ul_R2_05_20V_redo_12Sep	target	0.996077	0.0457347	-0.0075	0.0330404	-0.0525	15.0367	11.675	0.995366	0	0.0993143
raw26186.Pput_Muck_1642_IMS_5ul_R3_06_20V_redo_12Sep	target	0.994898	0	-0.04	0.0216025	-0.05	10.7432	16.95	0.992031	0.00215983	0.107976
raw26186.Pput_Muck_2224_IMS_5ul_R1_07_20V_redo_12Sep	target	0.999274	0	0	0.0125831	-0.0075	12.6961	17.15	0.99248	0.00271003	0.0605107
raw26186.Pput_Muck_2224_IMS_5ul_R2_08_20V_redo_12Sep	target	0.999485	0.02	-0.05	0.00957427	-0.0325	11.9111	16.2	0.992256	0.0024077	0.0544436
raw26186.Pput_Muck_2224_IMS_5ul_R3_09_20V_redo_12Sep	target	0.990365	0	0	0.043589	-0.035	11.8485	16.5	0.993592	0.00508906	0.128175
raw26186.Pput_Muck_5042_IMS_5ul_R1_10_20V_redo_12Sep	target	0.999626	0	0	0.030957	-0.0175	12.5263	16.075	0.993402	0.00595238	0.051317
raw26186.Pput_Muck_5042_IMS_5ul_R2_11_20V_redo_12Sep	target	0.996541	0.02	-0.01	0.0499166	-0.0675	11.5996	17.95	0.994804	0	0.094515
raw26186.Pput_Muck_5042_IMS_5ul_R3_12_20V_redo_12Sep	target	0.998865	0	0	0.0294392	-0.06	10.7	15.65	0.993284	0.00520833	0.069304
raw26198.Pput_CJ019_WT_IMS_5ul_R1_01_20V_redo_12Sep	target	0.99991	0.04	-0.02	0	-0.01	14.1698	31.125	0.986015	0.00485568	0.0421585
raw26198.Pput_CJ019_WT_IMS_5ul_R3_03_20V_redo_12Sep	target	0.99923	0.039036	-0.0228571	0.0048795	-0.0228571	13.3423	30.6714	0.98697	0.00400687	0.0603567
raw26198.Pput_CJ019_WT_IMS_5ul_R3_03_40V_12Sep	target	0.99929	0.0382971	-0.05	0.00816497	-0.01	14.8102	25.15	0.990777	0.00380409	0.059612
raw26198.Pput_Muck_1642_IMS_5ul_R3_06_40V_12Sep	target	0.998637	0.046188	0.0133333	0.0057735	-0.00333333	16.3087	29.2333	0.980602	0.00635641	0.0732746
raw26198.Pput_Muck_2224_IMS_5ul_R1_07_40V_12Sep	target	0.999027	0.0335942	-0.0257143	0.0149603	0.00714286	12.6222	24.5571	0.990172	0.00417885	0.0674616
raw26198.Pput_Muck_2224_IMS_5ul_R2_08_40V_12Sep	target	0.999287	0.0404145	-0.035	0	-0.01	12.9002	30.675	0.986582	0.00443582	0.059507
raw26198.Pput_Muck_2224_IMS_5ul_R3_09_40V_12Sep	target	0.999248	0.04	0.02	0.02	0.01	15.6719	22.575	0.987164	0.00407807	0.0604491
raw26198.Pput_Muck_5042_IMS_5ul_R1_10_40V_12Sep	target	0.997739	0.0382971	-0.05	0.015	-0.0075	19.3083	27.525	0.988897	0.00411241	0.0807175
raw26198.Pput_Muck_5042_IMS_5ul_R2_11_40V_12Sep	target	0.999894	0.046188	-0.0133333	0.0057735	-0.00333333	3.15013	35.9333	0.95158	0.0106216	0.0416345
raw26198.Pput_Muck_5042_IMS_5ul_R3_12_20V_redo_12Sep	target	0.999503	0.069282	7.40149e-17	0.0057735	-0.00333333	15.5841	25.4333	0.979154	0.00685537	0.0543611
raw26347.Pput_Muck_5042_IMS_5ul_R3_12_40V_12Sep	target	0.999981	0.02	0.01	0.00957427	-0.0125	24.2229	23.85	0.989045	0.00417682	0.0262582
raw26408.Pput_CJ019_WT_IMS_5ul_R1_01_20V_redo_12Sep	target	0.99964	0	0	0.0305505	-0.00666667	10.7392	15.8	0.991907	0.00269542	0.0494455
raw26408.Pput_CJ019_WT_IMS_5ul_R2_02_20V_redo_12Sep	target	0.999574	0	0	0.0264575	-0.01	9.69656	14.9667	0.990972	0.00351053	0.0529032
raw26408.Pput_CJ019_WT_IMS_5ul_R3_03_20V_redo_12Sep	target	0.999473	0	0	0.0360555	9.25129e-18	8.00021	14.0667	0.989147	0.00422089	0.0551806
raw26408.Pput_Muck_1642_IMS_5ul_R2_05_20V_redo_12Sep	target	0.999953	0	0	0.0351188	-0.00666667	8.27768	12.4	0.989773	0.00424219	0.0373599
raw26408.Pput_Muck_1642_IMS_5ul_R3_06_20V_redo_12Sep	target	0.999997	0	0	0.0305505	-0.0166667	6.54319	10.1333	0.987061	0.00403575	0.0434783
raw26408.Pput_Muck_2224_IMS_5ul_R1_07_20V_redo_12Sep	target	0.999945	0.023094	0.0133333	0.043589	0.01	2.30072	7.06667	0.975962	0.00746906	0.0378619
raw26408.Pput_Muck_2224_IMS_5ul_R2_08_20V_redo_12Sep	target	0.999951	0	0	0.0493288	-0.0166667	10.5567	15.1333	0.992691	0.00309278	0.0386473
raw26408.Pput_Muck_5042_IMS_5ul_R1_10_20V_redo_12Sep	target	0.999926	0	0	0.0251661	0.00333333	10.6613	12.4667	0.991143	0.00368809	0.0408163
raw26408.Pput_Muck_5042_IMS_5ul_R2_11_20V_redo_12Sep	target	0.999837	0	0.04	0.043589	-0.01	7.07766	14.3667	0.986825	0.00424328	0.041693
raw26408.Pput_Muck_5042_IMS_5ul_R3_12_20V_redo_12Sep	target	0.999777	0	0	0.0404145	-0.0233333	6.69353	13.5667	0.988954	0.00413508	0.0453274
raw26506.Pput_CJ019_WT_IMS_5ul_R2_02_40V_12Sep	target	0.993757	0.08	0.04	0.0404145	-0.0233333	13.8005	18.9667	0.980323	0.00654923	0.115028
raw26508.Pput_Muck_1642_IMS_5ul_R3_06_40V_12Sep	target	0.999643	0.069282	0	0.011547	0.00333333	18.8936	23.9	0.977811	0.00739774	0.0491651
raw26508.Pput_Muck_2224_IMS_5ul_R1_07_40V_12Sep	target	0.999084	0.061101	0.0133333	0.0152753	-0.00333333	22.5323	20.7333	0.978473	0.00679974	0.06464
raw26508.Pput_Muck_2224_IMS_5ul_R2_08_40V_12Sep	target	0.999174	0.068313	-0.01	0.033665	0.03	17.7874	17	0.984232	0.00573566	0.0619143
raw26531.Pput_CJ019_WT_IMS_5ul_R1_01_40V_12Sep	target	0.999898	0.023094	-0.0666667	0.0251661	-0.0266667	16.1063	9.03333	0.992965	0.003861	0.0409771
raw26531.Pput_CJ019_WT_IMS_5ul_R3_03_40V_12Sep	target	0.999573	0.0866025	-0.02	0.0458258	0.01	3.60555	1.9	0.977054	0.00733233	0.0532417
raw26540.Pput_CJ019_WT_IMS_5ul_R1_01_20V_redo_12Sep	target	0.999025	0.0438178	1.11022e-16	0.0083666	-0.005	16.7344	25.0667	0.987909	0.00428922	0.067377
raw26540.Pput_CJ019_WT_IMS_5ul_R1_01_40V_12Sep	target	0.999987	0.046188	1.11022e-16	0.0189297	0.0125	13.1287	15.95	0.990177	0.00418585	0.0294118
raw26540.Pput_CJ019_WT_IMS_5ul_R2_02_20V_redo_12Sep	target	0.999763	0.06	0.05	0.005	-0.0075	14.0654	18.625	0.985265	0.00520698	0.0458766
raw26540.Pput_CJ019_WT_IMS_5ul_R2_02_40V_12Sep	target	0.999968	0.0285774	0.0283333	0.00516398	0.00333333	20.0916	23.2833	0.988811	0.00406642	0.0332278
raw26540.Pput_CJ019_WT_IMS_5ul_R3_03_20V_redo_12Sep	target	0.997055	0.0427618	0.04	0.0092582	-0.015	16.405	25.5375	0.982218	0.00588651	0.0879662
raw26540.Pput_CJ019_WT_IMS_5ul_R3_03_40V_12Sep	target	0.999872	0.0382971	0.01	0.02	0.01	16.8816	16.875	0.991533	0.00294291	0.0409027
raw26540.Pput_Muck_1642_IMS_5ul_R2_05_20V_redo_12Sep	target	0.997581	0.04	0.0533333	0.0123603	-0.00444444	17.7733	26.0222	0.976393	0.00727584	0.0829054
raw26540.Pput_Muck_1642_IMS_5ul_R3_06_20V_redo_12Sep	target	0.997212	0.0520355	0.0307692	0.011094	-0.0130769	14.5444	22.2615	0.98534	0.00522739	0.0862355
raw26540.Pput_Muck_2224_IMS_5ul_R1_07_20V_redo_12Sep	target	0.997782	0.0414039	0.05	0.0130247	-0.00625	15.2452	29.325	0.969951	0.00882957	0.0803303
raw26540.Pput_Muck_2224_IMS_5ul_R1_07_40V_12Sep	target	0.999845	0.031305	0.056	0.00547723	0.004	17.6178	17.88	0.989627	0.00411985	0.0406714
raw26540.Pput_Muck_2224_IMS_5ul_R2_08_40V_12Sep	target	0.99995	0.035	0.0525	0.0057735	0.005	14.8797	14.3	0.990726	0.00377003	0.0380952
raw26540.Pput_Muck_2224_IMS_5ul_R3_09_20V_redo_12Sep	target	0.997594	0.0386437	0.056	0.00875595	-0.001	15.4347	24.4	0.981135	0.0059415	0.0830272
raw26540.Pput_Muck_5042_IMS_5ul_R1_10_20V_redo_12Sep	target	0.999362	0.04	0.0133333	0.00600925	-0.00888889	16.3735	24.0556	0.98867	0.00399467	0.0590842
raw26540.Pput_Muck_5042_IMS_5ul_R2_11_20V_redo_12Sep	target	0.99981	0.0370328	0.04	0.00353553	-0.00125	19.4765	22.525	0.986671	0.00446429	0.0437388
raw26540.Pput_Muck_5042_IMS_5ul_R2_11_40V_12Sep	target	0.999657	0.0565685	0.08	0.00957427	-0.0075	21.5392	11.05	0.988472	0.00390371	0.0485849
raw26540.Pput_Muck_5042_IMS_5ul_R3_12_20V_redo_12Sep	target	0.99802	0.0588372	-0.00727273	0.0100905	-0.00272727	16.0156	22.1182	0.986789	0.00451467	0.0789541
raw26540.Pput_Muck_5042_IMS_5ul_R3_12_40V_12Sep	target	0.999606	0.0382971	0.05	0.005	-0.0025	21.3388	22.625	0.98257	0.00570478	0.0517165
raw26553.Pput_Muck_1642_IMS_5ul_R2_05_20V_redo_12Sep	target	0.993628	0.0998999	-0.054	0.0461519	0.114	9.67559	11.12	0.977591	0.00737527	0.115385
raw26553.Pput_Muck_1642_IMS_5ul_R3_06_20V_redo_12Sep	target	0.997968	0	-0.04	0.051316	0.0566667	7.37925	12.7667	0.984823	0.00563236	0.079001
raw26553.Pput_Muck_2224_IMS_5ul_R1_07_20V_redo_12Sep	target	0.9956	0	0	0.023094	0.0433333	13.0216	10.2333	0.990544	0.00360036	0.102865
raw26553.Pput_Muck_2224_IMS_5ul_R2_08_20V_redo_12Sep	target	0.995219	0.060663	-0.024	0.0673053	0.046	10.0126	13.86	0.987151	0.00406858	0.106187
raw26553.Pput_Muck_2224_IMS_5ul_R3_09_20V_redo_12Sep	target	0.990458	0	0	0.023094	0.0933333	12.1088	9.66667	0.986966	0.00400458	0.127986
raw26553.Pput_Muck_5042_IMS_5ul_R1_10_20V_redo_12Sep	target	0.999729	0	0	0.0404145	0.0733333	10.3582	8.56667	0.987013	0.00401952	0.0475452
raw26553.Pput_Muck_5042_IMS_5ul_R2_11_20V_redo_12Sep	target	0.991952	0.113578	-0.03	0.0327109	0.142	11.2173	9.74	0.981336	0.00598527	0.122233
raw26565.Pput_CJ019_WT_IMS_5ul_R3_03_20V_redo_12Sep	target	0.991461	0.0832666	0.0133333	0.0472582	-0.0166667	8.64349	13.4	0.986772	0.00450704	0.124063
raw26565.Pput_Muck_1642_IMS_5ul_R2_05_40V_12Sep	target	0.959699	0.08	0	0.0750555	0.0166667	20.4013	23.3667	0.904936	0.0118677	0.190383
raw26624.Pput_CJ019_WT_IMS_5ul_R1_01_20V_redo_12Sep	target	0.995858	0	0.04	0.0355903	0.05	22.3707	1	0.991883	0.00267023	0.10068
raw26624.Pput_CJ019_WT_IMS_5ul_R2_02_20V_redo_12Sep	target	0.995863	0.02	-0.05	0.0355903	0.13	21.1842	-0.875	0.972174	0.00853278	0.100702
raw26624.Pput_CJ019_WT_IMS_5ul_R2_02_40V_12Sep	target	0.999937	0.092376	0.0266667	0.0503322	0.0966667	5.38919	-2.33333	0.972817	0.00856129	0.0379877
raw26624.Pput_CJ019_WT_IMS_5ul_R3_03_20V_redo_12Sep	target	0.997046	0.0382971	0.01	0.0525198	-0.0025	22.2678	-0.65	0.993536	0.00470588	0.0881388
raw26624.Pput_Muck_1642_IMS_5ul_R2_05_20V_redo_12Sep	target	0.978509	0.02	0.03	0.0454606	0.02	21.3665	-5.1	0.992733	0.00317797	0.160425
raw26624.Pput_Muck_1642_IMS_5ul_R3_06_20V_redo_12Sep	target	0.99854	0.0516398	-0.02	0.0434933	0.0275	21.0788	-4.725	0.986765	0.00449944	0.0730212
raw26624.Pput_Muck_2224_IMS_5ul_R1_07_20V_redo_12Sep	target	0.997442	0.02	-0.05	0.0403113	0.0425	24.1696	-1.925	0.978293	0.00722101	0.0838352
raw26624.Pput_Muck_2224_IMS_5ul_R2_08_20V_redo_12Sep	target	0.996168	0.0382971	0.01	0.069282	-1.04083e-17	26.9385	-1.975	0.988067	0.00433571	0.0982004
raw26624.Pput_Muck_2224_IMS_5ul_R3_09_20V_redo_12Sep	target	0.998975	0.0382971	0.01	0.0416333	0.03	21.4728	-5.2	0.990366	0.00431965	0.0697603
raw26624.Pput_Muck_5042_IMS_5ul_R1_10_20V_redo_12Sep	target	0.999481	0.02	0.03	0.005	0.1025	20.7962	-1.7	0.986565	0.004426	0.0543131
raw26624.Pput_Muck_5042_IMS_5ul_R2_11_20V_redo_12Sep	target	0.998116	0.02	-0.01	0.0216025	0.04	19.1841	-5.175	0.986215	0.00463089	0.0781412
raw26624.Pput_Muck_5042_IMS_5ul_R3_12_20V_redo_12Sep	target	0.984066	0	0.04	0.0655744	0.035	27.156	-1.325	0.988767	0.0040404	0.147304
raw26625.Pput_CJ019_WT_IMS_5ul_R3_03_40V_12Sep	target	0.999012	0	0	0.0503322	0.0666667	11.9039	-5.93333	0.981255	0.00596057	0.0673107
raw26625.Pput_Muck_2224_IMS_5ul_R1_07_20V_redo_12Sep	target	0.997427	0.023094	-0.0266667	0.051316	0.0533333	2.69072	2	0.969941	0.00882594	0.0837747
raw26625.Pput_Muck_2224_IMS_5ul_R2_08_20V_redo_12Sep	target	0.997731	0.023094	0.0133333	0.0351188	-0.0166667	3.7899	0.466667	0.980215	0.00653742	0.0806171
raw26644.Pput_Muck_1642_IMS_5ul_R2_05_40V_12Sep	target	0.999016	0.060663	0.024	0.00707107	-0.01	19.783	18.14	0.986952	0.004	0.0674578
raw26644.Pput_Muck_5042_IMS_5ul_R2_11_20V_redo_12Sep	target	0.97883	0.101448	0.0175	0.0125831	0.0025	19.0874	24.625	0.954793	0.0106383	0.159567
raw26655.Pput_CJ019_WT_IMS_5ul_R1_01_20V_redo_12Sep	target	0.999622	0.031305	-0.054	0.0270185	0.014	18.502	17.26	0.992136	0.00225734	0.0514905
raw26655.Pput_CJ019_WT_IMS_5ul_R1_01_40V_12Sep	target	0.999933	0.092376	-0.0933333	0.0305505	0.00666667	9.26337	9.6	0.981237	0.00595374	0.0401174
raw26655.Pput_CJ019_WT_IMS_5ul_R2_02_20V_redo_12Sep	target	0.999896	0.0714143	0.015	0.083865	-0.055	19.2868	-3.175	0.995731	0	0.0412773
raw26655.Pput_CJ019_WT_IMS_5ul_R2_02_40V_12Sep	target	0.998833	0.0930694	0.0842857	0.0205866	0.00285714	9.17582	5.37143	0.988884	0.00410818	0.0698225
raw26655.Pput_CJ019_WT_IMS_5ul_R3_03_20V_redo_12Sep	target	0.999381	0.0466548	0.0583333	0.0216025	-0.0333333	12.7108	10.5	0.992779	0.00328587	0.0587798
raw26655.Pput_Muck_2224_IMS_5ul_R1_07_40V_12Sep	target	0.992953	0.137581	-0.0442857	0.155073	-0.0585714	12.4012	4.54286	0.990237	0.00422119	0.118613
raw26655.Pput_Muck_5042_IMS_5ul_R2_11_40V_12Sep	target	0.999293	0.0163299	0.0466667	0.0679461	0.0783333	8.133	17.6833	0.977762	0.00739291	0.059823
raw26655.Pput_Muck_5042_IMS_5ul_R3_12_20V_redo_12Sep	target	0.896296	0.0193218	0.052	0.0133749	-0.027	9.27259	17.09	0.986891	0.00398293	0.245241
raw26669.Pput_CJ019_WT_IMS_5ul_R3_03_20V_redo_12Sep	target	0.999043	0.02	0.01	0.0262996	-0.0075	3.55622	15.9	0.980472	0.0065596	0.0668981
raw26669.Pput_Muck_2224_IMS_5ul_R3_09_40V_12Sep	target	0.999977	0.0382971	-0.01	0.0713559	0.0525	4.21456	11.325	0.981776	0.00604792	0.0294695
raw26670.Pput_CJ019_WT_IMS_5ul_R1_01_40V_12Sep	target	0.999456	0.023094	-0.02	0.0547723	-0.05	14.6548	25.95	0.991729	0.00318269	0.0566406
raw26670.Pput_CJ019_WT_IMS_5ul_R2_02_40V_12Sep	target	0.999252	0.0326599	-0.04	0.0391578	-0.05	14.3468	24.75	0.993365	0.00573614	0.0604699
raw26670.Pput_Muck_2224_IMS_5ul_R1_07_40V_12Sep	target	0.999824	0.023094	-0.02	0.0394757	0.0275	14.4903	24.875	0.990287	0.00426257	0.0422277
raw26670.Pput_Muck_2224_IMS_5ul_R3_09_40V_12Sep	target	0.998885	0.0503322	0.01	0.055	0.0275	14.8802	24.9	0.973902	0.00861707	0.069677
raw26691.Pput_CJ019_WT_IMS_5ul_R2_02_20V_redo_12Sep	target	0.990048	0	0	0.0660177	-0.0275	14.5919	21.85	0.991856	0.00264375	0.129275
raw26691.Pput_CJ019_WT_IMS_5ul_R3_03_20V_redo_12Sep	target	0.998155	0.0252982	0	0.0546809	-0.045	13.8771	22.65	0.991823	0.0026178	0.0778271
raw26699.Pput_CJ019_WT_IMS_5ul_R3_03_40V_12Sep	target	0.996222	0.02	-0.01	0.0310913	-0.005	13.593	4.625	0.99342	0.00407332	0.0977075
raw26699.Pput_Muck_5042_IMS_5ul_R3_12_40V_12Sep	target	0.99975	0	-0.04	0.0411299	0.0275	7.25052	8.95	0.984389	0.00577889	0.0465739
raw26701.Pput_Muck_5042_IMS_5ul_R3_12_40V_12Sep	target	0.989	0.0382971	-0.01	0.0660808	0.045	20.3858	11.825	0.987411	0.00413467	0.132888
raw26731.Pput_Muck_1642_IMS_5ul_R2_05_20V_redo_12Sep	target	0.990824	0	0	0.0665207	0.0125	5.53737	7.775	0.985854	0.00481283	0.127024
raw26731.Pput_Muck_1642_IMS_5ul_R3_06_20V_redo_12Sep	target	0.956558	0.0866025	-0.075	0.0320156	-0.0525	5.05536	4.75	0.984098	0.00570578	0.193538
raw26731.Pput_Muck_2224_IMS_5ul_R1_07_20V_redo_12Sep	target	0.995492	0.069282	0.02	0.060553	0.02	4.37074	8.95	0.978667	0.00681468	0.103202
raw26731.Pput_Muck_2224_IMS_5ul_R2_08_20V_redo_12Sep	target	0.987513	0.0804984	-0.03	0.082805	0.0383333	4.67108	6.75	0.984219	0.00573423	0.138666
raw26731.Pput_Muck_2224_IMS_5ul_R3_09_20V_redo_12Sep	target	0.99854	0.0568624	0.0466667	0.0519615	0.02	3.40783	5.33333	0.975461	0.00807995	0.0730619
raw26742.Pput_Muck_2224_IMS_5ul_R3_09_40V_12Sep	target	0.999619	0.068313	0.03	0.0804156	0.06	9.43486	13.35	0.976135	0.00747703	0.0513514
raw26773.Pput_CJ019_WT_IMS_5ul_R1_01_20V_redo_12Sep	target	0.999866	0.11547	0.0666667	0.061101	-0.0366667	34.0357	-7.6	0.95751	0.0102746	0.0408022
raw26773.Pput_CJ019_WT_IMS_5ul_R2_02_20V_redo_12Sep	target	0.99997	0.0765942	0.06	0.0826136	-0.0325	32.7193	-6.75	0.961361	0.00981571	0.0328947
raw26801.Pput_CJ019_WT_IMS_5ul_R1_01_20V_redo_12Sep	target	0.998881	0.04	-0.02	0.00816497	-3.46945e-18	23.0679	32.1	0.975934	0.00746587	0.069573
raw26801.Pput_CJ019_WT_IMS_5ul_R2_02_20V_redo_12Sep	target	0.999986	0	0.04	0.00516398	0.00333333	17.569	28.0333	0.987822	0.00426439	0.027027
raw26801.Pput_CJ019_WT_IMS_5ul_R2_02_40V_12Sep	target	0.999797	0	0	0	0	4.45421	42.2	0.957598	0.0103236	0.0442118
raw26801.Pput_CJ019_WT_IMS_5ul_R3_03_20V_redo_12Sep	target	0.997668	0.04	-0.02	0.01	-0.005	8.44137	39.35	0.966822	0.00953927	0.0817284
raw26801.Pput_CJ019_WT_IMS_5ul_R3_03_40V_12Sep	target	0.999688	0.0503322	-0.01	0.00957427	-0.0025	24.6629	31.35	0.957533	0.0102828	0.0478749
raw26801.Pput_Muck_1642_IMS_5ul_R2_05_20V_redo_12Sep	target	0.999885	0.0178885	0.008	0.00447214	0.002	18.0464	29.42	0.989153	0.00422535	0.0405007
raw26801.Pput_Muck_1642_IMS_5ul_R3_06_20V_redo_12Sep	target	0.999972	0.0219089	0.024	0.00447214	0.002	20.8106	25.66	0.988551	0.00393701	0.0307167
raw26801.Pput_Muck_1642_IMS_5ul_R3_06_40V_12Sep	target	0.999833	0.024037	0.00444444	0.00600925	0.00111111	19.497	25.1111	0.990826	0.00385356	0.0413534
raw26801.Pput_Muck_2224_IMS_5ul_R1_07_20V_redo_12Sep	target	0.99792	0.0393277	-0.00666667	0.0109545	-4.62565e-18	17.9677	29.1	0.98522	0.00519751	0.0794618
raw26801.Pput_Muck_2224_IMS_5ul_R1_07_40V_12Sep	target	0.999905	0	0	0.00547723	0.005	17.3069	24.5	0.992817	0.00341297	0.0408497
raw26801.Pput_Muck_2224_IMS_5ul_R2_08_20V_redo_12Sep	target	0.999999	0	0	0.005	0.0025	23.2004	30.95	0.98884	0.00408998	0.0465116
raw26801.Pput_Muck_2224_IMS_5ul_R2_08_40V_12Sep	target	0.999352	0.031305	-0.014	0.00707107	-2.77539e-18	14.9061	34.34	0.983977	0.00567341	0.0591043
raw26801.Pput_Muck_2224_IMS_5ul_R3_09_20V_redo_12Sep	target	0.997224	0.0302372	-0.0114286	0.0057735	-1.98218e-18	13.3103	29.1143	0.988255	0.00411392	0.0862559
raw26801.Pput_Muck_2224_IMS_5ul_R3_09_40V_12Sep	target	0.999401	0.0188509	-0.00125	0.0106904	-5.20417e-18	20.6625	24.5875	0.991507	0.00291036	0.0589339
raw26801.Pput_Muck_5042_IMS_5ul_R1_10_20V_redo_12Sep	target	0.999418	0.0357771	-0.016	0.00894427	0.004	16.4223	32.82	0.984158	0.00571571	0.0579985
raw26801.Pput_Muck_5042_IMS_5ul_R1_10_40V_12Sep	target	0.999526	0.0282843	-0.01	0.00517549	0.00375	18.5381	24.9625	0.991211	0.00375536	0.0545906
raw26801.Pput_Muck_5042_IMS_5ul_R2_11_20V_redo_12Sep	target	0.999934	0	0	0.0057735	0.00333333	19.527	35.1333	0.986954	0.00400114	0.0385375
raw26801.Pput_Muck_5042_IMS_5ul_R2_11_40V_12Sep	target	0.999957	0.0219089	0.02	0.00516398	0.00333333	18.509	20.35	0.992342	0.00252525	0.0371846
raw26801.Pput_Muck_5042_IMS_5ul_R3_12_20V_redo_12Sep	target	0.999997	0	0.04	0.01	0.005	21.1692	27.35	0.987071	0.00404157	0.041958
raw26801.Pput_Muck_5042_IMS_5ul_R3_12_40V_12Sep	target	0.999277	0.0421637	0.00444444	0.00600925	-0.00111111	18.0132	27.9556	0.98473	0.00561941	0.0605742
raw26868.Pput_CJ019_WT_IMS_5ul_R1_01_20V_redo_12Sep	target	0.998785	0.046188	-0.0133333	0.0057735	0.00666667	5.4151	15.9667	0.978126	0.00719581	0.0712192
raw26868.Pput_CJ019_WT_IMS_5ul_R2_02_20V_redo_12Sep	target	0.999637	0.023094	0.0533333	0.0057735	-0.00333333	11.358	12.1667	0.990168	0.00416493	0.0496552
raw26868.Pput_CJ019_WT_IMS_5ul_R3_03_20V_redo_12Sep	target	0.99895	0.046188	0.0266667	0.0057735	-0.00666667	7.20023	15.9667	0.982685	0.00571973	0.069491
raw26880.Pput_CJ019_WT_IMS_5ul_R2_02_20V_redo_12Sep	target	0.99935	0.02	0.05	0.005	0.0025	13.8927	20.9	0.988831	0.0040858	0.0590826
raw26880.Pput_CJ019_WT_IMS_5ul_R2_02_40V_12Sep	target	0.999092	0.0757188	0.05	0.0125831	-0.0025	15.1079	16.475	0.984684	0.00560652	0.0645058
raw26895.Pput_CJ019_WT_IMS_5ul_R2_02_20V_redo_12Sep	target	0.999003	0.0213809	-2.77556e-17	0.00916125	-0.00625	10.4425	11.575	0.990706	0.00374883	0.0676598
raw26895.Pput_CJ019_WT_IMS_5ul_R3_03_20V_redo_12Sep	target	0.999632	0	0	0.005	-0.0025	5.83117	17.325	0.981706	0.00603668	0.0502054
raw26895.Pput_Muck_1642_IMS_5ul_R2_05_20V_redo_12Sep	target	0.998667	0	0	0.005	-0.0075	6.15142	17.8	0.982879	0.00574163	0.072774
raw26895.Pput_Muck_5042_IMS_5ul_R3_12_20V_redo_12Sep	target	0.999746	0.023094	0.0266667	0.0057735	-0.00333333	6.29603	15.3	0.983056	0.00552885	0.0460561
raw26907.Pput_CJ019_WT_IMS_5ul_R1_01_20V_redo_12Sep	target	0.999269	0.02	-0.01	0.015	-0.0025	13.4881	13.45	0.993194	0.0047619	0.0606695
raw26907.Pput_CJ019_WT_IMS_5ul_R1_01_40V_12Sep	target	0.999429	0.0133333	-0.00444444	0.00440959	-0.00222222	11.4726	13.8889	0.9912	0.00374732	0.0576116
raw26907.Pput_CJ019_WT_IMS_5ul_R2_02_20V_redo_12Sep	target	0.998875	0.0163299	-0.00666667	0.0104881	-0.015	13.4127	13.1	0.993444	0.0041841	0.0694693
raw26907.Pput_CJ019_WT_IMS_5ul_R2_02_40V_12Sep	target	0.999029	0.0141421	-0.005	0.0064087	0.00875	11.9826	11.7375	0.991014	0.0035533	0.06719
raw26907.Pput_CJ019_WT_IMS_5ul_R3_03_20V_redo_12Sep	target	0.998891	0	0	0.01	-0.01	6.88791	21.3333	0.98526	0.00520427	0.0694819
raw26907.Pput_CJ019_WT_IMS_5ul_R3_03_40V_12Sep	target	0.999744	0.0163299	-0.00666667	0.0121106	-0.00666667	13.7229	14.35	0.9934	0.00591716	0.0459588
raw26907.Pput_Muck_1642_IMS_5ul_R2_05_20V_redo_12Sep	target	0.998773	0.0206559	-0.0133333	0.00752773	-0.0116667	10.2205	13.5167	0.99066	0.0037037	0.0715537
raw26907.Pput_Muck_1642_IMS_5ul_R2_05_40V_12Sep	target	0.996512	0	0	0.00600925	0.00888889	8.92174	14.8	0.987136	0.00406622	0.0950011
raw26907.Pput_Muck_1642_IMS_5ul_R3_06_20V_redo_12Sep	target	0.999072	0.0178885	-0.008	0.0130384	-0.018	14.8013	13.94	0.994231	0	0.0662843
raw26907.Pput_Muck_1642_IMS_5ul_R3_06_40V_12Sep	target	0.998937	0.0126491	-0.004	0.00823273	-0.007	10.1666	13.91	0.990514	0.00402504	0.0695837
raw26907.Pput_Muck_2224_IMS_5ul_R1_07_20V_redo_12Sep	target	0.996515	0.0163299	-0.00666667	0.00894427	-0.01	13.2039	13.8167	0.993037	0.00409836	0.0950226
raw26907.Pput_Muck_2224_IMS_5ul_R1_07_40V_12Sep	target	0.99776	0.0168655	-0.008	0.00516398	-0.004	10.2474	13.59	0.990086	0.0044898	0.0806693
raw26907.Pput_Muck_2224_IMS_5ul_R2_08_20V_redo_12Sep	target	0.992676	0	0	0.0083666	0.005	10.8673	15.0333	0.990093	0.00449898	0.120032
raw26907.Pput_Muck_2224_IMS_5ul_R2_08_40V_12Sep	target	0.998593	0.0185164	-0.01	0.00916125	-0.00625	9.83571	15.5875	0.990356	0.00431034	0.0726351
raw26907.Pput_Muck_2224_IMS_5ul_R3_09_20V_redo_12Sep	target	0.998637	0	0	0.00816497	-0.01	6.09063	18.775	0.98348	0.00558931	0.0732538
raw26907.Pput_Muck_2224_IMS_5ul_R3_09_40V_12Sep	target	0.998123	0.0126491	-0.004	0.00483046	-0.003	9.20473	14.44	0.988814	0.00407056	0.0780234
raw26907.Pput_Muck_5042_IMS_5ul_R1_10_20V_redo_12Sep	target	0.998876	0	0	0.0057735	0.00666667	5.90706	20.5667	0.981779	0.00604933	0.06949
raw26907.Pput_Muck_5042_IMS_5ul_R1_10_40V_12Sep	target	0.999258	0.0126491	-0.004	0.00567646	-0.001	10.9097	13.33	0.990667	0.00371058	0.0604167
raw26907.Pput_Muck_5042_IMS_5ul_R2_11_20V_redo_12Sep	target	0.999669	0.0178885	-0.008	0.0130384	-0.008	15.411	10.5	0.993983	0	0.0485946
raw26907.Pput_Muck_5042_IMS_5ul_R2_11_40V_12Sep	target	0.999827	0.0188562	-2.22039e-17	0.00843274	-0.006	10.589	11.97	0.990834	0.00385914	0.0425139
raw26907.Pput_Muck_5042_IMS_5ul_R3_12_20V_redo_12Sep	target	0.999726	0.02	0.01	0.00816497	-0.01	6.12209	17.5	0.984292	0.00575288	0.0473982
raw26907.Pput_Muck_5042_IMS_5ul_R3_12_40V_12Sep	target	0.99967	0.0163299	0.00666667	0.00752773	-0.00166667	6.85753	15.7167	0.985329	0.00521921	0.0487106
raw26940.Pput_CJ019_WT_IMS_5ul_R3_03_20V_redo_12Sep	target	0.991866	0.023094	-0.0266667	0.0057735	-0.0166667	9.40762	15.3333	0.989691	0.00417457	0.122412
raw26940.Pput_Muck_1642_IMS_5ul_R3_06_20V_redo_12Sep	target	0.9993	0.023094	-0.0533333	0.0173205	0.02	21.1311	14.0667	0.990838	0.00387034	0.0590537
raw26940.Pput_Muck_2224_IMS_5ul_R3_09_20V_redo_12Sep	target	0.983938	0.0326599	-0.04	0.00957427	0.0125	18.7443	18.45	0.991355	0.00278862	0.147505
raw26940.Pput_Muck_5042_IMS_5ul_R3_12_20V_redo_12Sep	target	0.627533	0.095	0.0175	0.0057735	0.015	9.7456	28.35	0.873378	0.0122069	0.333593
raw27021.Pput_CJ019_WT_IMS_5ul_R2_02_40V_12Sep	target	0.991115	0.061101	-0.0133333	0.01	-0.01	9.69948	14.8	0.986847	0.00424809	0.125539
raw27021.Pput_Muck_1642_IMS_5ul_R3_06_40V_12Sep	target	0.99929	0.04	0.04	0.0152753	0.0133333	8.80511	16.2	0.984327	0.00576297	0.059633
raw27021.Pput_Muck_5042_IMS_5ul_R3_12_40V_12Sep	target	0.997114	0.023094	0.0133333	0.011547	0.00666667	7.33212	13.6	0.985733	0.00504782	0.0880622
raw27094.Pput_CJ019_WT_IMS_5ul_R1_01_20V_redo_12Sep	target	0.995632	0.04	0.06	0.0238048	0.035	18.9197	30.3	0.942442	0.0109739	0.102302
raw27094.Pput_CJ019_WT_IMS_5ul_R1_01_40V_12Sep	target	0.999233	0.0531664	0.0333333	0	0.02	19.452	21.9167	0.982905	0.00574713	0.0604188
raw27094.Pput_CJ019_WT_IMS_5ul_R2_02_40V_12Sep	target	0.991899	0.035	0.0525	0.0173205	0.045	17.4513	29.675	0.965441	0.0097107	0.122136
raw27094.Pput_CJ019_WT_IMS_5ul_R3_03_20V_redo_12Sep	target	0.999009	0.0438178	0.048	0.00547723	-0.004	16.6033	29.66	0.969985	0.00883138	0.067206
raw27094.Pput_CJ019_WT_IMS_5ul_R3_03_40V_12Sep	target	0.99973	0.0427618	0.0457143	0.00377964	0.00857143	19.9759	21.4	0.984591	0.00558517	0.0471258
raw27094.Pput_Muck_1642_IMS_5ul_R2_05_20V_redo_12Sep	target	0.995463	0.0438178	0.048	0.00547723	-0.014	19.0114	26.66	0.976024	0.00747065	0.103933
raw27094.Pput_Muck_1642_IMS_5ul_R2_05_40V_12Sep	target	0.999422	0.0427618	0.0342857	0	0.03	14.8212	21.2	0.986187	0.00462585	0.0581528
raw27094.Pput_Muck_1642_IMS_5ul_R3_06_20V_redo_12Sep	target	0.998891	0.046188	0.0533333	0.0057735	-0.00333333	17.1681	25.7333	0.976601	0.00729301	0.0695027
raw27094.Pput_Muck_1642_IMS_5ul_R3_06_40V_12Sep	target	0.999439	0.0427618	0.04	0.0046291	0.0075	15.4519	25.25	0.982191	0.00587959	0.056945
raw27094.Pput_Muck_2224_IMS_5ul_R1_07_20V_redo_12Sep	target	0.99911	0.0438178	0.04	0.00516398	-0.0133333	19.2157	22.5	0.985458	0.00525486	0.064443
raw27094.Pput_Muck_2224_IMS_5ul_R1_07_40V_12Sep	target	0.999463	0.0339116	0.0266667	0.00707107	-0.00333333	14.2736	18.9222	0.990751	0.0037843	0.0558176
raw27094.Pput_Muck_2224_IMS_5ul_R2_08_20V_redo_12Sep	target	0.999523	0.046188	0.04	0	0.03	16.8982	22.25	0.984164	0.00571997	0.0548002
raw27094.Pput_Muck_2224_IMS_5ul_R2_08_40V_12Sep	target	0.999699	0.0362284	0.02625	0	0.01	13.7957	23	0.987603	0.00419413	0.0486352
raw27094.Pput_Muck_2224_IMS_5ul_R3_09_20V_redo_12Sep	target	0.998824	0.0427618	0.0342857	0.00786796	-0.00428571	15.0287	23.3857	0.9857	0.00504112	0.0702479
raw27094.Pput_Muck_2224_IMS_5ul_R3_09_40V_12Sep	target	0.99949	0.0379473	0.028	0.00966092	-0.004	14.0834	20.03	0.989538	0.00405904	0.0542169
raw27094.Pput_Muck_5042_IMS_5ul_R1_10_20V_redo_12Sep	target	0.999807	0.046188	0.0666667	0	0	5.70877	15.3	0.974547	0.0084513	0.0434007
raw27094.Pput_Muck_5042_IMS_5ul_R1_10_40V_12Sep	target	0.999993	0.0438178	0.04	0	0.01	16.1883	25.1833	0.98245	0.0056872	0.0373444
raw27094.Pput_Muck_5042_IMS_5ul_R2_11_20V_redo_12Sep	target	0.999688	0.0438178	0.048	0.00447214	-0.002	18.2941	27.5	0.974504	0.00844416	0.0479452
raw27094.Pput_Muck_5042_IMS_5ul_R2_11_40V_12Sep	target	0.999201	0.032808	0.0218182	0.00786245	-0.0127273	9.68709	13.5818	0.989557	0.00406955	0.0609137
raw27094.Pput_Muck_5042_IMS_5ul_R3_12_20V_redo_12Sep	target	0.999358	0.069282	0.04	0.0057735	-0.00666667	4.96521	15.2667	0.972066	0.00852568	0.0593002
raw27094.Pput_Muck_5042_IMS_5ul_R3_12_40V_12Sep	target	0.997958	0.0334664	0.02	0.00408248	-0.00166667	5.40765	15.0667	0.979634	0.00668449	0.079155
raw27148.Pput_Muck_2224_IMS_5ul_R2_08_20V_redo_12Sep	target	0.931448	0.132162	0.01	0.0432049	-0.03	6.48845	11	0.989509	0.00404561	0.219214
raw27148.Pput_Muck_5042_IMS_5ul_R1_10_20V_redo_12Sep	target	0.96339	0.143846	0.0175	0.074162	-0.025	2.69815	13	0.987511	0.00416543	0.185913
raw27148.Pput_Muck_5042_IMS_5ul_R3_12_20V_redo_12Sep	target	0.980912	0.140119	-0.0433333	0.0945163	-0.106667	2.62298	12.2	0.988808	0.00406504	0.155654
raw27175.Pput_CJ019_WT_IMS_5ul_R2_02_40V_12Sep	target	0.999878	0.023094	0.0266667	0.0173205	0.01	7.62168	6.5	0.985712	0.0050438	0.0411255
raw27175.Pput_CJ019_WT_IMS_5ul_R3_03_40V_12Sep	target	0.986052	0.128582	-0.0533333	0.0680686	-0.0333333	3.17962	12	0.985923	0.00483611	0.141356
raw27179.Pput_CJ019_WT_IMS_5ul_R1_01_20V_redo_12Sep	target	0.993797	0.023094	-0.02	0.00957427	0.0075	26.0586	18.225	0.989105	0.00420168	0.114964
raw27179.Pput_CJ019_WT_IMS_5ul_R1_01_40V_12Sep	target	0.998731	0.02	-0.01	0	0	26.6454	22.325	0.988786	0.00405268	0.0725224
raw27179.Pput_CJ019_WT_IMS_5ul_R2_02_20V_redo_12Sep	target	0.999987	0.023094	-0.0133333	0.023094	0.0133333	9.68108	10.0667	0.989749	0.00422752	0.0296736
raw27179.Pput_CJ019_WT_IMS_5ul_R3_03_40V_12Sep	target	0.99854	0.0151186	0.0342857	0.0427061	-0.0528571	22.3192	27.8571	0.973765	0.00860621	0.0730415
raw27179.Pput_Muck_1642_IMS_5ul_R2_05_20V_redo_12Sep	target	0.999997	0.023094	0.0133333	0	-0.01	7.31118	14.4333	0.985339	0.00522603	0.0410959
raw27179.Pput_Muck_1642_IMS_5ul_R2_05_40V_12Sep	target	0.995799	0.0266667	-0.00888889	0.0295804	-0.0133333	20.206	28.1556	0.986393	0.00466392	0.101094
raw27179.Pput_Muck_1642_IMS_5ul_R3_06_20V_redo_12Sep	target	0.999774	0.04	0.04	0	-0.04	3.073	14.8333	0.974299	0.00843526	0.0456062
raw27179.Pput_Muck_1642_IMS_5ul_R3_06_40V_12Sep	target	0.980024	0.0326599	0.0266667	0.0393277	-0.0166667	18.8652	24.5667	0.981194	0.00594694	0.158209
raw27179.Pput_Muck_2224_IMS_5ul_R1_07_20V_redo_12Sep	target	0.997353	0.0382971	0.03	0.005	-0.0225	14.6392	20	0.99054	0.00359712	0.0846687
raw27179.Pput_Muck_2224_IMS_5ul_R1_07_40V_12Sep	target	0.999996	0.023094	0.02	0.02	3.46945e-18	18.5683	17.375	0.992938	0.00379267	0.0419162
raw27179.Pput_Muck_2224_IMS_5ul_R2_08_40V_12Sep	target	0.999981	0.0219089	0.016	0.043359	-0.044	22.7837	16.78	0.9925	0.00273723	0.0263158
raw27179.Pput_Muck_2224_IMS_5ul_R3_09_40V_12Sep	target	0.999949	0.0178885	0.032	0	-0.04	22.3417	20.64	0.992362	0.0025641	0.0382831
raw27179.Pput_Muck_5042_IMS_5ul_R1_10_20V_redo_12Sep	target	0.995914	0.0516398	-0.02	0.015	-0.0025	23.6918	21.9	0.982187	0.0058782	0.100417
raw27179.Pput_Muck_5042_IMS_5ul_R2_11_20V_redo_12Sep	target	0.982464	0.0531037	0.002	0.0580517	-0.052	19.7254	25.94	0.968909	0.00939159	0.15184
raw27179.Pput_Muck_5042_IMS_5ul_R3_12_20V_redo_12Sep	target	0.964867	0.04	0.04	0.0389872	-0.028	20.5918	20.44	0.980735	0.00636508	0.18318
raw27179.Pput_Muck_5042_IMS_5ul_R3_12_40V_12Sep	target	0.980251	0.02	-0.01	0.035	-0.0175	21.4287	22.875	0.990405	0.0043573	0.1577
raw27180.Pput_CJ019_WT_IMS_5ul_R1_01_20V_redo_12Sep	target	0.99666	0.0847349	-0.026	0.00547723	-0.004	12.1573	11.2	0.984985	0.0054068	0.0926941
raw27180.Pput_CJ019_WT_IMS_5ul_R1_01_40V_12Sep	target	0.999829	0.0256348	-0.005	0.0375832	-0.00875	15.4668	15.45	0.994102	0	0.0421314
raw27180.Pput_CJ019_WT_IMS_5ul_R2_02_20V_redo_12Sep	target	0.998019	0.0393277	0.0466667	0.018619	0.00333333	12.0289	18.5167	0.986739	0.0044906	0.0789339
raw27180.Pput_CJ019_WT_IMS_5ul_R2_02_40V_12Sep	target	0.995942	0.0213809	-0.00571429	0.0180506	-0.00785714	10.7345	18.1429	0.991601	0.00301568	0.100132
raw27180.Pput_CJ019_WT_IMS_5ul_R3_03_20V_redo_12Sep	target	0.98305	0.081416	0.00571429	0.043589	-0.04	13.9396	13.6429	0.991029	0.00356597	0.150449
raw27180.Pput_CJ019_WT_IMS_5ul_R3_03_40V_12Sep	target	0.999906	0.0193218	0.042	0.00737865	-0.031	11.3695	16.6	0.99122	0.00377155	0.0410846
raw27180.Pput_Muck_1642_IMS_5ul_R2_05_20V_redo_12Sep	target	0.997923	0.0494413	0.0577778	0.0527836	-0.0188889	15.3145	16.6889	0.984445	0.00579637	0.079482
raw27180.Pput_Muck_1642_IMS_5ul_R2_05_40V_12Sep	target	0.999772	0.0180907	-0.01	0.011645	0.000833333	15.03	21.325	0.992964	0.00384615	0.045505
raw27180.Pput_Muck_1642_IMS_5ul_R3_06_20V_redo_12Sep	target	0.985972	0.0583095	0.045	0.0141421	-0.045	13.6757	16.2625	0.99061	0.00365631	0.141726
raw27180.Pput_Muck_1642_IMS_5ul_R3_06_40V_12Sep	target	0.999682	0.0276026	0.0457143	0.00377964	-0.00857143	18.1883	20.5286	0.990104	0.00451189	0.0480349
raw27180.Pput_Muck_2224_IMS_5ul_R1_07_20V_redo_12Sep	target	0.997043	0.0206559	0.056	0.0340751	-0.025	10.2083	15.96	0.989596	0.00409683	0.0881181
raw27180.Pput_Muck_2224_IMS_5ul_R1_07_40V_12Sep	target	0.999896	0.0331497	0.0371429	0.0270226	-0.0207143	12.2361	20.4214	0.988706	0.00401875	0.0411171
raw27180.Pput_Muck_2224_IMS_5ul_R2_08_20V_redo_12Sep	target	0.999536	0.023094	0.0533333	0	0	18.1876	28	0.981716	0.00603809	0.0544246
raw27180.Pput_Muck_2224_IMS_5ul_R2_08_40V_12Sep	target	0.999871	0.0279682	0.024	0.0216282	-0.033	15.6111	18.55	0.993053	0.00417827	0.0408163
raw27180.Pput_Muck_2224_IMS_5ul_R3_09_20V_redo_12Sep	target	0.978702	0.0352767	0.0222222	0.0364005	-0.00666667	15.2781	13.7889	0.99244	0.0026643	0.159658
raw27180.Pput_Muck_2224_IMS_5ul_R3_09_40V_12Sep	target	0.999925	0.0287096	0.0466667	0.0206706	-0.045	13.5032	20.0417	0.990534	0.00359066	0.0405157
raw27180.Pput_Muck_5042_IMS_5ul_R1_10_20V_redo_12Sep	target	0.999617	0.0704273	0.02	0.0225093	-0.0166667	16.2098	18.3167	0.986107	0.00487409	0.051236
raw27180.Pput_Muck_5042_IMS_5ul_R2_11_20V_redo_12Sep	target	0.983587	0.14175	0.0075	0.0200567	-0.0075	14.623	11.4667	0.991297	0.00329852	0.148729
raw27180.Pput_Muck_5042_IMS_5ul_R3_12_20V_redo_12Sep	target	0.977164	0.0579655	0.044	0.059264	-0.023	13.8413	13.19	0.988777	0.00404722	0.16428
raw27180.Pput_Muck_5042_IMS_5ul_R3_12_40V_12Sep	target	0.997029	0.0269979	0.012	0.02	-0.01	14.7666	19.38	0.99239	0.00259516	0.0882078
raw27232.Pput_CJ019_WT_IMS_5ul_R2_02_40V_12Sep	target	0.999928	0.061101	-0.0266667	0.01	-4.62612e-18	24.1711	26.2333	0.969342	0.00900348	0.0404516
raw27232.Pput_Muck_1642_IMS_5ul_R2_05_40V_12Sep	target	0.986803	0.0565685	-0.04	0.0125831	-0.0125	20.5198	27.375	0.981028	0.00593472	0.140201
raw27232.Pput_Muck_1642_IMS_5ul_R3_06_40V_12Sep	target	0.987644	0.061101	0.0266667	0.0208167	-0.0166667	22.9012	32.3333	0.888794	0.0122306	0.137692
raw27232.Pput_Muck_2224_IMS_5ul_R3_09_20V_redo_12Sep	target	0.999892	0.0397492	-0.006	0.0549545	-0.032	17.0374	23.28	0.988283	0.00413092	0.041316
raw27232.Pput_Muck_2224_IMS_5ul_R3_09_40V_12Sep	target	0.769214	0.0602218	0.0133333	0.00816497	-0.00666667	20.5115	20.9	0.944689	0.0109782	0.300342
raw27232.Pput_Muck_5042_IMS_5ul_R1_10_40V_12Sep	target	0.819667	0.0419524	0.02	0.0194079	0.00833333	24.4605	16.2833	0.952866	0.0106299	0.281334
raw27232.Pput_Muck_5042_IMS_5ul_R3_12_40V_12Sep	target	0.970948	0.061101	-0.0266667	0.0173205	0.01	26.4591	29.0667	0.92529	0.0113171	0.174505
raw27234.Pput_CJ019_WT_IMS_5ul_R3_03_20V_redo_12Sep	target	0.999944	0.046188	-0.0133333	0.0057735	0.00666667	39.7737	7.43333	0.772379	0.0140655	0.0385039
raw27234.Pput_Muck_1642_IMS_5ul_R3_06_20V_redo_12Sep	target	0.999992	0.145717	0.0633333	0.0057735	-0.00333333	15.5307	-4.13333	0.996843	0	0.0352941
raw27234.Pput_Muck_2224_IMS_5ul_R3_09_20V_redo_12Sep	target	0.99986	0.0478714	-0.0175	0.005	-0.0025	14.7394	25.075	0.988088	0.00436001	0.0400543
raw27234.Pput_Muck_5042_IMS_5ul_R3_12_20V_redo_12Sep	target	0.999844	0.0326599	-5.55112e-17	0.0057735	0.005	19.9186	20.05	0.991736	0.00318674	0.0406452
raw27293.Pput_CJ019_WT_IMS_5ul_R2_02_20V_redo_12Sep	target	0.959816	0.0676123	0.02	0.0368152	0.05875	22.8139	17.1875	0.960733	0.0101918	0.190283
raw27293.Pput_CJ019_WT_IMS_5ul_R3_03_20V_redo_12Sep	target	0.969718	0.0818026	-0.0775	0.0694622	0.0775	19.6417	8.925	0.97229	0.00853633	0.17653
raw27293.Pput_Muck_1642_IMS_5ul_R2_05_20V_redo_12Sep	target	0.991567	0.0503322	-0.08	0.0355903	-0.04	14.989	15.05	0.99379	0.00322581	0.123442
raw27293.Pput_Muck_5042_IMS_5ul_R3_12_20V_redo_12Sep	target	0.999879	0.04	-0.04	0.0351188	0.00666667	17.5574	6.43333	0.992566	0.00283822	0.0413643
raw27294.Pput_Muck_5042_IMS_5ul_R2_11_20V_redo_12Sep	target	0.999947	0.191572	-0.05	0.0288675	-0.00333333	4.94402	8.56667	0.974507	0.00844595	0.0375427
raw27402.Pput_CJ019_WT_IMS_5ul_R1_01_20V_redo_12Sep	target	0.999998	0.046188	-0.0266667	0.0057735	0.00333333	10.7816	16.9667	0.988419	0.00387973	0.0408163
raw27402.Pput_CJ019_WT_IMS_5ul_R1_01_40V_12Sep	target	0.998606	0.0438178	0.008	0.00447214	-0.002	6.57533	18.8	0.981092	0.00593878	0.0728608
raw27402.Pput_CJ019_WT_IMS_5ul_R2_02_20V_redo_12Sep	target	0.999246	0.08	0.04	0.005	0.0025	9.98749	13.25	0.983413	0.00557982	0.0604073
raw27402.Pput_CJ019_WT_IMS_5ul_R2_02_40V_12Sep	target	0.996105	0.0383406	0.012	0.0109545	-0.002	9.09522	15.54	0.987819	0.0042618	0.0985822
raw27402.Pput_CJ019_WT_IMS_5ul_R3_03_40V_12Sep	target	0.998396	0.0438178	-0.032	0.0130384	-0.042	9.07596	18.46	0.990704	0.00374707	0.0730581
raw27402.Pput_Muck_1642_IMS_5ul_R2_05_40V_12Sep	target	0.999641	0.046188	-0.0533333	0.0057735	0.00333333	9.30161	14.1	0.985625	0.00528681	0.0495141
raw27402.Pput_Muck_2224_IMS_5ul_R2_08_20V_redo_12Sep	target	1	0.046188	-0.0266667	0	0	10.9412	16.9	0.988034	0.00432633	0
raw27402.Pput_Muck_2224_IMS_5ul_R3_09_40V_12Sep	target	0.999949	0	0	0.0057735	-0.0766667	9.04673	16.3667	0.989903	0.00434955	0.0385064
raw27402.Pput_Muck_5042_IMS_5ul_R2_11_20V_redo_12Sep	target	0.999582	0.0503322	-0.01	0	0.11	8.10658	16.25	0.978656	0.00681169	0.0524718
raw27402.Pput_Muck_5042_IMS_5ul_R2_11_40V_12Sep	target	0.998739	0.0520683	-0.0311111	0.00440959	-0.00222222	6.13829	15.9889	0.979962	0.00673552	0.0724008
raw27402.Pput_Muck_5042_IMS_5ul_R3_12_20V_redo_12Sep	target	0.99936	0.0619677	7.40149e-17	0.00408248	-0.0416667	7.13741	15.0333	0.985048	0.00541516	0.0593877
raw27423.Pput_CJ019_WT_IMS_5ul_R1_01_20V_redo_12Sep	target	0.999967	0	0	0.0057735	0.00333333	3.06649	10.7333	0.967577	0.00955285	0.0327613
raw27423.Pput_Muck_5042_IMS_5ul_R2_11_20V_redo_12Sep	target	0.999935	0	0	0.0378594	0.0166667	3.73631	9.1	0.977774	0.00739452	0.038961
raw27439.Pput_Muck_1642_IMS_5ul_R2_05_40V_12Sep	target	0.90911	0.023094	-0.02	0.0391578	0.03	14.8568	24.95	0.986183	0.00462333	0.236331
raw27458.Pput_CJ019_WT_IMS_5ul_R1_01_20V_redo_12Sep	target	0.997151	0.02	-0.01	0.0355903	0.01	19.1015	10.075	0.994094	0	0.0876945
raw27458.Pput_CJ019_WT_IMS_5ul_R2_02_20V_redo_12Sep	target	0.999339	0	0	0.030957	0.0025	20.7598	6.825	0.994597	0	0.0586949
raw27458.Pput_CJ019_WT_IMS_5ul_R3_03_20V_redo_12Sep	target	0.998388	0.023094	-0.02	0.0298608	0.0125	20.5968	7.925	0.993227	0.00496689	0.0731906
raw27458.Pput_Muck_1642_IMS_5ul_R2_05_20V_redo_12Sep	target	0.994583	0.023094	-0.02	0.0574456	0.015	18.7114	7.425	0.993698	0.00555556	0.110061
raw27458.Pput_Muck_1642_IMS_5ul_R3_06_20V_redo_12Sep	target	0.99378	0.04	-0.02	0.057373	-0.0125	21.9754	1.8	0.993272	0.00513699	0.114916
raw27458.Pput_Muck_2224_IMS_5ul_R1_07_20V_redo_12Sep	target	0.996825	0.123119	-0.0475	0.0506623	0.035	25.5535	5.3	0.96047	0.0101837	0.0911819
raw27458.Pput_Muck_5042_IMS_5ul_R1_10_20V_redo_12Sep	target	0.999292	0.0382971	-0.01	0.0607591	-0.0325	18.979	8.125	0.995393	0	0.0598018
raw27458.Pput_Muck_5042_IMS_5ul_R2_11_20V_redo_12Sep	target	0.999208	0.02	-0.01	0.0499166	0.0125	23.6683	3.075	0.992343	0.00253165	0.0610169
raw27458.Pput_Muck_5042_IMS_5ul_R3_12_20V_redo_12Sep	target	0.998363	0	0	0.0408248	0.01	19.2716	10.2	0.994439	0	0.0738147
raw27520.Pput_CJ019_WT_IMS_5ul_R1_01_20V_redo_12Sep	target	0.999999	0	0	0.005	0.0025	8.08553	19.525	0.986441	0.0046729	0.0322581
raw27520.Pput_CJ019_WT_IMS_5ul_R1_01_40V_12Sep	target	1	0	-0.04	0	0	6.75747	21.2333	0.981998	0.00608045	0
raw27520.Pput_CJ019_WT_IMS_5ul_R3_03_20V_redo_12Sep	target	0.999882	0	0	0.005	0.0025	9.6424	17.825	0.988739	0.00402685	0.0416362
raw27520.Pput_Muck_1642_IMS_5ul_R2_05_20V_redo_12Sep	target	0.999901	0	0	0.005	0.0025	10.7297	18.4	0.990027	0.00444265	0.0407348
raw27520.Pput_Muck_1642_IMS_5ul_R3_06_20V_redo_12Sep	target	0.99996	0.0219089	0.02	0.00408248	0.00166667	8.74544	18.6333	0.987061	0.00403691	0.0373961
raw27520.Pput_Muck_1642_IMS_5ul_R3_06_40V_12Sep	target	0.999825	0	0	0.0057735	0.00333333	9.4504	17.1	0.98849	0.00391517	0.0423053
raw27520.Pput_Muck_2224_IMS_5ul_R1_07_20V_redo_12Sep	target	0.999971	0	0	0.005	0.0025	10.1454	17.925	0.98937	0.00397112	0.0306122
raw27520.Pput_Muck_2224_IMS_5ul_R3_09_20V_redo_12Sep	target	0.999993	0	0	0.005	0.0025	8.01207	18.6	0.986294	0.00464989	0.0371901
raw27520.Pput_Muck_5042_IMS_5ul_R1_10_20V_redo_12Sep	target	0.999998	0	0	0.005	0.0025	7.4576	19.375	0.9853	0.00521241	0.047619
raw27520.Pput_Muck_5042_IMS_5ul_R2_11_20V_redo_12Sep	target	0.999891	0	0	0	0	11.2159	16.975	0.990151	0.0041511	0.0411272
raw27520.Pput_Muck_5042_IMS_5ul_R2_11_40V_12Sep	target	0.99997	0.02	0.03	0	0	7.12759	18.225	0.983399	0.00557846	0.0315615
raw27520.Pput_Muck_5042_IMS_5ul_R3_12_20V_redo_12Sep	target	0.99997	0	0.04	0.00447214	0.002	8.99472	15.7	0.986588	0.00443705	0.0329489
raw27577.Pput_CJ019_WT_IMS_5ul_R1_01_20V_redo_12Sep	target	0.984921	0.100457	0.0475	0.057373	-0.0475	16.5309	14.35	0.984687	0.00560795	0.144912
raw27577.Pput_CJ019_WT_IMS_5ul_R2_02_20V_redo_12Sep	target	0.995702	0.075	0.0375	0.0408248	-0.03	15.9621	16.375	0.985696	0.00503979	0.101525
raw27577.Pput_CJ019_WT_IMS_5ul_R2_02_40V_12Sep	target	0.998848	0.132791	-0.0766667	0.0288675	-0.0166667	6.43454	10.1667	0.974064	0.00862432	0.069395
raw27577.Pput_CJ019_WT_IMS_5ul_R3_03_20V_redo_12Sep	target	0.999853	0.023094	0.0133333	0.0057735	-0.00666667	11.5041	9.16667	0.991286	0.00328228	0.0403173
raw27577.Pput_Muck_5042_IMS_5ul_R1_10_20V_redo_12Sep	target	0.985896	0.114891	-0.03	0.03	0.015	8.25651	4.25	0.982747	0.00572929	0.141622
raw27600.Pput_Muck_5042_IMS_5ul_R2_11_20V_redo_12Sep	target	0.999472	0	0	0.01	-0.01	9.12433	14.9667	0.988932	0.00412229	0.055115
raw27601.Pput_CJ019_WT_IMS_5ul_R1_01_40V_12Sep	target	0.99989	0.04	0.02	0	0	3.31901	16.175	0.968958	0.00919305	0.0408472
raw27601.Pput_CJ019_WT_IMS_5ul_R2_02_40V_12Sep	target	0.999856	0.035	0.0175	0	0	4.84037	15.025	0.97646	0.00728051	0.0401875
raw27601.Pput_Muck_2224_IMS_5ul_R1_07_40V_12Sep	target	0.999499	0.035	0.0175	0.005	-0.0025	4.45646	14.7	0.976744	0.00730554	0.0545675
raw27601.Pput_Muck_2224_IMS_5ul_R3_09_40V_12Sep	target	0.999699	0.04	0.02	0.005	-0.0025	4.94798	15.575	0.977432	0.00736568	0.048587
raw27615.Pput_CJ019_WT_IMS_5ul_R1_01_40V_12Sep	target	0.998832	0.033731	0.016	0.00471405	-1.38812e-18	6.15291	16.25	0.981654	0.00602968	0.0698018
raw27615.Pput_CJ019_WT_IMS_5ul_R2_02_20V_redo_12Sep	target	0.997988	0.0373679	0.0181818	0.0122103	-0.0109091	5.54091	15.8818	0.982021	0.00608187	0.0792434
raw27615.Pput_CJ019_WT_IMS_5ul_R2_02_40V_12Sep	target	0.996785	0.0272475	0.0116667	0.00738549	-2.31339e-18	6.37801	14.5583	0.983546	0.00560429	0.0913904
raw27615.Pput_CJ019_WT_IMS_5ul_R3_03_20V_redo_12Sep	target	0.998516	0	0	0.00726483	-0.00555556	6.3912	18.3	0.983762	0.00564417	0.072536
raw27615.Pput_CJ019_WT_IMS_5ul_R3_03_40V_12Sep	target	0.998407	0.023094	0.00666667	0.00753778	-0.0025	6.12036	17.5667	0.983617	0.00561798	0.072945
raw27615.Pput_Muck_1642_IMS_5ul_R2_05_20V_redo_12Sep	target	0.997752	0	0	0.010351	-0.0075	5.92736	16.575	0.98314	0.00553817	0.0806089
raw27615.Pput_Muck_1642_IMS_5ul_R2_05_40V_12Sep	target	0.999197	0.0241209	0.00727273	0.00700649	0.000909091	5.15443	17.4727	0.980701	0.00636364	0.0608519
raw27615.Pput_Muck_1642_IMS_5ul_R3_06_20V_redo_12Sep	target	0.998315	0.0133333	0.00444444	0.0105409	-0.00888889	5.75847	17.9667	0.984001	0.00568041	0.0743912
raw27615.Pput_Muck_1642_IMS_5ul_R3_06_40V_12Sep	target	0.998644	0	0	0.00755929	-0.00714286	6.06485	16.6714	0.982968	0.00551559	0.0730529
raw27615.Pput_Muck_2224_IMS_5ul_R1_07_20V_redo_12Sep	target	0.997736	0	0	0.0113039	-0.00555556	5.64198	17.7222	0.982606	0.00571021	0.0806371
raw27615.Pput_Muck_2224_IMS_5ul_R1_07_40V_12Sep	target	0.996829	0.0187083	0.005	0.00474631	-0.000714286	8.26293	16.6286	0.987418	0.00414079	0.0910141
raw27615.Pput_Muck_2224_IMS_5ul_R2_08_20V_redo_12Sep	target	0.998388	0.0282843	0.01	0.00534522	-1.73472e-18	5.88558	17.1	0.98194	0.00607335	0.0732104
raw27615.Pput_Muck_2224_IMS_5ul_R2_08_40V_12Sep	target	0.997409	0.0221359	0.007	0.00674949	-0.003	7.33194	16.32	0.986088	0.0048675	0.0839346
raw27615.Pput_Muck_2224_IMS_5ul_R3_09_20V_redo_12Sep	target	0.99858	0.039036	0.0228571	0.00377964	-0.00142857	6.32237	17.8714	0.980508	0.00634202	0.0723906
raw27615.Pput_Muck_2224_IMS_5ul_R3_09_40V_12Sep	target	0.997654	0.0290509	0.0114286	0.00474631	-0.000714286	8.72597	17.0429	0.987343	0.00412128	0.0822255
raw27615.Pput_Muck_5042_IMS_5ul_R1_10_20V_redo_12Sep	target	0.999006	0.033731	0.016	0.00632456	-0.002	6.14746	17.47	0.981902	0.00606485	0.0676808
raw27615.Pput_Muck_5042_IMS_5ul_R1_10_40V_12Sep	target	0.997703	0.023094	0.00666667	0.00514929	0.000833333	9.15953	18.3333	0.988331	0.00416533	0.0811414
raw27615.Pput_Muck_5042_IMS_5ul_R2_11_20V_redo_12Sep	target	0.997738	0.0370328	0.02	0.0046291	-0.0025	6.1062	17.4	0.980879	0.00615174	0.0806773
raw27615.Pput_Muck_5042_IMS_5ul_R2_11_40V_12Sep	target	0.999417	0.0258482	0.0228571	0.00497245	-0.00357143	8.43783	16.1	0.987047	0.0040311	0.0579765
raw27615.Pput_Muck_5042_IMS_5ul_R3_12_20V_redo_12Sep	target	0.999322	0.0141421	0.005	0.00916125	-0.00625	6.2031	15.9125	0.984565	0.00557951	0.0591417
raw27615.Pput_Muck_5042_IMS_5ul_R3_12_40V_12Sep	target	0.998824	0.0180907	0.01	0.00778499	-0.0133333	9.18887	16.4417	0.989623	0.00411831	0.0702687
raw27619.Pput_CJ019_WT_IMS_5ul_R1_01_40V_12Sep	target	0.999551	0.0352767	0.0177778	0.0111803	-0.00333333	19.62	13.4889	0.993174	0.0046729	0.0538494
raw27619.Pput_CJ019_WT_IMS_5ul_R2_02_20V_redo_12Sep	target	0.999832	0.023094	-0.0133333	0.0173205	-0.02	14.5139	-0.133333	0.992251	0.00240192	0.041875
raw27619.Pput_CJ019_WT_IMS_5ul_R2_02_40V_12Sep	target	0.998647	0.0219089	-0.016	0.0130384	-0.008	17.5538	-3.72	0.990007	0.00442656	0.0731152
raw27619.Pput_CJ019_WT_IMS_5ul_R3_03_20V_redo_12Sep	target	0.999716	0.0163299	-0.00666667	0.010328	-0.0166667	16.043	6.33333	0.993953	0	0.0489796
raw27619.Pput_CJ019_WT_IMS_5ul_R3_03_40V_12Sep	target	0.998387	0.0300303	0.00727273	0.0161808	-0.00727273	18.793	6.72727	0.994441	0	0.0731707
raw27619.Pput_Muck_1642_IMS_5ul_R2_05_40V_12Sep	target	0.993001	0.0438178	0.032	0.02	0.02	22.2161	11.44	0.989404	0.0039884	0.118555
raw27619.Pput_Muck_1642_IMS_5ul_R3_06_20V_redo_12Sep	target	0.998398	0.0276026	-0.00571429	0.0170434	-0.0228571	16.027	4.17143	0.994368	0	0.0730978
raw27619.Pput_Muck_1642_IMS_5ul_R3_06_40V_12Sep	target	0.997184	0.0424264	0.025	0.0128174	-0.0125	19.2167	10.5375	0.993581	0.00498753	0.0871516
raw27619.Pput_Muck_2224_IMS_5ul_R1_07_20V_redo_12Sep	target	0.999399	0.0334664	-0.008	0.00894427	-0.014	15.4443	4.1	0.992844	0.00352941	0.0588235
raw27619.Pput_Muck_2224_IMS_5ul_R1_07_40V_12Sep	target	0.990633	0.0381372	0.009	0.0105935	-0.007	20.6954	6.24	0.993538	0.00471698	0.127577
raw27619.Pput_Muck_2224_IMS_5ul_R2_08_40V_12Sep	target	0.994489	0.0339905	-0.00125	0.0112599	-0.01125	18.7437	7	0.993991	0	0.111297
raw27619.Pput_Muck_2224_IMS_5ul_R3_09_40V_12Sep	target	0.999098	0.0465986	0.01	0.00834523	-0.01125	22.5191	9.575	0.992383	0.00258398	0.0640695
raw27619.Pput_Muck_5042_IMS_5ul_R3_12_40V_12Sep	target	0.998842	0.0282843	0.01	0.0118773	-0.01625	17.6054	9.425	0.994697	0	0.0696503
raw27620.Pput_CJ019_WT_IMS_5ul_R1_01_40V_12Sep	target	0.999321	0.046188	0.0266667	0.0057735	-0.0133333	19.7798	9.2	0.993528	0.0046729	0.0593739
raw27620.Pput_CJ019_WT_IMS_5ul_R2_02_20V_redo_12Sep	target	0.999539	0	0	0.00547723	-0.024	12.2782	18.76	0.992155	0.00229008	0.0541892
raw27620.Pput_CJ019_WT_IMS_5ul_R2_02_40V_12Sep	target	0.978055	0.0356371	0.005	0.0175119	-0.00333333	12.9734	11.0833	0.992199	0.00234009	0.161749
raw27620.Pput_CJ019_WT_IMS_5ul_R3_03_20V_redo_12Sep	target	0.99967	0	0	0.0057735	-0.0133333	2.2942	17.3333	0.969848	0.00882232	0.0486874
raw27620.Pput_CJ019_WT_IMS_5ul_R3_03_40V_12Sep	target	0.999142	0.0359894	0.00571429	0.01	-0.02	15.6267	17.9	0.992909	0.00369458	0.0638788
raw27620.Pput_Muck_1642_IMS_5ul_R2_05_20V_redo_12Sep	target	0.999377	0.046188	0.0266667	0.0057735	-0.0166667	5.58062	21.3333	0.976752	0.00730868	0.05902
raw27620.Pput_Muck_1642_IMS_5ul_R2_05_40V_12Sep	target	0.978784	0.0357771	0.016	0.0178885	0.008	13.0259	12.44	0.991353	0.00278087	0.159539
raw27620.Pput_Muck_1642_IMS_5ul_R3_06_40V_12Sep	target	0.999308	0.0393277	0.00666667	0.0083666	-0.015	18.2333	16.2167	0.992967	0.00387097	0.0590551
raw27620.Pput_Muck_2224_IMS_5ul_R1_07_20V_redo_12Sep	target	0.995508	0.046188	0.0266667	0.01	-0.02	6.52559	19.7667	0.981304	0.00597564	0.103224
raw27620.Pput_Muck_2224_IMS_5ul_R1_07_40V_12Sep	target	0.999613	0.0285774	0.0116667	0.00408248	-0.0116667	11.7155	19.7167	0.990619	0.00366636	0.0511211
raw27620.Pput_Muck_2224_IMS_5ul_R2_08_20V_redo_12Sep	target	0.978038	0.061101	0.0133333	0.0264575	0.01	18.4843	13.4	0.988127	0.00406631	0.161721
raw27620.Pput_Muck_2224_IMS_5ul_R2_08_40V_12Sep	target	0.999127	0.0356371	0.005	0.0121106	-0.0166667	15.37	18.5167	0.992623	0.00295858	0.0637463
raw27620.Pput_Muck_2224_IMS_5ul_R3_09_20V_redo_12Sep	target	0.997547	0.04	0.02	0.0057735	-0.015	12.4117	25.125	0.986219	0.00463342	0.0831707
raw27620.Pput_Muck_2224_IMS_5ul_R3_09_40V_12Sep	target	0.999626	0.0359894	0.00571429	0.00786796	-0.0142857	16.5212	20.6	0.991911	0.00270088	0.0512937
raw27620.Pput_Muck_5042_IMS_5ul_R1_10_20V_redo_12Sep	target	0.999625	0	0	0.00957427	-0.0175	12.1344	11.175	0.991991	0.00212465	0.0511775
raw27620.Pput_Muck_5042_IMS_5ul_R1_10_40V_12Sep	target	0.990987	0.0359894	0.00571429	0.0113389	-0.00571429	16.3055	16.2571	0.992689	0.00308642	0.126565
raw27620.Pput_Muck_5042_IMS_5ul_R2_11_20V_redo_12Sep	target	0.999237	0	0	0.0057735	-0.015	4.98757	14.575	0.97965	0.00668747	0.0605019
raw27620.Pput_Muck_5042_IMS_5ul_R2_11_40V_12Sep	target	0.999668	0.0219089	0.016	0.00547723	-0.014	11.7856	19.6	0.991117	0.00365154	0.0485714
raw27620.Pput_Muck_5042_IMS_5ul_R3_12_20V_redo_12Sep	target	0.999465	0.0178885	0.008	0.00547723	-0.014	12.2457	19.56	0.991904	0.00269179	0.0559275
raw27620.Pput_Muck_5042_IMS_5ul_R3_12_40V_12Sep	target	0.998026	0.0213809	0.0171429	0.0113389	-0.0157143	17.3374	17.9571	0.993674	0.00540541	0.0790554
raw27676.Pput_CJ019_WT_IMS_5ul_R1_01_40V_12Sep	target	0.999265	0	0.08	0.00957427	-0.0025	25.7336	22.025	0.978229	0.00720681	0.060585
raw27676.Pput_CJ019_WT_IMS_5ul_R2_02_20V_redo_12Sep	target	0.993079	0.0206559	0.046	0	0.01	17.4858	15.56	0.992125	0.00224215	0.117958
raw27676.Pput_CJ019_WT_IMS_5ul_R2_02_40V_12Sep	target	0.999168	0.019518	0.0685714	0.0125357	-0.00285714	21.21	15.0143	0.990676	0.00372439	0.0616667
raw27676.Pput_CJ019_WT_IMS_5ul_R3_03_20V_redo_12Sep	target	0.999224	0.01557	0.0466667	0.011645	0.00416667	15.0274	20.125	0.990229	0.00421585	0.061113
raw27676.Pput_CJ019_WT_IMS_5ul_R3_03_40V_12Sep	target	0.999712	0.0193218	0.052	0.00316228	0.011	19.202	13.97	0.992522	0.00276243	0.0496454
raw27676.Pput_Muck_1642_IMS_5ul_R2_05_20V_redo_12Sep	target	0.999563	0	0.04	0.00341565	0.00125	14.6904	20.375	0.99113	0.00367261	0.0537313
raw27676.Pput_Muck_1642_IMS_5ul_R2_05_40V_12Sep	target	0.999634	0.011547	0.0433333	0.00904534	0.005	17.8477	17.2333	0.99255	0.00281955	0.0503894
raw27676.Pput_Muck_1642_IMS_5ul_R3_06_20V_redo_12Sep	target	0.97918	0.011547	0.0366667	0.00603023	-2.31311e-18	16.5495	20.1	0.991644	0.0030656	0.159147
raw27676.Pput_Muck_1642_IMS_5ul_R3_06_40V_12Sep	target	0.999024	0.0141421	0.045	0.0254951	0.0125	21.431	15.0625	0.991684	0.00312305	0.0676056
raw27676.Pput_Muck_2224_IMS_5ul_R1_07_20V_redo_12Sep	target	0.998212	0	0.04	0.00534522	0.0214286	15.8844	23.2214	0.99	0.00441945	0.0772679
raw27676.Pput_Muck_2224_IMS_5ul_R1_07_40V_12Sep	target	0.996845	0.022188	0.04	0.014676	0.02	17.5412	13.8071	0.992355	0.00255973	0.0911404
raw27676.Pput_Muck_2224_IMS_5ul_R2_08_20V_redo_12Sep	target	0.998169	0	0	0.00632456	-0.018	17.2462	20.51	0.99396	0	0.0779289
raw27676.Pput_Muck_2224_IMS_5ul_R2_08_40V_12Sep	target	0.998994	0.0189852	0.0371429	0.0257204	0.01	21.2539	14.9071	0.992006	0.00213675	0.0683364
raw27676.Pput_Muck_2224_IMS_5ul_R3_09_20V_redo_12Sep	target	0.99131	0.0126491	0.034	0.00421637	-0.002	13.8646	20.16	0.991119	0.00365535	0.124754
raw27676.Pput_Muck_2224_IMS_5ul_R3_09_40V_12Sep	target	0.999882	0.011547	0.0366667	0.0116775	0.005	18.5921	16.1333	0.993267	0.00512821	0.0416667
raw27676.Pput_Muck_5042_IMS_5ul_R1_10_20V_redo_12Sep	target	0.990228	0.0205971	0.0533333	0.0150504	0.00416667	16.9111	20.5167	0.988685	0.004004	0.128558
raw27676.Pput_Muck_5042_IMS_5ul_R1_10_40V_12Sep	target	0.99989	0.01557	0.0333333	0.012673	0.00833333	18.0886	16.9667	0.992856	0.00356295	0.0408163
raw27676.Pput_Muck_5042_IMS_5ul_R2_11_20V_redo_12Sep	target	0.989594	0.00904534	0.0427273	0.00632456	0.01	16.8006	21.1455	0.990761	0.00378967	0.131286
raw27676.Pput_Muck_5042_IMS_5ul_R2_11_40V_12Sep	target	0.993784	0.0168655	0.048	0.00316228	-0.001	19.1815	19.77	0.991041	0.00358607	0.11494
raw27676.Pput_Muck_5042_IMS_5ul_R3_12_20V_redo_12Sep	target	0.998186	0.0161808	0.0472727	0.0053936	-0.000909091	16.4369	20.3818	0.990731	0.00377537	0.0774075
raw27676.Pput_Muck_5042_IMS_5ul_R3_12_40V_12Sep	target	0.996383	0.0215744	0.0363636	0.0053936	-0.0109091	19.1222	18.5818	0.992451	0.00267857	0.0961366
raw27677.Pput_CJ019_WT_IMS_5ul_R1_01_40V_12Sep	target	0.999581	0	0.08	0.0139841	-0.008	14.9523	21.79	0.984538	0.00557103	0.052791
raw27677.Pput_CJ019_WT_IMS_5ul_R2_02_20V_redo_12Sep	target	0.994061	0.0325017	0.0381818	0.00904534	0.00727273	14.9972	19.7455	0.989295	0.00429646	0.113306
raw27677.Pput_CJ019_WT_IMS_5ul_R2_02_40V_12Sep	target	0.999186	0.0180907	0.07	0.00834847	-0.00833333	11.7677	21.1167	0.9849	0.00539153	0.0610044
raw27677.Pput_CJ019_WT_IMS_5ul_R3_03_20V_redo_12Sep	target	0.997473	0.034641	0.04	0.00866025	-3.08443e-18	18.677	15.1	0.991919	0.00271924	0.0832124
raw27677.Pput_CJ019_WT_IMS_5ul_R3_03_40V_12Sep	target	0.999637	0.01557	0.0466667	0.00426401	0.01	13.056	20.9667	0.988702	0.00401606	0.049678
raw27677.Pput_Muck_1642_IMS_5ul_R2_05_20V_redo_12Sep	target	0.999412	0.0213809	0.04	0.0296407	-0.0075	20.2794	21.7375	0.987263	0.00410678	0.0586011
raw27677.Pput_Muck_1642_IMS_5ul_R2_05_40V_12Sep	target	0.999837	0.0120605	0.0363636	0.00603023	0.00181818	13.4074	22.2455	0.98988	0.0043256	0.0417193
raw27677.Pput_Muck_1642_IMS_5ul_R3_06_20V_redo_12Sep	target	0.975844	0.0466667	0.0355556	0.0377859	-0.00555556	16.1333	18.4444	0.986089	0.00486881	0.165322
raw27677.Pput_Muck_1642_IMS_5ul_R3_06_40V_12Sep	target	0.997197	0	0.04	0.00377964	-0.00142857	14.0078	27.1143	0.987475	0.00414692	0.0868228
raw27677.Pput_Muck_2224_IMS_5ul_R1_07_20V_redo_12Sep	target	0.9954	0.0133333	0.0355556	0.0210819	0.0322222	22.1255	18.8444	0.989635	0.00413378	0.104571
raw27677.Pput_Muck_2224_IMS_5ul_R1_07_40V_12Sep	target	0.998212	0.0170326	0.0485714	0.00392232	0.01	11.8581	18.8857	0.988363	0.003861	0.0772883
raw27677.Pput_Muck_2224_IMS_5ul_R2_08_20V_redo_12Sep	target	0.999608	0.0185164	-0.01	0.0119523	-0.02	24.6521	17.9875	0.992711	0.00312175	0.0509383
raw27677.Pput_Muck_2224_IMS_5ul_R2_08_40V_12Sep	target	0.999277	0	0.04	0.00316228	0.011	12.4904	20.96	0.989162	0.0042343	0.0605954
raw27677.Pput_Muck_2224_IMS_5ul_R3_09_20V_redo_12Sep	target	0.992505	0.0146385	0.0214286	0.0415188	0.0128571	32.7727	14.1429	0.961586	0.00982358	0.120193
raw27677.Pput_Muck_2224_IMS_5ul_R3_09_40V_12Sep	target	0.9995	0.0145255	0.0457143	0.00267261	0.000714286	19.9354	16.4643	0.99279	0.00330761	0.0546117
raw27677.Pput_Muck_5042_IMS_5ul_R1_10_20V_redo_12Sep	target	0.98278	0.0512185	0.063	0.039172	0.013	17.6686	17.6	0.977907	0.00740579	0.150592
raw27677.Pput_Muck_5042_IMS_5ul_R1_10_40V_12Sep	target	0.99853	0	0.04	0.00288675	0.000833333	13.8912	20.6083	0.990598	0.00364465	0.0727576
raw27677.Pput_Muck_5042_IMS_5ul_R2_11_20V_redo_12Sep	target	0.985083	0.0141421	0.035	0.0501248	0.00625	16.7249	21.8	0.986712	0.00447928	0.143952
raw27677.Pput_Muck_5042_IMS_5ul_R2_11_40V_12Sep	target	0.998122	0.0205421	0.0571429	0.00363137	-0.00142857	13.1228	20.1571	0.988101	0.00436817	0.0779828
raw27677.Pput_Muck_5042_IMS_5ul_R3_12_20V_redo_12Sep	target	0.994107	0.0247487	0.03125	0.010351	0.0025	27.0159	12.4125	0.989593	0.00409531	0.113286
raw27677.Pput_Muck_5042_IMS_5ul_R3_12_40V_12Sep	target	0.999284	0.01557	0.0466667	0.00288675	-0.0108333	12.4868	21.8917	0.98865	0.00398936	0.059796
raw27703.Pput_Muck_1642_IMS_5ul_R2_05_20V_redo_12Sep	target	0.994637	0.06	0.05	0.0531507	-0.0425	12.5479	13.075	0.990739	0.00377893	0.109756
raw27703.Pput_Muck_2224_IMS_5ul_R2_08_20V_redo_12Sep	target	0.999436	0.0565685	0.04	0.0374166	-0.03	12.4971	13.55	0.99098	0.00351229	0.0568356
raw27710.Pput_CJ019_WT_IMS_5ul_R1_01_20V_redo_12Sep	target	0.999747	0	0	0.0057735	0.00333333	10.1041	25.8667	0.988327	0.00415867	0.0462274
raw27710.Pput_Muck_1642_IMS_5ul_R2_05_20V_redo_12Sep	target	0.999443	0.023094	0.0133333	0.057735	-0.0333333	25.2684	19.9667	0.981678	0.00603528	0.0571429
raw27710.Pput_Muck_1642_IMS_5ul_R3_06_20V_redo_12Sep	target	0.999989	0.023094	0.0133333	0	0	13.8153	19.4667	0.991745	0.00319693	0.031746
raw27710.Pput_Muck_5042_IMS_5ul_R1_10_20V_redo_12Sep	target	0.996321	0.0351188	-0.0366667	0.0404145	-0.0233333	17.5864	13.7	0.994743	0	0.0959946
raw27710.Pput_Muck_5042_IMS_5ul_R2_11_20V_redo_12Sep	target	0.999898	0.0173205	0.01	0	-0.02	10.0374	16.3	0.990225	0.00421408	0.0409449
raw27710.Pput_Muck_5042_IMS_5ul_R3_12_20V_redo_12Sep	target	0.999996	0.0178885	0.008	0	-0.01	9.8453	16.1	0.989568	0.00407558	0.0421687
raw27720.Pput_CJ019_WT_IMS_5ul_R1_01_40V_12Sep	target	0.999709	0.0357771	0.016	0.00447214	0.008	12.465	14.58	0.990436	0.00438789	0.0493703
raw27720.Pput_CJ019_WT_IMS_5ul_R2_02_20V_redo_12Sep	target	0.999793	0.023094	0.0133333	0.0057735	-0.0133333	5.50182	20.4	0.98188	0.00606202	0.0449309
raw27720.Pput_CJ019_WT_IMS_5ul_R2_02_40V_12Sep	target	0.999301	0.035	0.0175	0.0057735	0.005	13.3348	12.55	0.991514	0.00292056	0.0591589
raw27720.Pput_Muck_1642_IMS_5ul_R3_06_40V_12Sep	target	0.999466	0.0413118	0.0266667	0.00816497	0.00333333	12.469	17.5	0.989073	0.00418848	0.0556433
raw27720.Pput_Muck_2224_IMS_5ul_R2_08_40V_12Sep	target	0.999301	0.0404145	0.0233333	0.01	0	5.3799	20.4333	0.977062	0.00733391	0.0591379
raw27720.Pput_Muck_2224_IMS_5ul_R3_09_40V_12Sep	target	0.99932	0.04	0.02	0.0057735	-0.005	13.5188	13.15	0.991695	0.00313087	0.0593525
raw27720.Pput_Muck_5042_IMS_5ul_R3_12_40V_12Sep	target	0.999575	0.04	0.02	0.00957427	-0.0075	12.83	14.425	0.991369	0.00279955	0.0529488
raw27727.Pput_CJ019_WT_IMS_5ul_R1_01_20V_redo_12Sep	target	0.999486	0	0	0.01	0.01	3.25935	11.2333	0.969928	0.00882413	0.0544872
raw27727.Pput_CJ019_WT_IMS_5ul_R1_01_40V_12Sep	target	0.999974	0	0	0.0159513	0.021	11.1415	15.85	0.990399	0.00434594	0.0283688
raw27727.Pput_CJ019_WT_IMS_5ul_R2_02_40V_12Sep	target	0.99991	0	0	0.0119722	0.011	8.94785	15.72	0.98795	0.00430769	0.042123
raw27727.Pput_CJ019_WT_IMS_5ul_R3_03_40V_12Sep	target	0.999811	0.0163299	0.00666667	0.017224	0.00833333	9.71983	13.85	0.989998	0.00441413	0.0437912
raw27727.Pput_Muck_1642_IMS_5ul_R2_05_40V_12Sep	target	0.999926	0	0	0.0105935	0.017	9.83943	15.01	0.988648	0.00398539	0.0407785
raw27727.Pput_Muck_1642_IMS_5ul_R3_06_20V_redo_12Sep	target	0.999353	0.02	0.01	0.0129099	-0.005	4.14035	9.575	0.978118	0.00719424	0.059126
raw27727.Pput_Muck_1642_IMS_5ul_R3_06_40V_12Sep	target	0.999743	0	0	0.00666667	0.00777778	11.7913	14.7778	0.990824	0.003848	0.046389
raw27727.Pput_Muck_2224_IMS_5ul_R1_07_20V_redo_12Sep	target	0.999969	0.02	0.01	0.01	0.005	15.2542	14.825	0.993318	0.00544465	0.0325733
raw27727.Pput_Muck_2224_IMS_5ul_R1_07_40V_12Sep	target	0.999887	0	0	0.0057735	0.00333333	8.5002	16.1667	0.986972	0.00400802	0.0410142
raw27727.Pput_Muck_2224_IMS_5ul_R2_08_20V_redo_12Sep	target	0.999984	0	0	0.011547	0.0166667	5.6205	8.4	0.977047	0.00733075	0.0253807
raw27727.Pput_Muck_2224_IMS_5ul_R2_08_40V_12Sep	target	0.999701	0.0178885	-0.008	0.00707107	0.01	9.20174	16.88	0.988631	0.00397614	0.0488048
raw27727.Pput_Muck_2224_IMS_5ul_R3_09_40V_12Sep	target	0.999812	0.0282843	-0.0133333	0.0164148	0.00777778	12.0676	11.7222	0.991636	0.0030581	0.0438702
raw27727.Pput_Muck_5042_IMS_5ul_R1_10_40V_12Sep	target	0.999976	0	0	0.00547723	0.004	8.8959	15.28	0.987413	0.00413712	0.0283554
raw27727.Pput_Muck_5042_IMS_5ul_R3_12_20V_redo_12Sep	target	0.99941	0.02	0.01	0.00816497	-3.46945e-18	11.5835	14.65	0.99144	0.00285878	0.0584906
raw27727.Pput_Muck_5042_IMS_5ul_R3_12_40V_12Sep	target	0.999609	0.0213809	0.0228571	0.00816497	-3.96496e-18	8.08352	14.8	0.986931	0.00399429	0.0509839
raw27731.Pput_CJ019_WT_IMS_5ul_R1_01_20V_redo_12Sep	target	0.999655	0.0334664	0.02	0.00408248	0.00166667	11.9567	16.7667	0.990092	0.00449714	0.0489642
raw27731.Pput_CJ019_WT_IMS_5ul_R2_02_20V_redo_12Sep	target	0.999938	0.0163299	0.00666667	0	-0.01	12.4764	19.9833	0.9917	0.0031348	0.0382231
raw27731.Pput_CJ019_WT_IMS_5ul_R3_03_20V_redo_12Sep	target	0.999992	0.0151186	0.00571429	0.0113389	0.00428571	5.87959	15.9429	0.983372	0.00557171	0.0328467
raw27731.Pput_CJ019_WT_IMS_5ul_R3_03_40V_12Sep	target	0.999993	0.02	0.01	0	0	19.2862	18.475	0.99347	0.0043573	0.034188
raw27731.Pput_Muck_1642_IMS_5ul_R3_06_20V_redo_12Sep	target	0.99984	0.023094	0	0.0151186	0.00571429	11.4121	18.1571	0.99118	0.00371747	0.0420382
raw27731.Pput_Muck_1642_IMS_5ul_R3_06_40V_12Sep	target	1	0.023094	0.0133333	0	0	25.1643	21.4333	0.989429	0.004	0
raw27731.Pput_Muck_2224_IMS_5ul_R1_07_20V_redo_12Sep	target	0.99992	0.0178885	-0.008	0.0134164	0.006	13.7264	24.74	0.991491	0.00289687	0.0409982
raw27731.Pput_Muck_2224_IMS_5ul_R1_07_40V_12Sep	target	0.999946	0	0	0.0057735	0.00333333	9.74389	19.8667	0.988898	0.00411382	0.0373726
raw27731.Pput_Muck_2224_IMS_5ul_R2_08_20V_redo_12Sep	target	0.999957	0.0219089	-0.056	0.00894427	0.006	5.43342	17.58	0.981266	0.00596467	0.037037
raw27731.Pput_Muck_2224_IMS_5ul_R2_08_40V_12Sep	target	0.999906	0.023094	0.0133333	0.0057735	0.00333333	13.2515	22.7667	0.990503	0.00401606	0.0409836
raw27731.Pput_Muck_2224_IMS_5ul_R3_09_20V_redo_12Sep	target	0.999998	0	0	0	0	3.96274	20.0333	0.974835	0.00804744	0.05
raw27731.Pput_Muck_5042_IMS_5ul_R1_10_20V_redo_12Sep	target	0.999998	0.0657267	-0.032	0.0223607	0.01	20.1723	16.88	0.985951	0.00484001	0.0446429
raw27731.Pput_Muck_5042_IMS_5ul_R1_10_40V_12Sep	target	0.999982	0.0382971	0.01	0	0	20.4812	14.2	0.992512	0.00274725	0.0275862
raw27731.Pput_Muck_5042_IMS_5ul_R2_11_20V_redo_12Sep	target	0.999997	0.0173205	0.01	0	-0.04	6.46942	17.6333	0.985672	0.00529661	0.0405405
raw27731.Pput_Muck_5042_IMS_5ul_R3_12_20V_redo_12Sep	target	0.999986	0.0219089	0.016	0.00447214	-0.038	5.994	13.36	0.98547	0.00525762	0.0268817
raw27737.Pput_CJ019_WT_IMS_5ul_R3_03_20V_redo_12Sep	target	0.999715	0	0	0	0	6.45384	15.28	0.981623	0.00602549	0.0492636
raw27737.Pput_Muck_1642_IMS_5ul_R2_05_20V_redo_12Sep	target	0.99992	0	0	0.0057735	-0.005	8.07899	14.95	0.986499	0.00468191	0.0410348
raw27737.Pput_Muck_2224_IMS_5ul_R2_08_20V_redo_12Sep	target	0.99987	0	0	0	0.01	4.10528	15.1667	0.972802	0.0085595	0.0405594
raw27737.Pput_Muck_2224_IMS_5ul_R3_09_20V_redo_12Sep	target	0.999923	0	0	0	0	5.38478	17.625	0.979231	0.00686752	0.0417802
raw27737.Pput_Muck_5042_IMS_5ul_R1_10_40V_12Sep	target	0.998473	0	0	0.00567646	0.001	5.48671	16.92	0.980586	0.00635209	0.0723521
raw27737.Pput_Muck_5042_IMS_5ul_R2_11_20V_redo_12Sep	target	0.998665	0	0	0.005	-0.0025	3.55903	13.8	0.972665	0.00855236	0.0727325
raw27737.Pput_Muck_5042_IMS_5ul_R2_11_40V_12Sep	target	0.999403	0.01557	0.00666667	0.00668558	-0.000833333	8.00663	13.3667	0.987055	0.00403226	0.0586246
raw27737.Pput_Muck_5042_IMS_5ul_R3_12_20V_redo_12Sep	target	0.9996	0.0163299	0.00666667	0.00516398	-0.00333333	4.74847	15.2	0.979626	0.00668151	0.0516101
raw27737.Pput_Muck_5042_IMS_5ul_R3_12_40V_12Sep	target	0.999175	0.0210819	0.02	0.00948683	-0.003	7.27569	16.43	0.985857	0.00481412	0.0619765
raw27747.Pput_CJ019_WT_IMS_5ul_R1_01_40V_12Sep	target	0.969475	0	0.04	0.0351188	0.00666667	16.151	17.6667	0.991096	0.00363825	0.176991
raw27747.Pput_CJ019_WT_IMS_5ul_R2_02_40V_12Sep	target	0.98044	0	0	0.0251661	-0.00666667	16.0864	16.6333	0.99388	0	0.156921
raw27747.Pput_CJ019_WT_IMS_5ul_R3_03_20V_redo_12Sep	target	0.999902	0.023094	-0.02	0.0282843	6.93889e-18	15.6853	24.025	0.99221	0.00235479	0.0409639
raw27747.Pput_CJ019_WT_IMS_5ul_R3_03_40V_12Sep	target	0.978302	0.023094	0.0133333	0.0305505	-0.0333333	17.2174	18.1	0.993588	0.00507614	0.160926
raw27747.Pput_Muck_1642_IMS_5ul_R2_05_20V_redo_12Sep	target	0.998963	0	0	0.0386221	-0.0475	11.8551	18.975	0.993394	0.00589391	0.0698102
raw27747.Pput_Muck_1642_IMS_5ul_R2_05_40V_12Sep	target	0.979807	0	0	0.0378594	0.0166667	18.5538	14.4667	0.993458	0.00429185	0.158162
raw27747.Pput_Muck_1642_IMS_5ul_R3_06_20V_redo_12Sep	target	0.999937	0	0	0.033665	-0.03	13.4684	23.15	0.992536	0.0027933	0.0379098
raw27747.Pput_Muck_1642_IMS_5ul_R3_06_40V_12Sep	target	0.99515	0	0	0.0360555	-0.03	19.9752	14.3	0.99532	0	0.107006
raw27747.Pput_Muck_2224_IMS_5ul_R1_07_20V_redo_12Sep	target	0.999949	0.02	-0.01	0.011547	-0.06	15.961	23.2	0.993836	0.00340136	0.0384168
raw27747.Pput_Muck_2224_IMS_5ul_R1_07_40V_12Sep	target	0.987969	0.023094	-0.0266667	0.0305505	-0.0233333	19.5492	14	0.994684	0	0.136432
raw27747.Pput_Muck_2224_IMS_5ul_R2_08_40V_12Sep	target	0.986925	0	0	0.0472582	-0.0633333	15.5095	17.1333	0.994989	0	0.139639
raw27747.Pput_Muck_2224_IMS_5ul_R3_09_20V_redo_12Sep	target	0.999931	0.023094	0.02	0.0206155	-0.0725	14.8194	23.525	0.991932	0.00273973	0.039272
raw27747.Pput_Muck_2224_IMS_5ul_R3_09_40V_12Sep	target	0.987757	0	0	0.0503322	-0.0233333	17.591	15.6667	0.994655	0	0.137821
raw27747.Pput_Muck_5042_IMS_5ul_R1_10_20V_redo_12Sep	target	0.999766	0	0	0.0310913	-0.035	13.9144	24.05	0.992465	0.002693	0.0455293
raw27747.Pput_Muck_5042_IMS_5ul_R1_10_40V_12Sep	target	0.985291	0	0	0.0208167	-0.0266667	16.4973	17.7	0.994382	0	0.143275
raw27747.Pput_Muck_5042_IMS_5ul_R3_12_20V_redo_12Sep	target	0.997526	0.02	-0.01	0.0493288	-0.055	12.504	18.75	0.994594	0	0.0829886
raw27747.Pput_Muck_5042_IMS_5ul_R3_12_40V_12Sep	target	0.992648	0	0	0.05	0.01	16.3353	17.3333	0.993204	0.00483092	0.119984
raw27749.Pput_Muck_1642_IMS_5ul_R3_06_20V_redo_12Sep	target	0.999992	0.023094	0.0266667	0.0416333	-0.00333333	28.7114	-5.66667	0.991119	0.00365917	0.0327273
raw27749.Pput_Muck_5042_IMS_5ul_R3_12_40V_12Sep	target	0.999943	0.061101	-0.0133333	0.0378594	0.0433333	23.1252	-10.6667	0.976202	0.00747863	0.0389189
raw27751.Pput_Muck_5042_IMS_5ul_R3_12_20V_redo_12Sep	target	0.999844	0.0326599	0	0.005	0.0025	12.1305	15.25	0.990961	0.00349476	0.041184
raw27763.Pput_Muck_1642_IMS_5ul_R2_05_20V_redo_12Sep	target	0.999956	0.0367575	0.032	0	0	10.0685	13.5	0.987842	0.00426959	0.0377604
raw27778.Pput_CJ019_WT_IMS_5ul_R3_03_20V_redo_12Sep	target	0.999967	0.04	-0.02	0	0	40.5136	6.8	0.773051	0.0140682	0.032967
raw27778.Pput_CJ019_WT_IMS_5ul_R3_03_40V_12Sep	target	1	0.023094	0.0133333	0	-0.01	20.7261	20.1	0.99284	0.00352526	0
raw27778.Pput_Muck_1642_IMS_5ul_R3_06_20V_redo_12Sep	target	0.999941	0	0	0.005	0.0025	10.7958	13.05	0.989634	0.00413223	0.0391949
raw27778.Pput_Muck_2224_IMS_5ul_R1_07_40V_12Sep	target	0.999945	0.02	0.01	0.005	0.0025	9.49539	17.275	0.988823	0.00407886	0.0381594
raw27778.Pput_Muck_2224_IMS_5ul_R3_09_20V_redo_12Sep	target	0.999994	0	0	0	0	4.43772	19.7333	0.976537	0.00728832	0.0366972
raw27778.Pput_Muck_2224_IMS_5ul_R3_09_40V_12Sep	target	0.999945	0	0	0.0057735	0.00333333	15.9315	23.2333	0.992804	0.00334821	0.0382022
raw27778.Pput_Muck_5042_IMS_5ul_R1_10_40V_12Sep	target	0.999982	0.04	0	0	0	19.1106	20.8333	0.990841	0.00387409	0.0254042
raw27803.Pput_Muck_1642_IMS_5ul_R2_05_20V_redo_12Sep	target	0.98477	0.0501427	0.0285714	0.0681734	-0.0585714	13.5072	13.7857	0.992683	0.00307692	0.145273
raw27803.Pput_Muck_2224_IMS_5ul_R1_07_20V_redo_12Sep	target	0.999688	0.0453557	0.0228571	0.0314718	-0.0228571	15.4948	13.2714	0.993097	0.00434153	0.0479922
raw27803.Pput_Muck_2224_IMS_5ul_R2_08_20V_redo_12Sep	target	0.998423	0.0453557	0.0228571	0.0299205	-0.0257143	12.3335	15.3571	0.991695	0.00313283	0.0728116
raw27803.Pput_Muck_2224_IMS_5ul_R3_09_20V_redo_12Sep	target	0.999227	0.0508967	0.0171429	0.0262769	-0.0128571	13.5326	13.5286	0.991717	0.00316656	0.0608755
raw27803.Pput_Muck_5042_IMS_5ul_R1_10_20V_redo_12Sep	target	0.999808	0.0334664	0.02	0.0414729	-0.02	13.4983	14.25	0.99318	0.00471698	0.0435301
raw27820.Pput_CJ019_WT_IMS_5ul_R3_03_20V_redo_12Sep	target	0.981598	0.110995	0.112	0.0356371	0.168	15.1835	9.14	0.977242	0.007345	0.154119
raw27820.Pput_Muck_1642_IMS_5ul_R2_05_20V_redo_12Sep	target	0.970334	0.0503322	0.08	0.105	0.1075	8.6919	12.225	0.957666	0.0103503	0.175406
raw27820.Pput_Muck_2224_IMS_5ul_R2_08_20V_redo_12Sep	target	0.977467	0.061101	0.0666667	0.0493288	0.376667	3.67469	16.5667	0.980863	0.00637523	0.16396
raw27820.Pput_Muck_2224_IMS_5ul_R3_09_20V_redo_12Sep	target	0.986415	0.0565685	0.08	0.0788987	0.4175	10.1283	12.675	0.972274	0.00853455	0.140848
raw27820.Pput_Muck_5042_IMS_5ul_R1_10_40V_12Sep	target	0.885878	0.0206559	0.064	0.0417	0.275	11.8681	13.6	0.98465	0.00560081	0.251878
raw27820.Pput_Muck_5042_IMS_5ul_R2_11_20V_redo_12Sep	target	0.931382	0.0382971	-0.01	0.09	0.325	14.0851	18.45	0.981766	0.0060437	0.219422
raw27820.Pput_Muck_5042_IMS_5ul_R2_11_40V_12Sep	target	0.967837	0.0417786	0.08	0.0575444	0.4675	16.3983	7.725	0.957634	0.01034	0.179645
raw27820.Pput_Muck_5042_IMS_5ul_R3_12_20V_redo_12Sep	target	0.967245	0.0206559	0.0666667	0.115658	0.148333	10.9704	14.0833	0.964986	0.00969893	0.180583
raw27820.Pput_Muck_5042_IMS_5ul_R3_12_40V_12Sep	target	0.969275	0.0882484	-0.061	0.0255821	0.221	10.371	9.35	0.981284	0.00597015	0.177207
raw27877.Pput_CJ019_WT_IMS_5ul_R2_02_20V_redo_12Sep	target	0.999154	0.0219089	0.024	0	-0.01	18.624	23.78	0.991094	0.00363448	0.0629139
raw27877.Pput_CJ019_WT_IMS_5ul_R3_03_20V_redo_12Sep	target	0.999745	0	0	0.0057735	-0.00666667	24.5959	27.6	0.990119	0.00412541	0.0460317
raw27877.Pput_Muck_2224_IMS_5ul_R1_07_40V_12Sep	target	0.999645	0	0	0.023094	0.0133333	15.9085	27.8	0.990698	0.00374181	0.0492108
raw27877.Pput_Muck_2224_IMS_5ul_R2_08_20V_redo_12Sep	target	0.999789	0	-0.04	0.011547	0.00666667	20.5808	22	0.992831	0.00346021	0.0451171
raw27877.Pput_Muck_5042_IMS_5ul_R3_12_40V_12Sep	target	0.999853	0	0	0.0194936	0.006	22.9893	26.36	0.990449	0.00440141	0.0408971
raw27878.Pput_CJ019_WT_IMS_5ul_R1_01_20V_redo_12Sep	target	0.999823	0.0141421	-0.005	0.0140789	0.00625	24.7118	9.25	0.992899	0.00367197	0.042735
raw27878.Pput_CJ019_WT_IMS_5ul_R1_01_40V_12Sep	target	0.999953	0.02	-0.05	0.00957427	0.0125	22.899	12.525	0.990112	0.00411523	0.0370828
raw27878.Pput_CJ019_WT_IMS_5ul_R2_02_20V_redo_12Sep	target	0.999999	0	0	0	0	17.8446	21.8	0.993493	0.00446429	0.0689655
raw27878.Pput_CJ019_WT_IMS_5ul_R2_02_40V_12Sep	target	0.999936	0.0334664	-0.06	0.0163299	-0.00666667	15.8279	12.05	0.992013	0.00214592	0.0383451
raw27878.Pput_CJ019_WT_IMS_5ul_R3_03_20V_redo_12Sep	target	0.999997	0	0	0	-0.01	15.5564	13.0714	0.993309	0.00540541	0.04
raw27878.Pput_CJ019_WT_IMS_5ul_R3_03_40V_12Sep	target	0.999997	0.023094	0.02	0	0	17.6031	17.65	0.993089	0.00430416	0.0440252
raw27878.Pput_Muck_1642_IMS_5ul_R3_06_20V_redo_12Sep	target	0.999995	0.019518	0.0114286	0	-0.04	12.4771	19.5857	0.992407	0.00262927	0.039801
raw27878.Pput_Muck_2224_IMS_5ul_R1_07_40V_12Sep	target	0.999998	0.0206559	0.0133333	0	0	31.9884	-1.35	0.982837	0.00573614	0.0508475
raw27878.Pput_Muck_2224_IMS_5ul_R2_08_20V_redo_12Sep	target	0.99827	0.0432394	-0.03125	0.040708	-0.01	19.0355	12.6375	0.993358	0.00568182	0.0762892
raw27878.Pput_Muck_5042_IMS_5ul_R1_10_20V_redo_12Sep	target	0.999907	0.019518	-0.0285714	0.00786796	0.00571429	15.4122	13.0143	0.992711	0.0031185	0.0411523
raw27878.Pput_Muck_5042_IMS_5ul_R3_12_40V_12Sep	target	1	0.023094	0.0266667	0	0	16.6329	24.3333	0.990125	0.00413052	0
raw27924.Pput_Muck_2224_IMS_5ul_R2_08_20V_redo_12Sep	target	0.999633	0.0382971	0.01	0.0141421	-0.01	23.0634	20.125	0.988192	0.0040932	0.0503663
raw27924.Pput_Muck_5042_IMS_5ul_R1_10_20V_redo_12Sep	target	0.999479	0.0382971	0.01	0.00816497	0	19.3272	22.375	0.989369	0.00396969	0.055002
raw27924.Pput_Muck_5042_IMS_5ul_R3_12_20V_redo_12Sep	target	0.999992	0.202073	-0.0366667	0.0288675	0.0233333	31.0569	17.2	0.881529	0.0122211	0.0335821
raw27992.Pput_CJ019_WT_IMS_5ul_R2_02_20V_redo_12Sep	target	0.999982	0.023094	-0.02	0.0189297	0.0025	14.8026	19.025	0.993225	0.0049505	0.0235849
raw27992.Pput_CJ019_WT_IMS_5ul_R2_02_40V_12Sep	target	0.999212	0.0382971	-0.01	0.0173205	-0.005	30.0019	6.775	0.981227	0.00595102	0.0608016
raw27993.Pput_CJ019_WT_IMS_5ul_R3_03_20V_redo_12Sep	target	0.999638	0.0382971	0.03	0.005	-0.0025	24.0167	23.925	0.980402	0.00655367	0.0497009
raw27993.Pput_CJ019_WT_IMS_5ul_R3_03_40V_12Sep	target	0.991513	0.0382971	0.01	0.0170783	0.0075	6.57235	-0.975	0.978387	0.0072305	0.123469
raw27993.Pput_Muck_2224_IMS_5ul_R2_08_20V_redo_12Sep	target	0.999864	0.04	0.04	0.02	0.02	29.0464	18.6333	0.958471	0.0103565	0.0403833
raw27993.Pput_Muck_5042_IMS_5ul_R2_11_20V_redo_12Sep	target	0.99832	0.0818535	0.035	0.0469042	-3.46945e-18	13.4619	7.225	0.990565	0.00361337	0.0742031
raw28039.Pput_CJ019_WT_IMS_5ul_R1_01_20V_redo_12Sep	target	0.997458	0.0503322	0.03	0.0768115	-0.045	4.73779	14.7	0.986301	0.00465116	0.0832931
raw28039.Pput_CJ019_WT_IMS_5ul_R2_02_20V_redo_12Sep	target	0.998155	0.055	0.0525	0.0613732	-0.055	11.938	16.375	0.988078	0.00434918	0.0778068
raw28039.Pput_CJ019_WT_IMS_5ul_R2_02_40V_12Sep	target	0.993504	0.046188	-0.0133333	0.0057735	-0.00666667	6.37913	17.6333	0.982206	0.00588235	0.11626
raw28039.Pput_CJ019_WT_IMS_5ul_R3_03_20V_redo_12Sep	target	0.973522	0.0219089	0.064	0.0512835	-0.024	11.3412	15.88	0.988427	0.00388098	0.169552
raw28039.Pput_Muck_1642_IMS_5ul_R2_05_20V_redo_12Sep	target	0.951847	0.0516398	-0.02	0.0623832	-0.0375	15.5536	17.575	0.991532	0.00293772	0.197852
raw28039.Pput_Muck_1642_IMS_5ul_R3_06_20V_redo_12Sep	target	0.988133	0.069282	0.04	0.052915	-0.04	12.02	24	0.969526	0.00900716	0.135858
raw28039.Pput_Muck_1642_IMS_5ul_R3_06_40V_12Sep	target	0.980308	0.0595219	-0.01	0.0341216	-0.0175	14.5421	20.05	0.988565	0.00394348	0.157756
raw28039.Pput_Muck_2224_IMS_5ul_R1_07_20V_redo_12Sep	target	0.969831	0.0588784	0.00666667	0.0320936	-0.015	13.2429	16.6167	0.989425	0.00399855	0.176284
raw28039.Pput_Muck_2224_IMS_5ul_R1_07_40V_12Sep	target	0.988997	0.019518	0.0285714	0.0226779	-0.00857143	11.8226	19.2	0.990609	0.00365464	0.132863
raw28039.Pput_Muck_2224_IMS_5ul_R2_08_40V_12Sep	target	0.949041	0.048074	-0.00888889	0.0463681	-0.0233333	11.9853	16.8778	0.991356	0.00279018	0.199872
raw28039.Pput_Muck_2224_IMS_5ul_R3_09_20V_redo_12Sep	target	0.964534	0.0351188	0.00333333	0.034641	-0.02	12.75	23.8333	0.988635	0.0039801	0.183761
raw28039.Pput_Muck_2224_IMS_5ul_R3_09_40V_12Sep	target	0.989759	0.0213809	0.0228571	0.0318479	-0.00857143	12.1975	19.8714	0.990668	0.00371402	0.130694
raw28039.Pput_Muck_5042_IMS_5ul_R1_10_20V_redo_12Sep	target	0.974233	0.0478714	-0.0175	0.0689807	-0.0275	14.7646	15.4	0.992915	0.00371287	0.168143
raw28039.Pput_Muck_5042_IMS_5ul_R1_10_40V_12Sep	target	0.970583	0.0584319	0.00857143	0.0387298	-0.02	15.6626	18.4857	0.987832	0.00426699	0.174883
raw28039.Pput_Muck_5042_IMS_5ul_R2_11_20V_redo_12Sep	target	0.987508	0.0338765	0.0214286	0.0485504	-0.0228571	11.7382	17.9571	0.990685	0.00373134	0.13864
raw28039.Pput_Muck_5042_IMS_5ul_R2_11_40V_12Sep	target	0.986466	0.0452155	0.01	0.0241293	-0.014	13.6344	17.6	0.990981	0.00351406	0.141004
raw28039.Pput_Muck_5042_IMS_5ul_R3_12_20V_redo_12Sep	target	0.988862	0.105212	0.01125	0.109992	-0.04125	13.5438	10.75	0.986776	0.00450958	0.13327
raw28039.Pput_Muck_5042_IMS_5ul_R3_12_40V_12Sep	target	0.95063	0.0508967	0.0228571	0.0367099	-0.0114286	13.0552	20.6429	0.984893	0.00538876	0.199104
raw28041.Pput_CJ019_WT_IMS_5ul_R1_01_20V_redo_12Sep	target	0.978604	0.033731	-0.016	0.0487169	-0.022	15.3448	17.52	0.993484	0.0043956	0.160335
raw28041.Pput_CJ019_WT_IMS_5ul_R1_01_40V_12Sep	target	0.999669	0.019518	0.0285714	0.0151186	-0.00571429	19.8637	15	0.993771	0.00311526	0.0486177
raw28041.Pput_CJ019_WT_IMS_5ul_R2_02_20V_redo_12Sep	target	0.991571	0.0377552	0.0363636	0.0110371	-0.00727273	13.407	16.5	0.990522	0.00403045	0.123515
raw28041.Pput_CJ019_WT_IMS_5ul_R2_02_40V_12Sep	target	0.998151	0.0282843	0.02	0.0227058	0.006	18.9785	9.91	0.993873	0	0.0777662
raw28041.Pput_CJ019_WT_IMS_5ul_R3_03_20V_redo_12Sep	target	0.997062	0.048074	0.0311111	0.02651	-0.0155556	16.0911	14.3556	0.991662	0.00309789	0.0880075
raw28041.Pput_CJ019_WT_IMS_5ul_R3_03_40V_12Sep	target	0.999934	0.0213809	0.02	0.0315096	-0.0125	17.3203	15.425	0.993903	0	0.0383858
raw28041.Pput_Muck_1642_IMS_5ul_R2_05_20V_redo_12Sep	target	0.999218	0.0323616	0.0145455	0.00924416	-0.00363636	14.5268	17.6182	0.992038	0.00216606	0.0609051
raw28041.Pput_Muck_1642_IMS_5ul_R3_06_20V_redo_12Sep	target	0.998033	0.0323616	0.0145455	0.00924416	-0.00363636	12.9416	16.6636	0.991531	0.00293427	0.0789203
raw28041.Pput_Muck_1642_IMS_5ul_R3_06_40V_12Sep	target	0.999819	0.0386437	0.016	0.0367575	-0.008	20.1227	12.62	0.992544	0.00280899	0.04324
raw28041.Pput_Muck_2224_IMS_5ul_R1_07_20V_redo_12Sep	target	0.999349	0.03114	0.0133333	0.00621582	-0.0025	13.6547	16.9667	0.99185	0.00263852	0.0590392
raw28041.Pput_Muck_2224_IMS_5ul_R1_07_40V_12Sep	target	0.999808	0.0329309	0.028	0.011005	-0.001	17.8416	13.18	0.993208	0.00486224	0.0436081
raw28041.Pput_Muck_2224_IMS_5ul_R2_08_40V_12Sep	target	0.999889	0.031909	0.02	0.0325087	-0.0075	17.1561	12.7667	0.993694	0.00550964	0.0406321
raw28041.Pput_Muck_2224_IMS_5ul_R3_09_20V_redo_12Sep	target	0.997692	0.0311302	0.0190909	0.0242712	-0.00909091	14.3441	17.2727	0.992229	0.00237906	0.0812686
raw28041.Pput_Muck_2224_IMS_5ul_R3_09_40V_12Sep	target	0.99986	0.031909	0.02	0.0124011	0.00416667	15.6769	12.9417	0.992932	0.0037831	0.04
raw28041.Pput_Muck_5042_IMS_5ul_R1_10_20V_redo_12Sep	target	0.993817	0.035	-0.0175	0.0189297	-0.0025	5.3319	14.225	0.983661	0.00562622	0.1149
raw28041.Pput_Muck_5042_IMS_5ul_R1_10_40V_12Sep	target	0.999751	0.0478888	0.036	0.0349762	-0.013	19.2865	9.09	0.993024	0.00406504	0.0461373
raw28041.Pput_Muck_5042_IMS_5ul_R2_11_20V_redo_12Sep	target	0.974495	0.035913	0.0269231	0.0186396	-0.00846154	14.7235	13.2154	0.992503	0.00273973	0.167435
raw28041.Pput_Muck_5042_IMS_5ul_R2_11_40V_12Sep	target	0.999877	0.0465986	0.05	0.0141421	-3.46945e-18	20.0463	10.1625	0.991962	0.00278746	0.0408309
raw28041.Pput_Muck_5042_IMS_5ul_R3_12_20V_redo_12Sep	target	0.998382	0.0350238	0.036	0.0105935	0.003	16.8237	13.77	0.992317	0.0024855	0.0733821
raw28041.Pput_Muck_5042_IMS_5ul_R3_12_40V_12Sep	target	0.9979	0.0213809	0.02	0.0205287	0.0025	18.6152	12.2	0.994114	0	0.0798074
raw28043.Pput_CJ019_WT_IMS_5ul_R1_01_20V_redo_12Sep	target	0.92888	0.0438952	-0.01125	0.0740656	-0.04	15.9903	22.1875	0.984976	0.00540541	0.221692
raw28043.Pput_CJ019_WT_IMS_5ul_R1_01_40V_12Sep	target	0.97395	0.0178885	-0.008	0.0491935	-0.022	23.3006	17.64	0.990795	0.00382044	0.168707
raw28043.Pput_CJ019_WT_IMS_5ul_R2_02_20V_redo_12Sep	target	0.96797	0.0333333	0.0311111	0.0507445	-0.02	16.4755	15.3111	0.99112	0.00366109	0.179538
raw28043.Pput_CJ019_WT_IMS_5ul_R2_02_40V_12Sep	target	0.996446	0.0213809	-0.0171429	0.0134519	-0.00142857	21.9124	17.5	0.993122	0.00445104	0.0953777
raw28043.Pput_CJ019_WT_IMS_5ul_R3_03_20V_redo_12Sep	target	0.988734	0.0555331	0.04375	0.0381725	-0.02	16.309	14.75	0.989057	0.00418264	0.133751
raw28043.Pput_Muck_1642_IMS_5ul_R2_05_20V_redo_12Sep	target	0.972725	0.038873	0.02	0.0414193	-0.014	12.9862	18.62	0.989631	0.00412448	0.171598
raw28043.Pput_Muck_1642_IMS_5ul_R2_05_40V_12Sep	target	0.969623	0.0326599	0.0266667	0.0314113	-0.0166667	20.7125	21.9167	0.984607	0.00558943	0.176746
raw28043.Pput_Muck_1642_IMS_5ul_R3_06_20V_redo_12Sep	target	0.954854	0.0405518	0.0222222	0.0328295	-0.0144444	13.8682	21.9111	0.986661	0.00446055	0.194973
raw28043.Pput_Muck_1642_IMS_5ul_R3_06_40V_12Sep	target	0.978486	0.0213809	0.0228571	0.0357904	-0.0185714	22.6134	16.7143	0.990858	0.00388727	0.160543
raw28043.Pput_Muck_2224_IMS_5ul_R1_07_20V_redo_12Sep	target	0.981486	0.0213809	0	0.0282843	-0.01	14.0885	19.6375	0.992751	0.00322928	0.154542
raw28043.Pput_Muck_2224_IMS_5ul_R1_07_40V_12Sep	target	0.986717	0.0208893	0.0218182	0.0232379	-0.01	19.5819	13.1091	0.994136	0	0.140308
raw28043.Pput_Muck_2224_IMS_5ul_R2_08_20V_redo_12Sep	target	0.939311	0.0302372	0.02	0.0325137	-0.01	15.9118	21.0875	0.988456	0.00389484	0.21252
raw28043.Pput_Muck_2224_IMS_5ul_R2_08_40V_12Sep	target	0.989121	0.0269979	0.028	0.0456557	-0.022	18.3829	12.82	0.993738	0.00597015	0.132519
raw28043.Pput_Muck_2224_IMS_5ul_R3_09_20V_redo_12Sep	target	0.999361	0.0232609	0.00625	0.0141421	-0.015	15.7652	21.1125	0.992836	0.00348432	0.0594096
raw28043.Pput_Muck_2224_IMS_5ul_R3_09_40V_12Sep	target	0.987127	0.0210819	0.0222222	0.0278388	-0.0166667	20.3857	16.9	0.992857	0.00356718	0.139262
raw28043.Pput_Muck_5042_IMS_5ul_R1_10_20V_redo_12Sep	target	0.93772	0.0410764	0.0145455	0.0416697	-0.00818182	19.6934	15.3636	0.987947	0.00430504	0.213739
raw28043.Pput_Muck_5042_IMS_5ul_R1_10_40V_12Sep	target	0.96971	0.0467099	0.0472727	0.0398178	-0.0163636	21.1407	11.6545	0.988917	0.00411946	0.1765
raw28043.Pput_Muck_5042_IMS_5ul_R2_11_20V_redo_12Sep	target	0.964906	0.0327448	0.025	0.0469515	-0.026	19.3632	16.54	0.990168	0.0041684	0.18321
raw28043.Pput_Muck_5042_IMS_5ul_R2_11_40V_12Sep	target	0.981485	0.0479583	0.01	0.0460435	0.002	18.6434	23.22	0.977811	0.00739935	0.154665
raw28043.Pput_Muck_5042_IMS_5ul_R3_12_20V_redo_12Sep	target	0.976301	0.0377552	0.0363636	0.0544894	-0.0209091	20.6324	12.6091	0.989821	0.00428349	0.165149
raw28043.Pput_Muck_5042_IMS_5ul_R3_12_40V_12Sep	target	0.982685	0.0276026	0.0342857	0.0393398	-0.0185714	22.0271	15.7714	0.989841	0.00429855	0.150717
raw28047.Pput_Muck_1642_IMS_5ul_R3_06_40V_12Sep	target	0.981002	0.0503322	-0.01	0.0434933	-0.0175	15.9863	17.875	0.990965	0.00349825	0.155383
raw28047.Pput_Muck_2224_IMS_5ul_R1_07_40V_12Sep	target	0.999987	0.0334664	0.032	0.0134164	-0.004	7.76209	18.2	0.984728	0.00561798	0.0292398
raw28047.Pput_Muck_2224_IMS_5ul_R3_09_40V_12Sep	target	0.965766	0.0467618	0.00666667	0.0348807	-0.0283333	13.9956	25.7167	0.984003	0.00568182	0.182208
raw28047.Pput_Muck_5042_IMS_5ul_R2_11_40V_12Sep	target	0.991538	0.02	-0.01	0.025	-0.0125	15.49	21.5	0.993195	0.00476948	0.123369
raw28047.Pput_Muck_5042_IMS_5ul_R3_12_20V_redo_12Sep	target	0.999978	0.06	0.09	0.035	0.0175	9.72672	3.975	0.987232	0.00409956	0.0306748
raw28047.Pput_Muck_5042_IMS_5ul_R3_12_40V_12Sep	target	0.999844	0.04	0.04	0.023094	0.0133333	3.14325	10.4	0.971784	0.00871731	0.0411576
raw28049.Pput_CJ019_WT_IMS_5ul_R1_01_20V_redo_12Sep	target	0.999712	0.023094	-0.0133333	0.0953939	-0.04	3.78065	9.16667	0.991456	0.00286697	0.0495951
raw28049.Pput_CJ019_WT_IMS_5ul_R1_01_40V_12Sep	target	0.999949	0.0282843	0	0.0477493	-0.016	10.4906	9.94	0.993526	0.004662	0.0383721
raw28049.Pput_CJ019_WT_IMS_5ul_R2_02_20V_redo_12Sep	target	0.999457	0.0326599	0.08	0.0262996	-0.0025	3.6436	10.925	0.975216	0.00806794	0.056338
raw28049.Pput_CJ019_WT_IMS_5ul_R2_02_40V_12Sep	target	0.997393	0.0219089	-0.016	0.0134164	-0.006	5.86669	15.66	0.984884	0.005386	0.0840336
raw28049.Pput_CJ019_WT_IMS_5ul_R3_03_40V_12Sep	target	0.999995	0	0.04	0.00447214	0.002	7.26306	14.98	0.983337	0.00556631	0.040201
raw28049.Pput_Muck_1642_IMS_5ul_R2_05_40V_12Sep	target	0.999996	0.023094	-0.0266667	0	0	16.0926	11.0333	0.992219	0.00236967	0.0451977
raw28049.Pput_Muck_2224_IMS_5ul_R2_08_20V_redo_12Sep	target	0.999991	0	0	0.0057735	0.00333333	2.74287	10.0667	0.965115	0.00970285	0.0318021
raw28049.Pput_Muck_2224_IMS_5ul_R3_09_40V_12Sep	target	0.999964	0	0.04	0	-0.02	7.3228	16.2333	0.984067	0.00570154	0.037037
raw28049.Pput_Muck_5042_IMS_5ul_R2_11_20V_redo_12Sep	target	0.997387	0.0287228	0.0025	0.015	-0.0075	4.11866	4.95	0.976253	0.00748183	0.0839933
raw28049.Pput_Muck_5042_IMS_5ul_R2_11_40V_12Sep	target	0.999146	0.0282843	-0.0133333	0.0169148	-0.00888889	10.2766	10.5556	0.991117	0.00364964	0.0633663
raw28049.Pput_Muck_5042_IMS_5ul_R3_12_20V_redo_12Sep	target	0.98645	0.0301109	0.0333333	0.0248328	-0.00166667	4.88047	7.45	0.981895	0.00606343	0.140926
raw28058.Pput_CJ019_WT_IMS_5ul_R1_01_40V_12Sep	target	0.951187	0	0	0.0488478	-0.0211111	17.7028	22.4778	0.991184	0.00372142	0.198045
raw28058.Pput_CJ019_WT_IMS_5ul_R2_02_20V_redo_12Sep	target	0.999604	0.0793725	-0.01	0.011547	-0.00666667	17.895	18.7	0.984331	0.00576586	0.0514412
raw28058.Pput_CJ019_WT_IMS_5ul_R2_02_40V_12Sep	target	0.993654	0.0178885	-0.008	0.0134164	-0.006	17.2413	25.24	0.992163	0.00229533	0.115226
raw28058.Pput_CJ019_WT_IMS_5ul_R3_03_20V_redo_12Sep	target	0.999448	0.0640833	0.00666667	0.0320416	-0.0266667	17.2239	20.4667	0.985798	0.00506127	0.0574981
raw28058.Pput_CJ019_WT_IMS_5ul_R3_03_40V_12Sep	target	0.976608	0.0161808	-0.00727273	0.019633	-0.00636364	17.7873	21.2455	0.993027	0.00407056	0.165032
raw28058.Pput_Muck_1642_IMS_5ul_R2_05_40V_12Sep	target	0.999375	0.0219089	-0.016	0.0130384	0.012	21.2259	12.08	0.993173	0.00465839	0.0589981
raw28058.Pput_Muck_1642_IMS_5ul_R3_06_20V_redo_12Sep	target	0.999778	0.0541163	0.0157143	0.037607	0.0314286	18.5169	15.5429	0.985917	0.00483351	0.0454036
raw28058.Pput_Muck_1642_IMS_5ul_R3_06_40V_12Sep	target	0.966647	0.0185164	0.01	0.0282843	-0.01	20.0759	21.7875	0.990485	0.004	0.181683
raw28058.Pput_Muck_2224_IMS_5ul_R1_07_20V_redo_12Sep	target	0.999968	0.0357771	0.024	0.0240832	-0.006	13.6518	19.34	0.990125	0.00413223	0.0337079
raw28058.Pput_Muck_2224_IMS_5ul_R1_07_40V_12Sep	target	0.981424	0.038873	0.02	0.0195789	-0.025	20.0823	19.97	0.989542	0.00406054	0.15476
raw28058.Pput_Muck_2224_IMS_5ul_R2_08_40V_12Sep	target	0.985164	0.0256348	0.035	0.0353553	-0.0525	18.9003	19.5875	0.991219	0.00376952	0.144004
raw28058.Pput_Muck_2224_IMS_5ul_R3_09_40V_12Sep	target	0.970584	0.0185164	0.03	0.0337797	-0.04375	18.8395	23.675	0.988159	0.00407651	0.174912
raw28058.Pput_Muck_5042_IMS_5ul_R3_12_40V_12Sep	target	0.980613	0.0282843	0.01	0.0244584	-0.01375	18.0103	23.3875	0.989803	0.00426026	0.156586
raw28063.Pput_Muck_2224_IMS_5ul_R1_07_40V_12Sep	target	0.999732	0	0	0	0	18.6319	16.575	0.99403	0	0.046729
raw28063.Pput_Muck_5042_IMS_5ul_R2_11_40V_12Sep	target	0.99848	0.020702	0.065	0	-0.01	17.1812	23.45	0.98602	0.00485699	0.0724318
raw28064.Pput_CJ019_WT_IMS_5ul_R1_01_20V_redo_12Sep	target	0.980226	0.0784675	0.00285714	0.0596817	-0.0257143	10.0279	11.7857	0.990496	0.0040107	0.157821
raw28064.Pput_CJ019_WT_IMS_5ul_R1_01_40V_12Sep	target	0.999992	0.0252982	0	0.0440076	-0.0116667	12.3169	10.0667	0.994117	0	0.0337079
raw28064.Pput_CJ019_WT_IMS_5ul_R2_02_20V_redo_12Sep	target	0.998369	0.0326599	0.0533333	0.0196638	0.00666667	12.2756	17.65	0.987483	0.00415307	0.073724
raw28064.Pput_CJ019_WT_IMS_5ul_R2_02_40V_12Sep	target	0.995799	0.0176383	-0.00888889	0.0206155	-0.0133333	7.37904	16.6444	0.988872	0.00410397	0.10105
raw28064.Pput_CJ019_WT_IMS_5ul_R3_03_20V_redo_12Sep	target	0.982611	0.0855236	0.02	0.0377728	-0.01375	6.98918	10.2	0.985794	0.00505588	0.151396
raw28064.Pput_CJ019_WT_IMS_5ul_R3_03_40V_12Sep	target	0.99997	0.0122474	0.045	0.00983192	-0.00166667	9.77234	12.2333	0.989073	0.00418994	0.031457
raw28064.Pput_Muck_1642_IMS_5ul_R2_05_20V_redo_12Sep	target	0.998077	0.0491709	0.032	0.0514674	-0.004	15.4533	17.31	0.98613	0.00461079	0.0790085
raw28064.Pput_Muck_1642_IMS_5ul_R2_05_40V_12Sep	target	0.999779	0.018684	-0.0109091	0.0122103	0.000909091	15.501	20.5364	0.993213	0.00490196	0.0454545
raw28064.Pput_Muck_1642_IMS_5ul_R3_06_20V_redo_12Sep	target	0.998954	0.02	0.03	0.0163299	-6.93889e-18	14.4008	13.325	0.993082	0.0042796	0.0696396
raw28064.Pput_Muck_2224_IMS_5ul_R1_07_20V_redo_12Sep	target	0.996519	0.0219089	0.06	0.0397073	-0.0316667	8.50482	15.5	0.988289	0.00413355	0.0950656
raw28064.Pput_Muck_2224_IMS_5ul_R1_07_40V_12Sep	target	0.999915	0.0332484	0.0363636	0.0300908	-0.0436364	13.7704	20.1455	0.99063	0.00368324	0.0423509
raw28064.Pput_Muck_2224_IMS_5ul_R2_08_20V_redo_12Sep	target	0.999953	0	0.04	0.02	0.01	13.9676	15.5	0.991852	0.00264201	0.0369458
raw28064.Pput_Muck_2224_IMS_5ul_R2_08_40V_12Sep	target	0.999881	0.0269979	0.028	0.0216282	-0.033	15.6528	16.03	0.993867	0.00348432	0.0415452
raw28064.Pput_Muck_5042_IMS_5ul_R1_10_20V_redo_12Sep	target	0.999561	0.0640833	0.0333333	0.0136626	-0.0233333	15.3288	20.85	0.984571	0.00558092	0.0535714
raw28120.Pput_Muck_2224_IMS_5ul_R3_09_40V_12Sep	target	0.999514	0.04	-0.06	0.0057735	-0.005	16.0309	26.025	0.989711	0.00419687	0.0543967
raw28120.Pput_Muck_5042_IMS_5ul_R1_10_40V_12Sep	target	0.999787	0.046188	-0.0533333	0.0057735	-0.00333333	17.5215	22.6667	0.989768	0.00424056	0.0448864
raw28120.Pput_Muck_5042_IMS_5ul_R2_11_20V_redo_12Sep	target	0.997702	0.04	-0.04	0.01	-0.01	17.1292	24	0.991072	0.00361757	0.0811213
raw28121.Pput_CJ019_WT_IMS_5ul_R1_01_40V_12Sep	target	0.999997	0	-0.04	0.005	0.0025	8.2605	14.825	0.984027	0.00569307	0.0444444
raw28121.Pput_CJ019_WT_IMS_5ul_R2_02_20V_redo_12Sep	target	0.999953	0.02	0.03	0	0	6.18601	17.6	0.981278	0.00596741	0.036855
raw28121.Pput_CJ019_WT_IMS_5ul_R2_02_40V_12Sep	target	0.999992	0	0	0.00516398	0.00333333	6.64041	13.45	0.982403	0.00568451	0.0338346
raw28121.Pput_CJ019_WT_IMS_5ul_R3_03_40V_12Sep	target	0.999144	0	0	0.00408248	-0.00166667	6.95627	18.0167	0.984269	0.00574426	0.0636124
raw28121.Pput_Muck_1642_IMS_5ul_R2_05_40V_12Sep	target	0.999998	0	0	0	0	7.50483	16.875	0.984511	0.00556117	0.046729
raw28121.Pput_Muck_1642_IMS_5ul_R3_06_40V_12Sep	target	0.999653	0	0	0	0	9.82934	20.175	0.988595	0.00396432	0.0492264
raw28121.Pput_Muck_2224_IMS_5ul_R1_07_40V_12Sep	target	0.999876	0	0	0.00516398	0.00333333	8.92713	12.1833	0.986762	0.00449691	0.04134
raw28121.Pput_Muck_2224_IMS_5ul_R2_08_40V_12Sep	target	0.999857	0	0	0.00547723	0.005	7.99191	13.5667	0.985397	0.00524246	0.0403497
raw28121.Pput_Muck_2224_IMS_5ul_R3_09_40V_12Sep	target	0.999962	0	0	0.00516398	0.004	11.5012	18.18	0.990746	0.00378251	0.037037
raw28121.Pput_Muck_5042_IMS_5ul_R1_10_40V_12Sep	target	0.999943	0	0	0.00516398	0.00333333	8.28479	14.9167	0.986313	0.00465626	0.0390033
raw28121.Pput_Muck_5042_IMS_5ul_R2_11_20V_redo_12Sep	target	0.999915	0.02	0.01	0	0	15.3285	25.25	0.991032	0.00357143	0.0430293
raw28121.Pput_Muck_5042_IMS_5ul_R2_11_40V_12Sep	target	0.999863	0.0206559	0.0133333	0.00408248	0.00166667	16.1848	21.2667	0.992328	0.00249584	0.0403281
raw28141.Pput_CJ019_WT_IMS_5ul_R1_01_20V_redo_12Sep	target	0.997983	0	0	0.005	-0.0025	14.5103	21.025	0.992696	0.00309917	0.0791422
raw28141.Pput_CJ019_WT_IMS_5ul_R3_03_20V_redo_12Sep	target	0.964912	0.023094	0	0.0188982	-0.00714286	16.8027	24.3571	0.99069	0.00373657	0.18324
raw28141.Pput_CJ019_WT_IMS_5ul_R3_03_40V_12Sep	target	0.997302	0.023094	0.02	0	0	10.7844	10.275	0.989658	0.00414938	0.0855577
raw28141.Pput_Muck_1642_IMS_5ul_R3_06_40V_12Sep	target	0.988248	0	0	0.0057735	0.00666667	25.6731	28.1	0.988043	0.00433168	0.13536
raw28141.Pput_Muck_2224_IMS_5ul_R1_07_40V_12Sep	target	0.999304	0	0	0.00377964	0.00857143	17.5392	17.9143	0.993673	0.00539084	0.0589496
raw28141.Pput_Muck_2224_IMS_5ul_R2_08_40V_12Sep	target	0.999172	0	0	0.005	0.0075	22.6711	23	0.992798	0.00332594	0.0618729
raw28141.Pput_Muck_2224_IMS_5ul_R3_09_40V_12Sep	target	0.999933	0	0	0	0.01	22.3222	23.875	0.992774	0.00328228	0.0400782
raw28141.Pput_Muck_5042_IMS_5ul_R1_10_40V_12Sep	target	0.996953	0	0.04	0.0057735	0.005	19.0754	30.75	0.984717	0.00561368	0.0895557
raw28141.Pput_Muck_5042_IMS_5ul_R2_11_40V_12Sep	target	0.996383	0	0	0.0057735	0.00666667	22.4749	30.8667	0.989108	0.00420463	0.096115
raw28141.Pput_Muck_5042_IMS_5ul_R3_12_20V_redo_12Sep	target	0.998746	0	0	0.0057735	0.00666667	5.55908	11.5667	0.978277	0.00721943	0.0719675
raw28208.Pput_CJ019_WT_IMS_5ul_R1_01_20V_redo_12Sep	target	0.996824	0.0141421	-0.005	0.0223207	-0.00875	9.97668	21.4375	0.990762	0.00379147	0.0911609
raw28208.Pput_CJ019_WT_IMS_5ul_R2_02_20V_redo_12Sep	target	0.999271	0.0185164	0.01	0	0	11.9634	19.275	0.990913	0.00394672	0.0606906
raw28208.Pput_CJ019_WT_IMS_5ul_R3_03_20V_redo_12Sep	target	0.998122	0.0295146	-0.004	0.0158114	-0.005	9.78314	18.31	0.990057	0.00446791	0.0779626
raw28208.Pput_CJ019_WT_IMS_5ul_R3_03_40V_12Sep	target	0.999948	0.0178885	0.008	0	0	13.1599	23.66	0.990901	0.00392542	0.0377574
raw28208.Pput_Muck_1642_IMS_5ul_R2_05_20V_redo_12Sep	target	0.998207	0	0	0	0	6.27555	12.225	0.979819	0.00671441	0.0772272
raw28208.Pput_Muck_1642_IMS_5ul_R3_06_20V_redo_12Sep	target	0.991351	0	0	0	0	7.712	19	0.9851	0.00517197	0.124852
raw28208.Pput_Muck_2224_IMS_5ul_R1_07_20V_redo_12Sep	target	0.998874	0	0	0.00447214	-0.002	8.42241	20.52	0.987082	0.00404391	0.0694279
raw28208.Pput_Muck_2224_IMS_5ul_R1_07_40V_12Sep	target	0.99638	0	0	0.00447214	-0.002	11.1798	21.22	0.990372	0.00432526	0.0960934
raw28208.Pput_Muck_2224_IMS_5ul_R2_08_20V_redo_12Sep	target	0.99969	0	0	0.0057735	-0.00333333	5.04612	18.3667	0.979875	0.00672344	0.0480864
raw28208.Pput_Muck_2224_IMS_5ul_R2_08_40V_12Sep	target	0.996984	0	0	0.00377964	-0.00142857	12.1528	20.0857	0.99126	0.0032538	0.0889148
raw28208.Pput_Muck_2224_IMS_5ul_R3_09_20V_redo_12Sep	target	0.978004	0.0122474	-0.005	0.00408248	0.00833333	11.0373	17.4833	0.990176	0.0041806	0.161755
raw28208.Pput_Muck_5042_IMS_5ul_R1_10_40V_12Sep	target	0.998283	0	0.04	0.005	0.0025	12.193	28.375	0.985062	0.00541796	0.075919
raw28208.Pput_Muck_5042_IMS_5ul_R2_11_20V_redo_12Sep	target	0.997238	0.0178885	-0.008	0.00447214	-0.002	8.15935	19.7	0.987506	0.00416171	0.0861414
raw28208.Pput_Muck_5042_IMS_5ul_R2_11_40V_12Sep	target	0.997479	0	0	0.0048795	-0.00285714	11.0993	22.4143	0.9902	0.00419815	0.083293
raw28208.Pput_Muck_5042_IMS_5ul_R3_12_20V_redo_12Sep	target	0.97536	0	0	0	0	12.4982	17.9625	0.990927	0.00395452	0.166124
raw28208.Pput_Muck_5042_IMS_5ul_R3_12_40V_12Sep	target	0.999098	0	0	0.00547723	0.005	11.8963	24.5167	0.99034	0.00430478	0.0640902
raw28249.Pput_Muck_1642_IMS_5ul_R2_05_20V_redo_12Sep	target	0.999007	0.0382971	-0.03	0.0974679	-0.045	9.92686	19.625	0.993279	0.00517241	0.0674332
raw28249.Pput_Muck_1642_IMS_5ul_R3_06_20V_redo_12Sep	target	0.999959	0.04	0.05	0.0531507	-0.0225	15.0936	9.975	0.993039	0.00412088	0.0367347
raw28249.Pput_Muck_2224_IMS_5ul_R1_07_20V_redo_12Sep	target	0.999686	0	0	0.01	0.035	10.1237	21.35	0.988356	0.00385728	0.0477118
raw28249.Pput_Muck_2224_IMS_5ul_R2_08_20V_redo_12Sep	target	0.992633	0.0287518	-0.0166667	0.0499667	-0.00833333	12.0852	19.3	0.992569	0.0028463	0.11996
raw28249.Pput_Muck_2224_IMS_5ul_R3_09_20V_redo_12Sep	target	0.999204	0.046188	-0.0266667	0.12741	-0.0633333	11.1921	19.4667	0.991574	0.00298507	0.0609756
raw28254.Pput_CJ019_WT_IMS_5ul_R1_01_20V_redo_12Sep	target	0.993176	0.0213809	-0.04	0.0226385	-0.00625	10.7141	21.0375	0.991753	0.00320924	0.117743
raw28254.Pput_CJ019_WT_IMS_5ul_R1_01_40V_12Sep	target	0.999989	0.023094	-0.0133333	0.011547	0.00666667	10.5987	25.2333	0.989233	0.00427046	0.0321543
raw28254.Pput_CJ019_WT_IMS_5ul_R2_02_20V_redo_12Sep	target	0.995329	0.022286	0.00166667	0.0244949	-0.02	10.2744	15.9333	0.992185	0.00231839	0.104901
raw28254.Pput_CJ019_WT_IMS_5ul_R2_02_40V_12Sep	target	0.999929	0.0382971	-0.03	0.0556028	-0.0275	16.8425	9.825	0.995478	0	0.0390105
raw28254.Pput_CJ019_WT_IMS_5ul_R3_03_20V_redo_12Sep	target	0.998031	0.0163299	0.00666667	0	-0.01	10.5283	15.9167	0.99035	0.00430663	0.0788798
raw28254.Pput_CJ019_WT_IMS_5ul_R3_03_40V_12Sep	target	0.999904	0.0206559	0.0133333	0.00816497	-0.00666667	16.3692	8.76667	0.994181	0	0.0404204
raw28254.Pput_Muck_1642_IMS_5ul_R2_05_20V_redo_12Sep	target	0.999375	0	0	0	-0.01	6.37704	19.2	0.982767	0.0057334	0.0589763
raw28254.Pput_Muck_1642_IMS_5ul_R2_05_40V_12Sep	target	0.999922	0	0	0.011547	0.00333333	9.72128	24.0667	0.988616	0.00396957	0.0415162
raw28254.Pput_Muck_1642_IMS_5ul_R3_06_40V_12Sep	target	0.99933	0	0	0.0057735	-0.0133333	11.1015	16.9333	0.990993	0.00352645	0.0591008
raw28254.Pput_Muck_2224_IMS_5ul_R1_07_20V_redo_12Sep	target	0.999727	0	0	0.00333333	-0.0111111	9.62273	20.0778	0.989014	0.00416378	0.0474227
raw28254.Pput_Muck_2224_IMS_5ul_R1_07_40V_12Sep	target	0.999949	0.023094	-0.0133333	0.0057735	-0.00333333	17.1885	14.7667	0.993796	0.00325733	0.0385965
raw28254.Pput_Muck_2224_IMS_5ul_R2_08_20V_redo_12Sep	target	0.999171	0	0	0.00707107	-2.77539e-18	9.01621	18.22	0.988201	0.00409836	0.0617902
raw28254.Pput_Muck_2224_IMS_5ul_R2_08_40V_12Sep	target	0.999995	0.0326599	0	0.035	0.0075	16.7722	10	0.993726	0.00581395	0.0394089
raw28254.Pput_Muck_2224_IMS_5ul_R3_09_20V_redo_12Sep	target	0.99952	0.0122474	-0.005	0.00516398	-0.0166667	5.20461	17	0.982378	0.00567913	0.0546875
raw28254.Pput_Muck_2224_IMS_5ul_R3_09_40V_12Sep	target	0.99966	0.0213809	0	0.0150594	-0.00375	12.893	16.0875	0.992802	0.00334076	0.0486998
raw28254.Pput_Muck_5042_IMS_5ul_R1_10_20V_redo_12Sep	target	0.996743	0.0219089	-0.02	0.018619	0.00333333	6.66773	18.2667	0.986689	0.00447177	0.0920147
raw28254.Pput_Muck_5042_IMS_5ul_R1_10_40V_12Sep	target	0.99999	0.0252982	0	0.00816497	0.00666667	22.1838	23.3667	0.99029	0.00426439	0.03367
raw28254.Pput_Muck_5042_IMS_5ul_R2_11_20V_redo_12Sep	target	0.999869	0	0	0.00447214	-0.008	7.51578	20.28	0.985796	0.00505857	0.0405028
raw28254.Pput_Muck_5042_IMS_5ul_R2_11_40V_12Sep	target	0.99985	0.023094	0.0133333	0.0057735	0.00666667	23.5602	14.9667	0.992528	0.00277778	0.0407091
raw28254.Pput_Muck_5042_IMS_5ul_R3_12_20V_redo_12Sep	target	0.999392	0.0264575	-0.01	0.0161835	-0.00571429	9.37281	13.8571	0.990299	0.00427716	0.0587135
raw28254.Pput_Muck_5042_IMS_5ul_R3_12_40V_12Sep	target	0.999445	0.0219089	-0.024	0.0167332	-0.006	13.5472	16.72	0.993297	0.00530973	0.0572977
raw28265.Pput_CJ019_WT_IMS_5ul_R1_01_20V_redo_12Sep	target	0.999832	0.0438178	0.032	0.00447214	-0.002	5.71682	18.02	0.97727	0.00734817	0.0418488
raw28265.Pput_CJ019_WT_IMS_5ul_R1_01_40V_12Sep	target	0.999989	0.046188	0.0266667	0	0	5.75007	13.2333	0.977528	0.00737047	0.0328947
raw28265.Pput_CJ019_WT_IMS_5ul_R2_02_20V_redo_12Sep	target	0.994739	0.0565685	0.04	0.01	-0.015	3.8422	15.875	0.97246	0.00854345	0.109471
raw28265.Pput_CJ019_WT_IMS_5ul_R2_02_40V_12Sep	target	0.999788	0.0264575	0.01	0.00377964	0.00142857	5.42981	14.2429	0.980276	0.00654332	0.0449374
raw28265.Pput_CJ019_WT_IMS_5ul_R3_03_20V_redo_12Sep	target	0.997537	0.0413118	0.0266667	0.00752773	-0.00833333	5.80092	17.6667	0.979927	0.00673098	0.0831099
raw28265.Pput_Muck_2224_IMS_5ul_R1_07_40V_12Sep	target	0.999217	0.0341565	0.02	0.0048795	-0.00285714	5.94274	14.3429	0.981379	0.0059894	0.0608844
raw28265.Pput_Muck_5042_IMS_5ul_R2_11_40V_12Sep	target	0.999498	0.0301109	0.0333333	0.00547723	-0.005	6.49882	12.9667	0.983124	0.00553683	0.0545014
raw28265.Pput_Muck_5042_IMS_5ul_R3_12_20V_redo_12Sep	target	0.999031	0.0386437	0.024	0.00674949	-0.007	5.53795	12.7	0.980582	0.00634921	0.0669811
raw28278.Pput_CJ019_WT_IMS_5ul_R1_01_20V_redo_12Sep	target	0.999868	0.0231574	0.00857143	0.0139268	0.00357143	21.3233	14.1357	0.99356	0.00483092	0.0403619
raw28278.Pput_CJ019_WT_IMS_5ul_R2_02_20V_redo_12Sep	target	0.995354	0.03989	0.0371429	0.00828742	0.000714286	21.3596	15.75	0.990168	0.00416667	0.104606
raw28278.Pput_CJ019_WT_IMS_5ul_R3_03_20V_redo_12Sep	target	0.999453	0.0267423	0.0233333	0.00514929	-0.000833333	22.7339	12.3417	0.993274	0.0051458	0.0565523
raw28278.Pput_CJ019_WT_IMS_5ul_R3_03_40V_12Sep	target	0.999671	0.0413118	0.0266667	0.00752773	-0.00166667	11.1842	10.8333	0.98996	0.00438422	0.0487805
raw28278.Pput_Muck_1642_IMS_5ul_R2_05_20V_redo_12Sep	target	0.999002	0.0393893	0.0266667	0.00778499	-0.00333333	10.9544	17.75	0.988386	0.00386723	0.0676179
raw28278.Pput_Muck_1642_IMS_5ul_R3_06_20V_redo_12Sep	target	0.999158	0.036645	0.025	0.00755929	-0.005	29.8992	9.875	0.984173	0.00572139	0.0626866
raw28278.Pput_Muck_2224_IMS_5ul_R1_07_20V_redo_12Sep	target	0.999096	0.0447214	0.0266667	0.00726483	-0.00444444	12.2189	15.7889	0.989597	0.00409836	0.063946
raw28278.Pput_Muck_2224_IMS_5ul_R2_08_20V_redo_12Sep	target	0.986691	0.0302372	0.0114286	0.0125357	0.00714286	15.8386	17.2857	0.992118	0.0022338	0.140178
raw28278.Pput_Muck_2224_IMS_5ul_R2_08_40V_12Sep	target	0.999955	0.0356371	0.005	0.00516398	0.00333333	29.121	0.5	0.985221	0.00519886	0.0379747
raw28278.Pput_Muck_2224_IMS_5ul_R3_09_20V_redo_12Sep	target	0.999601	0.0405518	0.0222222	0.00440959	-0.00222222	13.0348	18.7	0.989572	0.00408163	0.0512821
raw28278.Pput_Muck_5042_IMS_5ul_R1_10_20V_redo_12Sep	target	0.999934	0.020702	0.015	0.00534522	-1.73472e-18	7.00692	13.5625	0.984772	0.00562804	0.0386905
raw28278.Pput_Muck_5042_IMS_5ul_R2_11_20V_redo_12Sep	target	0.999526	0.0312694	0.0444444	0.00781736	-0.00111111	12.5326	15.3333	0.990239	0.00422476	0.054568
raw28278.Pput_Muck_5042_IMS_5ul_R2_11_40V_12Sep	target	0.999543	0.0314718	0.0228571	0.0057735	-0.01	26.3034	1.18571	0.992651	0.00301508	0.0543706
raw28278.Pput_Muck_5042_IMS_5ul_R3_12_20V_redo_12Sep	target	0.9963	0.036675	0.0371429	0.00801784	-0.0121429	20.0418	10.9357	0.993636	0.00519481	0.0963775
raw28278.Pput_Muck_5042_IMS_5ul_R3_12_40V_12Sep	target	0.999996	0.02	0.05	0.005	-0.0075	4.4911	7.75	0.977002	0.00732443	0.0462428
raw28388.Pput_CJ019_WT_IMS_5ul_R1_01_20V_redo_12Sep	target	0.999605	0	-0.04	0	0.01	11.3303	21	0.988798	0.00405954	0.0515556
raw28388.Pput_CJ019_WT_IMS_5ul_R1_01_40V_12Sep	target	0.999942	0.0282843	-0.03	0.00353553	0.01125	10.2211	17.8375	0.988849	0.00409556	0.0387097
raw28388.Pput_CJ019_WT_IMS_5ul_R2_02_20V_redo_12Sep	target	0.999227	0.0206559	0.0133333	0.00632456	0	10.661	18.1833	0.990073	0.004477	0.0608547
raw28388.Pput_CJ019_WT_IMS_5ul_R2_02_40V_12Sep	target	0.999255	0.0187083	-0.025	0.00679366	0.03	12.2754	17.6214	0.990574	0.00362483	0.0602702
raw28388.Pput_CJ019_WT_IMS_5ul_R3_03_20V_redo_12Sep	target	0.998278	0.0302372	0.0114286	0.00534522	-0.00428571	6.20292	17.9571	0.982721	0.00572519	0.0758584
[truncated: 8,306 more rows]

## Sheet: Figure 3c
Figure 3c
PrecursorName	Replicate	SkylineScore	MSDIALScore	PeakDecoderScore	resultPeakDecoder	resultCosine	resultMSDIAL
01_malic acid	CJ019_WT_IMS_5ul_R1_01_20V_redo	0.963462	NA	0.984519	FN	FN	FN
01_malic acid	CJ019_WT_IMS_5ul_R2_02_20V_redo	0.989124	NA	0.983848	FN	FN	FN
01_malic acid	CJ019_WT_IMS_5ul_R3_03_20V_redo	0.982979	NA	0.986358	FN	FN	FN
01_malic acid	Muck_1642_IMS_5ul_R2_05_20V_redo	0.999065	NA	0.982536	FN	FN	FN
01_malic acid	Muck_1642_IMS_5ul_R3_06_20V_redo	0.978252	NA	0.984467	FN	FN	FN
01_malic acid	Muck_2224_IMS_5ul_R1_07_20V_redo	0.995747	NA	0.990253	FN	FN	FN
01_malic acid	Muck_2224_IMS_5ul_R2_08_20V_redo	0.993238	NA	0.983739	FN	FN	FN
01_malic acid	Muck_2224_IMS_5ul_R3_09_20V_redo	0.984098	NA	0.976098	TP	TP	FN
01_malic acid	Muck_5042_IMS_5ul_R1_10_20V_redo	0.990114	NA	0.975302	FN	FN	FN
01_malic acid	Muck_5042_IMS_5ul_R2_11_20V_redo	0.953992	NA	0.986924	FN	FN	FN
01_malic acid	Muck_5042_IMS_5ul_R3_12_20V_redo	0.933438	NA	0.983206	FN	FN	FN
03_cis-aconitic acid	CJ019_WT_IMS_5ul_R1_01_20V_redo	0.783971	NA	0.927815	TN	TN	TN
03_cis-aconitic acid	CJ019_WT_IMS_5ul_R3_03_20V_redo	0.672565	NA	0.897222	TN	TN	TN
03_cis-aconitic acid	Muck_2224_IMS_5ul_R1_07_20V_redo	0.677871	NA	0.838346	TN	TN	TN
03_cis-aconitic acid	Muck_2224_IMS_5ul_R2_08_20V_redo	0.64034	NA	0.850517	TN	TN	TN
05_isocitric acid	Muck_2224_IMS_5ul_R2_08_20V_redo	0.990613	81.4	0.977878	TP	TP	TP
05_isocitric acid	CJ019_WT_IMS_5ul_R3_03_20V_redo	0.989439	NA	0.98627	TP	TP	FN
05_isocitric acid	Muck_1642_IMS_5ul_R2_05_20V_redo	0.988953	NA	0.982519	TP	TP	FN
05_isocitric acid	Muck_1642_IMS_5ul_R3_06_20V_redo	0.986946	NA	0.98813	TP	TP	FN
05_isocitric acid	Muck_2224_IMS_5ul_R1_07_20V_redo	0.989515	NA	0.986033	TP	TP	FN
05_isocitric acid	Muck_2224_IMS_5ul_R3_09_20V_redo	0.988543	NA	0.98557	TP	TP	FN
05_isocitric acid	Muck_5042_IMS_5ul_R1_10_20V_redo	0.98725	NA	0.987701	TP	TP	FN
05_isocitric acid	Muck_5042_IMS_5ul_R2_11_20V_redo	0.988299	NA	0.985122	TP	TP	FN
06_citric acid	Muck_2224_IMS_5ul_R1_07_20V_redo	0.963966	86.6	0.979357	TP	TP	TP
06_citric acid	Muck_2224_IMS_5ul_R2_08_20V_redo	0.978058	85.6	0.971359	TP	TP	TP
06_citric acid	Muck_2224_IMS_5ul_R3_09_20V_redo	0.970977	85.6	0.984724	TP	TP	TP
06_citric acid	Muck_1642_IMS_5ul_R3_06_20V_redo	0.969021	82.8	0.961958	TP	TP	TP
06_citric acid	Muck_5042_IMS_5ul_R3_12_20V_redo	0.956375	82.7	0.938723	TN	FP	FP
06_citric acid	Muck_5042_IMS_5ul_R2_11_20V_redo	0.969662	NA	0.987144	TP	TP	FN
07_succinic acid	CJ019_WT_IMS_5ul_R3_03_20V_redo	0.99907	NA	0.971655	TP	TP	FN
07_succinic acid	Muck_1642_IMS_5ul_R2_05_20V_redo	0.999997	NA	0.980223	TP	TP	FN
07_succinic acid	Muck_2224_IMS_5ul_R1_07_20V_redo	0.999944	NA	0.957686	FN	TP	FN
07_succinic acid	Muck_2224_IMS_5ul_R2_08_20V_redo	0.999708	NA	0.98907	TP	TP	FN
07_succinic acid	Muck_2224_IMS_5ul_R3_09_20V_redo	0.999743	NA	0.971505	TP	TP	FN
07_succinic acid	Muck_5042_IMS_5ul_R1_10_20V_redo	0.99973	NA	0.991128	TP	TP	FN
07_succinic acid	Muck_5042_IMS_5ul_R3_12_20V_redo	0.998119	NA	0.989436	TP	TP	FN
13_aspartic acid	Muck_2224_IMS_5ul_R3_09_20V_redo	0.999958	87.9	0.992124	TP	TP	TP
13_aspartic acid	CJ019_WT_IMS_5ul_R1_01_20V_redo	0.999907	NA	0.993186	TP	TP	FN
13_aspartic acid	CJ019_WT_IMS_5ul_R2_02_20V_redo	0.999821	NA	0.991635	TP	TP	FN
13_aspartic acid	CJ019_WT_IMS_5ul_R3_03_20V_redo	0.999953	NA	0.994358	TP	TP	FN
17_glucose 6-phosphate (G6P)	CJ019_WT_IMS_5ul_R2_02_20V_redo	0.994456	74.9	0.982719	TP	TP	TP
17_glucose 6-phosphate (G6P)	CJ019_WT_IMS_5ul_R1_01_20V_redo	0.989063	NA	0.980778	TP	TP	FN
17_glucose 6-phosphate (G6P)	CJ019_WT_IMS_5ul_R3_03_20V_redo	0.987414	NA	0.9866	TP	TP	FN
17_glucose 6-phosphate (G6P)	Muck_1642_IMS_5ul_R2_05_20V_redo	0.997563	NA	0.984245	TP	TP	FN
17_glucose 6-phosphate (G6P)	Muck_1642_IMS_5ul_R3_06_20V_redo	0.995891	NA	0.982293	TP	TP	FN
17_glucose 6-phosphate (G6P)	Muck_2224_IMS_5ul_R1_07_20V_redo	0.994991	NA	0.976787	TP	TP	FN
17_glucose 6-phosphate (G6P)	Muck_2224_IMS_5ul_R2_08_20V_redo	0.995938	NA	0.983346	TP	TP	FN
17_glucose 6-phosphate (G6P)	Muck_2224_IMS_5ul_R3_09_20V_redo	0.994596	NA	0.977199	TP	TP	FN
17_glucose 6-phosphate (G6P)	Muck_5042_IMS_5ul_R1_10_20V_redo	0.994983	NA	0.983463	TP	TP	FN
17_glucose 6-phosphate (G6P)	Muck_5042_IMS_5ul_R2_11_20V_redo	0.993462	NA	0.985642	TP	TP	FN
17_glucose 6-phosphate (G6P)	Muck_5042_IMS_5ul_R3_12_20V_redo	0.994185	NA	0.981527	TP	TP	FN
18_fructose 6-phosphate (F6P)	Muck_1642_IMS_5ul_R2_05_20V_redo	0.992574	88.9	0.981931	TP	TP	TP
18_fructose 6-phosphate (F6P)	Muck_5042_IMS_5ul_R3_12_20V_redo	0.990442	88.6	0.977757	TP	TP	TP
18_fructose 6-phosphate (F6P)	CJ019_WT_IMS_5ul_R1_01_20V_redo	0.917969	79.5	0.977211	TP	TP	TP
18_fructose 6-phosphate (F6P)	CJ019_WT_IMS_5ul_R2_02_20V_redo	0.955161	NA	0.976782	TP	TP	FN
18_fructose 6-phosphate (F6P)	CJ019_WT_IMS_5ul_R3_03_20V_redo	0.951567	NA	0.981892	TP	TP	FN
18_fructose 6-phosphate (F6P)	Muck_2224_IMS_5ul_R1_07_20V_redo	0.993021	NA	0.9833	TP	TP	FN
18_fructose 6-phosphate (F6P)	Muck_2224_IMS_5ul_R2_08_20V_redo	0.990584	NA	0.989193	TP	TP	FN
18_fructose 6-phosphate (F6P)	Muck_2224_IMS_5ul_R3_09_20V_redo	0.993404	NA	0.979317	TP	TP	FN
18_fructose 6-phosphate (F6P)	Muck_5042_IMS_5ul_R1_10_20V_redo	0.988079	NA	0.974147	TP	TP	FN
18_fructose 6-phosphate (F6P)	Muck_5042_IMS_5ul_R2_11_20V_redo	0.99009	NA	0.979341	TP	TP	FN
19_fructose 1,6-diphosphate (F16DP)	Muck_5042_IMS_5ul_R1_10_40V	0.985969	93.3	0.983127	TP	TP	TP
19_fructose 1,6-diphosphate (F16DP)	CJ019_WT_IMS_5ul_R1_01_20V_redo	0.998469	66.5	0.97937	FN	FN	TP
19_fructose 1,6-diphosphate (F16DP)	CJ019_WT_IMS_5ul_R3_03_20V_redo	0.999891	66.5	0.979095	TP	TP	TP
19_fructose 1,6-diphosphate (F16DP)	CJ019_WT_IMS_5ul_R3_03_40V	0.99913	66.5	0.979607	TP	TP	TP
19_fructose 1,6-diphosphate (F16DP)	Muck_5042_IMS_5ul_R2_11_20V_redo	0.958564	66.5	0.973971	TP	TP	TP
19_fructose 1,6-diphosphate (F16DP)	CJ019_WT_IMS_5ul_R1_01_40V	0.999599	NA	0.983764	TP	TP	FN
19_fructose 1,6-diphosphate (F16DP)	CJ019_WT_IMS_5ul_R2_02_20V_redo	1	NA	0.979767	TP	TP	FN
19_fructose 1,6-diphosphate (F16DP)	CJ019_WT_IMS_5ul_R2_02_40V	1	NA	0.983815	TP	TP	FN
19_fructose 1,6-diphosphate (F16DP)	Muck_1642_IMS_5ul_R2_05_20V_redo	0.979204	NA	0.987431	TP	TP	FN
19_fructose 1,6-diphosphate (F16DP)	Muck_1642_IMS_5ul_R2_05_40V	0.986536	NA	0.987308	TP	TP	FN
19_fructose 1,6-diphosphate (F16DP)	Muck_1642_IMS_5ul_R3_06_20V_redo	0.975294	NA	0.98416	TP	TP	FN
19_fructose 1,6-diphosphate (F16DP)	Muck_1642_IMS_5ul_R3_06_40V	0.980272	NA	0.985535	TP	TP	FN
19_fructose 1,6-diphosphate (F16DP)	Muck_2224_IMS_5ul_R1_07_20V_redo	0.977808	NA	0.971188	TP	TP	FN
19_fructose 1,6-diphosphate (F16DP)	Muck_2224_IMS_5ul_R1_07_40V	0.993942	NA	0.990066	TP	TP	FN
19_fructose 1,6-diphosphate (F16DP)	Muck_2224_IMS_5ul_R2_08_20V_redo	0.954147	NA	0.985334	TP	TP	FN
19_fructose 1,6-diphosphate (F16DP)	Muck_2224_IMS_5ul_R2_08_40V	0.9904	NA	0.99055	TP	TP	FN
19_fructose 1,6-diphosphate (F16DP)	Muck_2224_IMS_5ul_R3_09_20V_redo	0.983748	NA	0.979829	TP	TP	FN
19_fructose 1,6-diphosphate (F16DP)	Muck_2224_IMS_5ul_R3_09_40V	0.993925	NA	0.987569	TP	TP	FN
19_fructose 1,6-diphosphate (F16DP)	Muck_5042_IMS_5ul_R1_10_20V_redo	0.978361	NA	0.986797	TP	TP	FN
19_fructose 1,6-diphosphate (F16DP)	Muck_5042_IMS_5ul_R2_11_40V	0.991821	NA	0.980756	TP	TP	FN
19_fructose 1,6-diphosphate (F16DP)	Muck_5042_IMS_5ul_R3_12_20V_redo	0.983786	NA	0.988351	TP	TP	FN
19_fructose 1,6-diphosphate (F16DP)	Muck_5042_IMS_5ul_R3_12_40V	0.984823	NA	0.989889	TP	TP	FN
20_6-phosphogluconic acid (6PG)	Muck_5042_IMS_5ul_R2_11_20V_redo	0.999927	80.6	0.949474	TN	FP	FP
20_6-phosphogluconic acid (6PG)	CJ019_WT_IMS_5ul_R2_02_40V	0.999985	72.1	0.978302	FP	FP	FP
20_6-phosphogluconic acid (6PG)	CJ019_WT_IMS_5ul_R3_03_20V_redo	0.999888	72.1	0.968914	TP	TP	TP
20_6-phosphogluconic acid (6PG)	Muck_1642_IMS_5ul_R3_06_40V	0.999981	72.1	0.933008	TN	FP	FP
20_6-phosphogluconic acid (6PG)	Muck_2224_IMS_5ul_R3_09_20V_redo	0.999907	72.1	0.968489	TP	TP	TP
20_6-phosphogluconic acid (6PG)	Muck_2224_IMS_5ul_R3_09_40V	0.999989	72.1	0.677645	TN	FP	FP
20_6-phosphogluconic acid (6PG)	Muck_5042_IMS_5ul_R3_12_40V	0.999984	72.1	0.940651	TN	FP	FP
20_6-phosphogluconic acid (6PG)	Muck_2224_IMS_5ul_R1_07_20V_redo	0.999911	71.9	0.968313	TP	TP	TP
20_6-phosphogluconic acid (6PG)	CJ019_WT_IMS_5ul_R2_02_20V_redo	0.999905	NA	0.978361	TP	TP	FN
20_6-phosphogluconic acid (6PG)	CJ019_WT_IMS_5ul_R3_03_40V	0.999986	NA	0.955771	TN	FP	TN
20_6-phosphogluconic acid (6PG)	Muck_1642_IMS_5ul_R2_05_40V	0.999998	NA	0.921364	TN	FP	TN
20_6-phosphogluconic acid (6PG)	Muck_2224_IMS_5ul_R1_07_40V	0.999988	NA	0.344043	TN	FP	TN
20_6-phosphogluconic acid (6PG)	Muck_5042_IMS_5ul_R1_10_40V	0.999993	NA	0.982118	FP	FP	TN
20_6-phosphogluconic acid (6PG)	Muck_5042_IMS_5ul_R2_11_40V	0.999993	NA	0.798558	TN	FP	TN
20_6-phosphogluconic acid (6PG)	Muck_5042_IMS_5ul_R3_12_20V_redo	0.999829	NA	0.969607	TP	TP	FN
21_3-phosphoglyceric acid (3PG)	CJ019_WT_IMS_5ul_R1_01_20V_redo	0.994927	87.8	0.962946	TP	TP	TP
21_3-phosphoglyceric acid (3PG)	CJ019_WT_IMS_5ul_R3_03_20V_redo	0.994585	87.8	0.961903	TP	TP	TP
21_3-phosphoglyceric acid (3PG)	Muck_2224_IMS_5ul_R2_08_20V_redo	0.991603	87.8	0.9862	TP	TP	TP
21_3-phosphoglyceric acid (3PG)	Muck_5042_IMS_5ul_R2_11_20V_redo	0.989016	87.8	0.987129	TP	TP	TP
21_3-phosphoglyceric acid (3PG)	Muck_5042_IMS_5ul_R3_12_20V_redo	0.997817	87.8	0.986783	TP	TP	TP
21_3-phosphoglyceric acid (3PG)	CJ019_WT_IMS_5ul_R2_02_20V_redo	0.998731	NA	0.983867	TP	TP	FN
21_3-phosphoglyceric acid (3PG)	Muck_1642_IMS_5ul_R2_05_20V_redo	0.998698	NA	0.983466	TP	TP	FN
21_3-phosphoglyceric acid (3PG)	Muck_1642_IMS_5ul_R3_06_20V_redo	0.999103	NA	0.968422	TP	TP	FN
21_3-phosphoglyceric acid (3PG)	Muck_2224_IMS_5ul_R1_07_20V_redo	0.99025	NA	0.989251	TP	TP	FN
21_3-phosphoglyceric acid (3PG)	Muck_2224_IMS_5ul_R3_09_20V_redo	0.993937	NA	0.983422	TP	TP	FN
22_quinic acid	Muck_1642_IMS_5ul_R3_06_20V_redo	0.137359	65.3	0.00278589	TN	TN	FP
22_quinic acid	Muck_2224_IMS_5ul_R1_07_20V_redo	0.192114	65.3	0.0110032	TN	TN	FP
22_quinic acid	Muck_2224_IMS_5ul_R3_09_20V_redo	0.170592	65.3	0.0751328	TN	TN	FP
22_quinic acid	Muck_5042_IMS_5ul_R1_10_20V_redo	0.0780249	65.3	4.15717e-05	TN	TN	FP
22_quinic acid	CJ019_WT_IMS_5ul_R1_01_20V_redo	0.428844	NA	0.0678763	TN	TN	TN
22_quinic acid	CJ019_WT_IMS_5ul_R2_02_20V_redo	0.443156	NA	0.214074	TN	TN	TN
22_quinic acid	CJ019_WT_IMS_5ul_R3_03_20V_redo	0.377675	NA	0.0359528	TN	TN	TN
22_quinic acid	Muck_1642_IMS_5ul_R2_05_20V_redo	0.151669	NA	0.000527007	TN	TN	TN
22_quinic acid	Muck_2224_IMS_5ul_R2_08_20V_redo	0.157831	NA	0.000616182	TN	TN	TN
22_quinic acid	Muck_5042_IMS_5ul_R2_11_20V_redo	0.0779731	NA	0.000953087	TN	TN	TN
22_quinic acid	Muck_5042_IMS_5ul_R3_12_20V_redo	0.0672097	NA	0.00114003	TN	TN	TN
29_isopentenyl diphosphate (IPP)	CJ019_WT_IMS_5ul_R2_02_20V_redo	0.513958	87.7	0.941489	TN	TN	FP
29_isopentenyl diphosphate (IPP)	CJ019_WT_IMS_5ul_R1_01_20V_redo	0.50726	NA	0.951228	TN	TN	TN
29_isopentenyl diphosphate (IPP)	CJ019_WT_IMS_5ul_R3_03_20V_redo	0.497426	NA	0.939358	TN	TN	TN
29_isopentenyl diphosphate (IPP)	Muck_1642_IMS_5ul_R2_05_20V_redo	0.561516	NA	0.303122	TN	TN	TN
29_isopentenyl diphosphate (IPP)	Muck_2224_IMS_5ul_R3_09_20V_redo	0.516774	NA	0.416691	TN	TN	TN
29_isopentenyl diphosphate (IPP)	Muck_5042_IMS_5ul_R2_11_20V_redo	0.507329	NA	0.702293	TN	TN	TN
29_isopentenyl diphosphate (IPP)	Muck_5042_IMS_5ul_R3_12_20V_redo	0.496125	NA	0.902753	TN	TN	TN
35_gluconic acid	CJ019_WT_IMS_5ul_R3_03_20V_redo	0.995259	99.4	0.989227	TP	TP	TP
35_gluconic acid	CJ019_WT_IMS_5ul_R1_01_20V_redo	0.995932	83.8	0.776379	FN	TP	TP
35_gluconic acid	CJ019_WT_IMS_5ul_R2_02_20V_redo	0.998966	NA	0.886086	FN	TP	FN
35_gluconic acid	Muck_1642_IMS_5ul_R3_06_20V_redo	0.465698	NA	0.553914	TN	TN	TN
35_gluconic acid	Muck_2224_IMS_5ul_R1_07_20V_redo	0.550504	NA	0.633039	TN	TN	TN
35_gluconic acid	Muck_5042_IMS_5ul_R1_10_20V_redo	0.489946	NA	0.666418	TN	TN	TN
35_gluconic acid	Muck_5042_IMS_5ul_R2_11_20V_redo	0.745825	NA	0.96939	FP	TN	TN
35_gluconic acid	Muck_5042_IMS_5ul_R3_12_20V_redo	0.766162	NA	0.973736	FP	TN	TN
37_ribulose 5-phosphate	Muck_2224_IMS_5ul_R1_07_20V_redo	0.974801	100	0.974767	TP	TP	TP
37_ribulose 5-phosphate	Muck_2224_IMS_5ul_R3_09_20V_redo	0.972486	100	0.907705	TN	FP	FP
37_ribulose 5-phosphate	CJ019_WT_IMS_5ul_R3_03_20V_redo	0.996411	93	0.98461	TP	TP	TP
37_ribulose 5-phosphate	Muck_1642_IMS_5ul_R3_06_20V_redo	0.964833	87.8	0.943355	FN	TP	TP
37_ribulose 5-phosphate	Muck_5042_IMS_5ul_R1_10_20V_redo	0.970083	85.9	0.905176	TN	FP	FP
37_ribulose 5-phosphate	Muck_5042_IMS_5ul_R2_11_20V_redo	0.987446	60.6	0.976417	TP	TP	TP
37_ribulose 5-phosphate	CJ019_WT_IMS_5ul_R1_01_20V_redo	0.9949	NA	0.979438	TP	TP	FN
37_ribulose 5-phosphate	CJ019_WT_IMS_5ul_R2_02_20V_redo	0.997992	NA	0.960066	FN	FN	FN
37_ribulose 5-phosphate	Muck_1642_IMS_5ul_R2_05_20V_redo	0.913285	NA	0.978333	TP	TP	FN
37_ribulose 5-phosphate	Muck_2224_IMS_5ul_R2_08_20V_redo	0.959257	NA	0.970597	TP	TP	FN
37_ribulose 5-phosphate	Muck_5042_IMS_5ul_R3_12_20V_redo	0.987509	NA	0.936813	TN	FP	TN
39_glutamic acid	Muck_2224_IMS_5ul_R3_09_20V_redo	0.995471	89.7	0.98794	TP	TP	TP
39_glutamic acid	Muck_2224_IMS_5ul_R2_08_20V_redo	0.994454	89	0.987753	FN	FN	TP
39_glutamic acid	Muck_5042_IMS_5ul_R2_11_20V_redo	0.995368	88.9	0.988269	TP	TP	TP
39_glutamic acid	CJ019_WT_IMS_5ul_R2_02_20V_redo	0.996941	72.5	0.988347	TP	TP	TP
39_glutamic acid	Muck_1642_IMS_5ul_R2_05_20V_redo	0.993517	72.5	0.987268	TP	TP	TP
39_glutamic acid	Muck_5042_IMS_5ul_R3_12_20V_redo	0.994132	72.5	0.986856	TP	TP	TP
39_glutamic acid	CJ019_WT_IMS_5ul_R1_01_20V_redo	0.995284	NA	0.987691	TP	TP	FN
39_glutamic acid	CJ019_WT_IMS_5ul_R3_03_20V_redo	0.994782	NA	0.988554	TP	TP	FN
39_glutamic acid	Muck_1642_IMS_5ul_R3_06_20V_redo	0.994669	NA	0.98825	TP	TP	FN
39_glutamic acid	Muck_2224_IMS_5ul_R1_07_20V_redo	0.992351	NA	0.987495	TP	TP	FN
39_glutamic acid	Muck_5042_IMS_5ul_R1_10_20V_redo	0.993725	NA	0.987591	TP	TP	FN
41_UDP-glucose	CJ019_WT_IMS_5ul_R1_01_40V	0.999371	91.7	0.971362	TP	TP	TP
41_UDP-glucose	CJ019_WT_IMS_5ul_R2_02_20V_redo	0.999875	91.7	0.993102	TP	TP	TP
41_UDP-glucose	CJ019_WT_IMS_5ul_R2_02_40V	0.999104	91.7	0.9743	TP	TP	TP
41_UDP-glucose	CJ019_WT_IMS_5ul_R3_03_20V_redo	0.999905	91.7	0.991085	TP	TP	TP
41_UDP-glucose	Muck_1642_IMS_5ul_R2_05_20V_redo	0.9999	91.7	0.989968	TP	TP	TP
41_UDP-glucose	Muck_1642_IMS_5ul_R3_06_40V	0.999757	91.7	0.971923	TP	TP	TP
41_UDP-glucose	Muck_2224_IMS_5ul_R2_08_40V	0.999888	91.7	0.973463	TP	TP	TP
41_UDP-glucose	Muck_2224_IMS_5ul_R3_09_20V_redo	0.999707	91.7	0.985462	TP	TP	TP
41_UDP-glucose	Muck_5042_IMS_5ul_R2_11_20V_redo	0.99893	91.7	0.985277	FN	FN	TP
41_UDP-glucose	Muck_5042_IMS_5ul_R3_12_20V_redo	0.999282	91.7	0.979301	TP	TP	TP
41_UDP-glucose	Muck_5042_IMS_5ul_R3_12_40V	0.999259	91.7	0.973823	TP	TP	TP
41_UDP-glucose	Muck_5042_IMS_5ul_R2_11_40V	0.999618	81.2	0.972916	FN	FN	TP
41_UDP-glucose	Muck_5042_IMS_5ul_R1_10_40V	0.999841	80.5	0.975068	FN	FN	TP
41_UDP-glucose	Muck_1642_IMS_5ul_R3_06_20V_redo	0.999888	64.8	0.990479	TP	TP	TP
41_UDP-glucose	Muck_2224_IMS_5ul_R2_08_20V_redo	0.99972	64.3	0.990892	FN	FN	TP
41_UDP-glucose	CJ019_WT_IMS_5ul_R1_01_20V_redo	0.999812	NA	0.98295	TP	TP	FN
41_UDP-glucose	CJ019_WT_IMS_5ul_R3_03_40V	0.999311	NA	0.976399	TP	TP	FN
41_UDP-glucose	Muck_1642_IMS_5ul_R2_05_40V	0.999782	NA	0.970681	TP	TP	FN
41_UDP-glucose	Muck_2224_IMS_5ul_R1_07_20V_redo	0.999929	NA	0.982869	TP	TP	FN
41_UDP-glucose	Muck_2224_IMS_5ul_R1_07_40V	0.999768	NA	0.971611	TP	TP	FN
41_UDP-glucose	Muck_2224_IMS_5ul_R3_09_40V	0.999762	NA	0.973913	TP	TP	FN
41_UDP-glucose	Muck_5042_IMS_5ul_R1_10_20V_redo	0.999012	NA	0.991864	TP	TP	FN
48_trehalose	CJ019_WT_IMS_5ul_R1_01_20V_redo	0.989077	NA	0.990282	TP	TP	FN
48_trehalose	CJ019_WT_IMS_5ul_R2_02_20V_redo	0.970641	NA	0.980654	TP	TP	FN
48_trehalose	CJ019_WT_IMS_5ul_R3_03_20V_redo	0.975699	NA	0.989013	TP	TP	FN
48_trehalose	Muck_1642_IMS_5ul_R2_05_20V_redo	0.800753	NA	0.930416	TN	FP	TN
48_trehalose	Muck_1642_IMS_5ul_R3_06_20V_redo	0.617011	NA	0.872503	TN	TN	TN
48_trehalose	Muck_2224_IMS_5ul_R1_07_20V_redo	0.356962	NA	0.566441	TN	TN	TN
48_trehalose	Muck_2224_IMS_5ul_R2_08_20V_redo	0.517419	NA	0.830254	TN	TN	TN
48_trehalose	Muck_2224_IMS_5ul_R3_09_20V_redo	0.456862	NA	0.944296	TN	TN	TN
48_trehalose	Muck_5042_IMS_5ul_R1_10_20V_redo	0.983624	NA	0.988521	TP	TP	FN
48_trehalose	Muck_5042_IMS_5ul_R2_11_20V_redo	0.961044	NA	0.983938	TP	TP	FN
48_trehalose	Muck_5042_IMS_5ul_R3_12_20V_redo	0.994142	NA	0.985682	TP	TP	FN
49_phenylalanine	CJ019_WT_IMS_5ul_R1_01_20V_redo	0.979979	NA	0.986317	TP	TP	FN
49_phenylalanine	CJ019_WT_IMS_5ul_R2_02_20V_redo	0.965532	NA	0.98806	TP	TP	FN
49_phenylalanine	CJ019_WT_IMS_5ul_R3_03_20V_redo	0.98184	NA	0.988397	TP	TP	FN
49_phenylalanine	Muck_1642_IMS_5ul_R2_05_20V_redo	0.997646	NA	0.990271	TP	TP	FN
49_phenylalanine	Muck_1642_IMS_5ul_R3_06_20V_redo	0.998211	NA	0.98135	TP	TP	FN
49_phenylalanine	Muck_2224_IMS_5ul_R1_07_20V_redo	0.999338	NA	0.979444	TP	TP	FN
49_phenylalanine	Muck_2224_IMS_5ul_R2_08_20V_redo	0.996231	NA	0.978779	TP	TP	FN
49_phenylalanine	Muck_2224_IMS_5ul_R3_09_20V_redo	0.998107	NA	0.97433	TP	TP	FN
49_phenylalanine	Muck_5042_IMS_5ul_R1_10_20V_redo	0.997469	NA	0.980311	TP	TP	FN
49_phenylalanine	Muck_5042_IMS_5ul_R2_11_20V_redo	0.998146	NA	0.982776	TP	TP	FN
49_phenylalanine	Muck_5042_IMS_5ul_R3_12_20V_redo	0.99953	NA	0.972298	TP	TP	FN
53_erythrose 4-phosphate (E4P)	CJ019_WT_IMS_5ul_R2_02_20V_redo	0.976061	88.6	0.981947	TP	TP	TP
53_erythrose 4-phosphate (E4P)	Muck_2224_IMS_5ul_R2_08_20V_redo	1	88.6	0.9887	TP	TP	TP
53_erythrose 4-phosphate (E4P)	Muck_2224_IMS_5ul_R3_09_20V_redo	0.992181	88.6	0.98646	TP	TP	TP
53_erythrose 4-phosphate (E4P)	Muck_5042_IMS_5ul_R2_11_20V_redo	0.995805	88.6	0.987048	TP	TP	TP
53_erythrose 4-phosphate (E4P)	Muck_5042_IMS_5ul_R1_10_20V_redo	0.996805	61.9	0.989637	TP	TP	TP
53_erythrose 4-phosphate (E4P)	CJ019_WT_IMS_5ul_R1_01_20V_redo	0.981117	NA	0.97864	TP	TP	FN
53_erythrose 4-phosphate (E4P)	CJ019_WT_IMS_5ul_R3_03_20V_redo	0.996291	NA	0.991335	TP	TP	FN
53_erythrose 4-phosphate (E4P)	Muck_1642_IMS_5ul_R2_05_20V_redo	0.989998	NA	0.986304	TP	TP	FN
53_erythrose 4-phosphate (E4P)	Muck_1642_IMS_5ul_R3_06_20V_redo	0.990767	NA	0.982044	TP	TP	FN
53_erythrose 4-phosphate (E4P)	Muck_2224_IMS_5ul_R1_07_20V_redo	0.982651	NA	0.986058	TP	TP	FN
53_erythrose 4-phosphate (E4P)	Muck_5042_IMS_5ul_R3_12_20V_redo	0.992234	NA	0.982222	TP	TP	FN
54_sedoheptulose 7-phosphate (S7P)	Muck_2224_IMS_5ul_R1_07_20V_redo	0.999421	91	0.98625	TP	TP	TP
54_sedoheptulose 7-phosphate (S7P)	Muck_5042_IMS_5ul_R2_11_20V_redo	0.999565	84.8	0.975301	TP	TP	TP
54_sedoheptulose 7-phosphate (S7P)	Muck_2224_IMS_5ul_R2_08_20V_redo	0.999461	81.8	0.985395	TP	TP	TP
54_sedoheptulose 7-phosphate (S7P)	CJ019_WT_IMS_5ul_R2_02_20V_redo	0.975635	80.9	0.988104	TP	TP	TP
54_sedoheptulose 7-phosphate (S7P)	Muck_5042_IMS_5ul_R3_12_20V_redo	0.997414	78.8	0.986841	TP	TP	TP
54_sedoheptulose 7-phosphate (S7P)	CJ019_WT_IMS_5ul_R1_01_20V_redo	0.99962	70.7	0.987415	TP	TP	TP
54_sedoheptulose 7-phosphate (S7P)	CJ019_WT_IMS_5ul_R3_03_20V_redo	0.984634	NA	0.9871	TP	TP	FN
54_sedoheptulose 7-phosphate (S7P)	Muck_1642_IMS_5ul_R2_05_20V_redo	0.999648	NA	0.984377	TP	TP	FN
54_sedoheptulose 7-phosphate (S7P)	Muck_1642_IMS_5ul_R3_06_20V_redo	0.995741	NA	0.985823	TP	TP	FN
54_sedoheptulose 7-phosphate (S7P)	Muck_2224_IMS_5ul_R3_09_20V_redo	0.999666	NA	0.984256	TP	TP	FN
54_sedoheptulose 7-phosphate (S7P)	Muck_5042_IMS_5ul_R1_10_20V_redo	0.999526	NA	0.970233	TP	TP	FN
55_tryptophan	CJ019_WT_IMS_5ul_R1_01_20V_redo	0.994068	NA	0.982792	TP	TP	FN
55_tryptophan	CJ019_WT_IMS_5ul_R2_02_20V_redo	0.989736	NA	0.985445	TP	TP	FN
55_tryptophan	CJ019_WT_IMS_5ul_R3_03_20V_redo	0.998988	NA	0.972456	TP	TP	FN
55_tryptophan	Muck_1642_IMS_5ul_R2_05_20V_redo	0.995366	NA	0.969941	TP	TP	FN
55_tryptophan	Muck_1642_IMS_5ul_R3_06_20V_redo	0.997079	NA	0.984994	TP	TP	FN
55_tryptophan	Muck_2224_IMS_5ul_R1_07_20V_redo	0.987081	NA	0.975661	TP	TP	FN
55_tryptophan	Muck_2224_IMS_5ul_R2_08_20V_redo	0.993622	NA	0.982232	TP	TP	FN
55_tryptophan	Muck_2224_IMS_5ul_R3_09_20V_redo	0.998668	NA	0.986395	TP	TP	FN
55_tryptophan	Muck_5042_IMS_5ul_R1_10_20V_redo	0.998906	NA	0.969647	TP	TP	FN
55_tryptophan	Muck_5042_IMS_5ul_R2_11_20V_redo	0.999426	NA	0.964711	TP	TP	FN
55_tryptophan	Muck_5042_IMS_5ul_R3_12_20V_redo	0.999027	NA	0.982642	FN	FN	FN
57_mannitol	CJ019_WT_IMS_5ul_R1_01_20V_redo	0.954418	99.4	0.987351	TP	TP	TP
57_mannitol	CJ019_WT_IMS_5ul_R2_02_20V_redo	0.961191	NA	0.976062	TP	TP	FN
57_mannitol	CJ019_WT_IMS_5ul_R3_03_20V_redo	0.943071	NA	0.969686	TP	TP	FN
57_mannitol	Muck_1642_IMS_5ul_R2_05_20V_redo	0.999359	NA	0.977298	TP	TP	FN
57_mannitol	Muck_1642_IMS_5ul_R3_06_20V_redo	0.996583	NA	0.978649	TP	TP	FN
57_mannitol	Muck_2224_IMS_5ul_R1_07_20V_redo	0.997658	NA	0.984793	TP	TP	FN
57_mannitol	Muck_2224_IMS_5ul_R2_08_20V_redo	0.996504	NA	0.98927	TP	TP	FN
57_mannitol	Muck_2224_IMS_5ul_R3_09_20V_redo	0.996833	NA	0.985132	TP	TP	FN
57_mannitol	Muck_5042_IMS_5ul_R1_10_20V_redo	0.997995	NA	0.976854	TP	TP	FN
57_mannitol	Muck_5042_IMS_5ul_R2_11_20V_redo	0.998973	NA	0.980149	TP	TP	FN
57_mannitol	Muck_5042_IMS_5ul_R3_12_20V_redo	0.997368	NA	0.979454	TP	TP	FN
60_acetyl-CoA	CJ019_WT_IMS_5ul_R1_01_40V	0.998551	NA	0.988059	TP	TP	FN
60_acetyl-CoA	CJ019_WT_IMS_5ul_R2_02_20V_redo	0.999998	NA	0.993007	TP	TP	FN
60_acetyl-CoA	CJ019_WT_IMS_5ul_R2_02_40V	0.998082	NA	0.987257	TP	TP	FN
60_acetyl-CoA	CJ019_WT_IMS_5ul_R3_03_40V	0.996919	NA	0.99114	TP	TP	FN
60_acetyl-CoA	Muck_1642_IMS_5ul_R2_05_40V	0.993075	NA	0.988129	TP	TP	FN
60_acetyl-CoA	Muck_1642_IMS_5ul_R3_06_20V_redo	0.999995	NA	0.992796	TP	TP	FN
60_acetyl-CoA	Muck_1642_IMS_5ul_R3_06_40V	0.995039	NA	0.991014	TP	TP	FN
60_acetyl-CoA	Muck_2224_IMS_5ul_R1_07_40V	0.997647	NA	0.989723	TP	TP	FN
60_acetyl-CoA	Muck_2224_IMS_5ul_R2_08_40V	0.998372	NA	0.987695	TP	TP	FN
60_acetyl-CoA	Muck_2224_IMS_5ul_R3_09_40V	0.991609	NA	0.98955	TP	TP	FN
60_acetyl-CoA	Muck_5042_IMS_5ul_R1_10_40V	0.999036	NA	0.989659	TP	TP	FN
60_acetyl-CoA	Muck_5042_IMS_5ul_R2_11_40V	0.994154	NA	0.988394	TP	TP	FN
60_acetyl-CoA	Muck_5042_IMS_5ul_R3_12_40V	0.992131	NA	0.989531	TP	TP	FN
63_uridine monophosphate	CJ019_WT_IMS_5ul_R2_02_20V_redo	0.990174	98.4	0.982572	TP	TP	TP
63_uridine monophosphate	Muck_1642_IMS_5ul_R2_05_20V_redo	0.999147	90.6	0.985717	TP	TP	TP
63_uridine monophosphate	Muck_5042_IMS_5ul_R2_11_40V	0.996243	87.4	0.98332	TP	TP	TP
63_uridine monophosphate	Muck_2224_IMS_5ul_R2_08_40V	0.989496	84.9	0.987855	TP	TP	TP
63_uridine monophosphate	Muck_2224_IMS_5ul_R1_07_40V	0.982279	84.3	0.98939	TP	TP	TP
63_uridine monophosphate	Muck_1642_IMS_5ul_R3_06_40V	0.987603	72.6	0.987435	TP	TP	TP
63_uridine monophosphate	Muck_2224_IMS_5ul_R3_09_20V_redo	0.997852	72.6	0.985105	TP	TP	TP
63_uridine monophosphate	Muck_5042_IMS_5ul_R3_12_20V_redo	0.999109	61.1	0.983778	TP	TP	TP
63_uridine monophosphate	CJ019_WT_IMS_5ul_R1_01_20V_redo	0.991616	NA	0.982148	TP	TP	FN
63_uridine monophosphate	CJ019_WT_IMS_5ul_R1_01_40V	0.977872	NA	0.986869	TP	TP	FN
63_uridine monophosphate	CJ019_WT_IMS_5ul_R2_02_40V	0.981348	NA	0.988403	TP	TP	FN
63_uridine monophosphate	CJ019_WT_IMS_5ul_R3_03_20V_redo	0.992774	NA	0.980962	TP	TP	FN
63_uridine monophosphate	CJ019_WT_IMS_5ul_R3_03_40V	0.983097	NA	0.985869	TP	TP	FN
63_uridine monophosphate	Muck_1642_IMS_5ul_R2_05_40V	0.971986	NA	0.992547	TP	TP	FN
63_uridine monophosphate	Muck_1642_IMS_5ul_R3_06_20V_redo	0.998468	NA	0.983114	TP	TP	FN
63_uridine monophosphate	Muck_2224_IMS_5ul_R1_07_20V_redo	0.999043	NA	0.984459	TP	TP	FN
63_uridine monophosphate	Muck_2224_IMS_5ul_R2_08_20V_redo	0.997647	NA	0.980764	TP	TP	FN
63_uridine monophosphate	Muck_2224_IMS_5ul_R3_09_40V	0.993438	NA	0.98949	TP	TP	FN
63_uridine monophosphate	Muck_5042_IMS_5ul_R1_10_20V_redo	0.998788	NA	0.984673	TP	TP	FN
63_uridine monophosphate	Muck_5042_IMS_5ul_R1_10_40V	0.991129	NA	0.991345	TP	TP	FN
63_uridine monophosphate	Muck_5042_IMS_5ul_R2_11_20V_redo	0.998769	NA	0.982774	TP	TP	FN
63_uridine monophosphate	Muck_5042_IMS_5ul_R3_12_40V	0.996823	NA	0.986234	TP	TP	FN

## Sheet: Figure 4a
Figure 4a
AlignmentID	AverageMz	AverageRtmin	AverageCCS	Metabolite	MatchType
2641	133.013	2.21	116.13	malic acid	Mass
2643	133.013	2.9	116.13	malic acid	Mass
2663	133.013	5.05	116.13	malic acid	Mass
2635	133.009	6.66	116.13	malic acid	Mass
2673	133.013	6.96	116.13	malic acid	Mass
2675	133.013	7.36	116.13	malic acid	Mass
2669	133.013	7.7	116.13	malic acid	Mass
2641	133.013	2.21	116.13	malic acid	Mass-CCS
2643	133.013	2.9	116.13	malic acid	Mass-CCS
2663	133.013	5.05	116.13	malic acid	Mass-CCS
2635	133.009	6.66	116.13	malic acid	Mass-CCS
2673	133.013	6.96	116.13	malic acid	Mass-CCS
2675	133.013	7.36	116.13	malic acid	Mass-CCS
2669	133.013	7.7	116.13	malic acid	Mass-CCS
2641	133.013	2.21	116.13	malic acid	Mass-RT
2641	133.013	2.21	116.13	malic acid	Mass-RT-CCS
4673	173.008	2.06	124.82	cis-aconitic acid	Mass
4675	173.008	3.52	126.83	cis-aconitic acid	Mass
4676	173.008	3.52	127.84	cis-aconitic acid	Mass
4678	173.008	3.62	126.83	cis-aconitic acid	Mass
4679	173.008	3.62	127.84	cis-aconitic acid	Mass
4685	173.008	3.72	126.83	cis-aconitic acid	Mass
4686	173.008	3.72	127.84	cis-aconitic acid	Mass
4698	173.008	4.45	127.84	cis-aconitic acid	Mass
4692	173.008	4.65	125.83	cis-aconitic acid	Mass
4693	173.008	4.65	127.84	cis-aconitic acid	Mass
4694	173.008	4.65	128.84	cis-aconitic acid	Mass
4688	173.008	4.78	125.83	cis-aconitic acid	Mass
4689	173.008	4.78	126.83	cis-aconitic acid	Mass
4690	173.008	4.78	127.84	cis-aconitic acid	Mass
4681	173.008	4.87	126.83	cis-aconitic acid	Mass
4682	173.008	4.87	127.84	cis-aconitic acid	Mass
4683	173.008	4.87	128.84	cis-aconitic acid	Mass
4702	173.008	5.35	125.83	cis-aconitic acid	Mass
4696	173.008	5.63	126.83	cis-aconitic acid	Mass
4700	173.008	6.46	126.83	cis-aconitic acid	Mass
4673	173.008	2.06	124.82	cis-aconitic acid	Mass-CCS
4673	173.008	2.06	124.82	cis-aconitic acid	Mass-RT
4673	173.008	2.06	124.82	cis-aconitic acid	Mass-RT-CCS
4673	173.008	2.06	124.82	trans-aconitic acid	Mass
4675	173.008	3.52	126.83	trans-aconitic acid	Mass
4676	173.008	3.52	127.84	trans-aconitic acid	Mass
4678	173.008	3.62	126.83	trans-aconitic acid	Mass
4679	173.008	3.62	127.84	trans-aconitic acid	Mass
4685	173.008	3.72	126.83	trans-aconitic acid	Mass
4686	173.008	3.72	127.84	trans-aconitic acid	Mass
4698	173.008	4.45	127.84	trans-aconitic acid	Mass
4692	173.008	4.65	125.83	trans-aconitic acid	Mass
4693	173.008	4.65	127.84	trans-aconitic acid	Mass
4694	173.008	4.65	128.84	trans-aconitic acid	Mass
4688	173.008	4.78	125.83	trans-aconitic acid	Mass
4689	173.008	4.78	126.83	trans-aconitic acid	Mass
4690	173.008	4.78	127.84	trans-aconitic acid	Mass
4681	173.008	4.87	126.83	trans-aconitic acid	Mass
4682	173.008	4.87	127.84	trans-aconitic acid	Mass
4683	173.008	4.87	128.84	trans-aconitic acid	Mass
4702	173.008	5.35	125.83	trans-aconitic acid	Mass
4696	173.008	5.63	126.83	trans-aconitic acid	Mass
4700	173.008	6.46	126.83	trans-aconitic acid	Mass
4675	173.008	3.52	126.83	trans-aconitic acid	Mass-CCS
4676	173.008	3.52	127.84	trans-aconitic acid	Mass-CCS
4678	173.008	3.62	126.83	trans-aconitic acid	Mass-CCS
4679	173.008	3.62	127.84	trans-aconitic acid	Mass-CCS
4685	173.008	3.72	126.83	trans-aconitic acid	Mass-CCS
4686	173.008	3.72	127.84	trans-aconitic acid	Mass-CCS
4698	173.008	4.45	127.84	trans-aconitic acid	Mass-CCS
4693	173.008	4.65	127.84	trans-aconitic acid	Mass-CCS
4689	173.008	4.78	126.83	trans-aconitic acid	Mass-CCS
4690	173.008	4.78	127.84	trans-aconitic acid	Mass-CCS
4681	173.008	4.87	126.83	trans-aconitic acid	Mass-CCS
4682	173.008	4.87	127.84	trans-aconitic acid	Mass-CCS
4696	173.008	5.63	126.83	trans-aconitic acid	Mass-CCS
4700	173.008	6.46	126.83	trans-aconitic acid	Mass-CCS
4675	173.008	3.52	126.83	trans-aconitic acid	Mass-RT
4676	173.008	3.52	127.84	trans-aconitic acid	Mass-RT
4678	173.008	3.62	126.83	trans-aconitic acid	Mass-RT
4679	173.008	3.62	127.84	trans-aconitic acid	Mass-RT
4685	173.008	3.72	126.83	trans-aconitic acid	Mass-RT
4686	173.008	3.72	127.84	trans-aconitic acid	Mass-RT
4675	173.008	3.52	126.83	trans-aconitic acid	Mass-RT-CCS
4676	173.008	3.52	127.84	trans-aconitic acid	Mass-RT-CCS
4678	173.008	3.62	126.83	trans-aconitic acid	Mass-RT-CCS
4679	173.008	3.62	127.84	trans-aconitic acid	Mass-RT-CCS
4685	173.008	3.72	126.83	trans-aconitic acid	Mass-RT-CCS
4686	173.008	3.72	127.84	trans-aconitic acid	Mass-RT-CCS
6221	191.02	2.66	127.99	isocitric acid	Mass
6218	191.02	2.88	127	isocitric acid	Mass
6219	191.02	2.88	127.99	isocitric acid	Mass
6226	191.021	3.35	127.99	isocitric acid	Mass
6185	191.02	3.48	127.99	isocitric acid	Mass
6189	191.02	3.58	127.99	isocitric acid	Mass
6191	191.02	3.72	127.99	isocitric acid	Mass
6195	191.02	3.85	127	isocitric acid	Mass
6196	191.02	3.85	127.99	isocitric acid	Mass
6223	191.021	4.77	127	isocitric acid	Mass
6224	191.021	4.77	127.99	isocitric acid	Mass
6187	191.02	4.87	127.99	isocitric acid	Mass
6193	191.02	5.14	127.99	isocitric acid	Mass
6201	191.02	5.66	127	isocitric acid	Mass
6202	191.02	5.66	127.99	isocitric acid	Mass
6198	191.02	5.79	127	isocitric acid	Mass
6199	191.02	5.79	127.99	isocitric acid	Mass
6204	191.02	5.87	127.99	isocitric acid	Mass
6211	191.02	6.36	127.99	isocitric acid	Mass
6213	191.02	6.61	127.99	isocitric acid	Mass
6183	191.01	7.08	127	isocitric acid	Mass
6215	191.02	7.18	127	isocitric acid	Mass
6216	191.02	7.18	127.99	isocitric acid	Mass
6208	191.02	7.29	127	isocitric acid	Mass
6209	191.02	7.29	127.99	isocitric acid	Mass
6206	191.02	7.49	127.99	isocitric acid	Mass
6221	191.02	2.66	127.99	isocitric acid	Mass-CCS
6218	191.02	2.88	127	isocitric acid	Mass-CCS
6219	191.02	2.88	127.99	isocitric acid	Mass-CCS
6226	191.021	3.35	127.99	isocitric acid	Mass-CCS
6185	191.02	3.48	127.99	isocitric acid	Mass-CCS
6189	191.02	3.58	127.99	isocitric acid	Mass-CCS
6191	191.02	3.72	127.99	isocitric acid	Mass-CCS
6195	191.02	3.85	127	isocitric acid	Mass-CCS
6196	191.02	3.85	127.99	isocitric acid	Mass-CCS
6223	191.021	4.77	127	isocitric acid	Mass-CCS
6224	191.021	4.77	127.99	isocitric acid	Mass-CCS
6187	191.02	4.87	127.99	isocitric acid	Mass-CCS
6193	191.02	5.14	127.99	isocitric acid	Mass-CCS
6201	191.02	5.66	127	isocitric acid	Mass-CCS
6202	191.02	5.66	127.99	isocitric acid	Mass-CCS
6198	191.02	5.79	127	isocitric acid	Mass-CCS
6199	191.02	5.79	127.99	isocitric acid	Mass-CCS
6204	191.02	5.87	127.99	isocitric acid	Mass-CCS
6211	191.02	6.36	127.99	isocitric acid	Mass-CCS
6213	191.02	6.61	127.99	isocitric acid	Mass-CCS
6183	191.01	7.08	127	isocitric acid	Mass-CCS
6215	191.02	7.18	127	isocitric acid	Mass-CCS
6216	191.02	7.18	127.99	isocitric acid	Mass-CCS
6208	191.02	7.29	127	isocitric acid	Mass-CCS
6209	191.02	7.29	127.99	isocitric acid	Mass-CCS
6206	191.02	7.49	127.99	isocitric acid	Mass-CCS
6226	191.021	3.35	127.99	isocitric acid	Mass-RT
6185	191.02	3.48	127.99	isocitric acid	Mass-RT
6189	191.02	3.58	127.99	isocitric acid	Mass-RT
6226	191.021	3.35	127.99	isocitric acid	Mass-RT-CCS
6185	191.02	3.48	127.99	isocitric acid	Mass-RT-CCS
6189	191.02	3.58	127.99	isocitric acid	Mass-RT-CCS
6221	191.02	2.66	127.99	citric acid	Mass
6218	191.02	2.88	127	citric acid	Mass
6219	191.02	2.88	127.99	citric acid	Mass
6226	191.021	3.35	127.99	citric acid	Mass
6185	191.02	3.48	127.99	citric acid	Mass
6189	191.02	3.58	127.99	citric acid	Mass
6191	191.02	3.72	127.99	citric acid	Mass
6195	191.02	3.85	127	citric acid	Mass
6196	191.02	3.85	127.99	citric acid	Mass
6223	191.021	4.77	127	citric acid	Mass
6224	191.021	4.77	127.99	citric acid	Mass
6187	191.02	4.87	127.99	citric acid	Mass
6193	191.02	5.14	127.99	citric acid	Mass
6201	191.02	5.66	127	citric acid	Mass
6202	191.02	5.66	127.99	citric acid	Mass
6198	191.02	5.79	127	citric acid	Mass
6199	191.02	5.79	127.99	citric acid	Mass
6204	191.02	5.87	127.99	citric acid	Mass
6211	191.02	6.36	127.99	citric acid	Mass
6213	191.02	6.61	127.99	citric acid	Mass
6183	191.01	7.08	127	citric acid	Mass
6215	191.02	7.18	127	citric acid	Mass
6216	191.02	7.18	127.99	citric acid	Mass
6208	191.02	7.29	127	citric acid	Mass
6209	191.02	7.29	127.99	citric acid	Mass
6206	191.02	7.49	127.99	citric acid	Mass
6221	191.02	2.66	127.99	citric acid	Mass-CCS
6218	191.02	2.88	127	citric acid	Mass-CCS
6219	191.02	2.88	127.99	citric acid	Mass-CCS
6226	191.021	3.35	127.99	citric acid	Mass-CCS
6185	191.02	3.48	127.99	citric acid	Mass-CCS
6189	191.02	3.58	127.99	citric acid	Mass-CCS
6191	191.02	3.72	127.99	citric acid	Mass-CCS
6195	191.02	3.85	127	citric acid	Mass-CCS
6196	191.02	3.85	127.99	citric acid	Mass-CCS
6223	191.021	4.77	127	citric acid	Mass-CCS
6224	191.021	4.77	127.99	citric acid	Mass-CCS
6187	191.02	4.87	127.99	citric acid	Mass-CCS
6193	191.02	5.14	127.99	citric acid	Mass-CCS
6201	191.02	5.66	127	citric acid	Mass-CCS
6202	191.02	5.66	127.99	citric acid	Mass-CCS
6198	191.02	5.79	127	citric acid	Mass-CCS
6199	191.02	5.79	127.99	citric acid	Mass-CCS
6204	191.02	5.87	127.99	citric acid	Mass-CCS
6211	191.02	6.36	127.99	citric acid	Mass-CCS
6213	191.02	6.61	127.99	citric acid	Mass-CCS
6183	191.01	7.08	127	citric acid	Mass-CCS
6215	191.02	7.18	127	citric acid	Mass-CCS
6216	191.02	7.18	127.99	citric acid	Mass-CCS
6208	191.02	7.29	127	citric acid	Mass-CCS
6209	191.02	7.29	127.99	citric acid	Mass-CCS
6206	191.02	7.49	127.99	citric acid	Mass-CCS
6193	191.02	5.14	127.99	citric acid	Mass-RT
6193	191.02	5.14	127.99	citric acid	Mass-RT-CCS
1671	117.018	1.82	205.7	succinic acid	Mass
1672	117.018	1.82	206.74	succinic acid	Mass
1673	117.018	1.82	207.78	succinic acid	Mass
1674	117.018	1.82	208.81	succinic acid	Mass
1684	117.018	5.1	115.43	succinic acid	Mass
0	0	0	0	succinic acid	Mass-CCS
1671	117.018	1.82	205.7	succinic acid	Mass-RT
1672	117.018	1.82	206.74	succinic acid	Mass-RT
1673	117.018	1.82	207.78	succinic acid	Mass-RT
1674	117.018	1.82	208.81	succinic acid	Mass-RT
0	0	0	0	succinic acid	Mass-RT-CCS
3162	145.014	1.84	205.9	aKG	Mass
3163	145.014	1.84	206.92	aKG	Mass
3164	145.014	1.84	207.94	aKG	Mass
3165	145.014	1.84	208.96	aKG	Mass
3171	145.014	3.67	135.65	aKG	Mass
3168	145.014	3.96	136.67	aKG	Mass
3175	145.014	6.03	121.4	aKG	Mass
3176	145.014	6.03	142.78	aKG	Mass
3175	145.014	6.03	121.4	aKG	Mass-CCS
3162	145.014	1.84	205.9	aKG	Mass-RT
3163	145.014	1.84	206.92	aKG	Mass-RT
3164	145.014	1.84	207.94	aKG	Mass-RT
3165	145.014	1.84	208.96	aKG	Mass-RT
0	0	0	0	aKG	Mass-RT-CCS
787	89.0217	1.32	130.64	3HP	Mass
788	89.0217	1.32	131.71	3HP	Mass
789	89.0217	1.32	137.05	3HP	Mass
790	89.0217	1.32	138.12	3HP	Mass
791	89.0217	1.32	139.19	3HP	Mass
792	89.0217	1.32	140.26	3HP	Mass
793	89.0217	1.32	149.88	3HP	Mass
794	89.0217	1.32	150.94	3HP	Mass
795	89.0217	1.32	153.08	3HP	Mass
796	89.0217	1.32	158.42	3HP	Mass
797	89.0217	1.32	159.49	3HP	Mass
798	89.0217	1.32	160.56	3HP	Mass
799	89.0217	1.32	161.63	3HP	Mass
800	89.0217	1.32	162.7	3HP	Mass
802	89.0217	1.32	169.11	3HP	Mass
803	89.0217	1.32	170.18	3HP	Mass
804	89.0217	1.32	171.25	3HP	Mass
805	89.0217	1.32	179.8	3HP	Mass
806	89.0217	1.32	188.35	3HP	Mass
808	89.0217	1.32	191.55	3HP	Mass
809	89.0217	1.32	192.62	3HP	Mass
810	89.0217	1.32	193.69	3HP	Mass
811	89.0217	1.32	194.76	3HP	Mass
820	89.025	2.22	119.95	3HP	Mass
821	89.025	2.22	121.02	3HP	Mass
822	89.025	2.22	122.09	3HP	Mass
0	0	0	0	3HP	Mass-CCS
787	89.0217	1.32	130.64	3HP	Mass-RT
788	89.0217	1.32	131.71	3HP	Mass-RT
789	89.0217	1.32	137.05	3HP	Mass-RT
790	89.0217	1.32	138.12	3HP	Mass-RT
791	89.0217	1.32	139.19	3HP	Mass-RT
792	89.0217	1.32	140.26	3HP	Mass-RT
793	89.0217	1.32	149.88	3HP	Mass-RT
794	89.0217	1.32	150.94	3HP	Mass-RT
795	89.0217	1.32	153.08	3HP	Mass-RT
796	89.0217	1.32	158.42	3HP	Mass-RT
797	89.0217	1.32	159.49	3HP	Mass-RT
798	89.0217	1.32	160.56	3HP	Mass-RT
799	89.0217	1.32	161.63	3HP	Mass-RT
800	89.0217	1.32	162.7	3HP	Mass-RT
802	89.0217	1.32	169.11	3HP	Mass-RT
803	89.0217	1.32	170.18	3HP	Mass-RT
804	89.0217	1.32	171.25	3HP	Mass-RT
805	89.0217	1.32	179.8	3HP	Mass-RT
806	89.0217	1.32	188.35	3HP	Mass-RT
808	89.0217	1.32	191.55	3HP	Mass-RT
809	89.0217	1.32	192.62	3HP	Mass-RT
810	89.0217	1.32	193.69	3HP	Mass-RT
811	89.0217	1.32	194.76	3HP	Mass-RT
0	0	0	0	3HP	Mass-RT-CCS
1620	115.003	2.21	117.7	fumaric acid	Mass
1618	115.003	2.62	117.7	fumaric acid	Mass
1622	115.003	2.88	116.66	fumaric acid	Mass
1623	115.003	2.88	117.7	fumaric acid	Mass
1620	115.003	2.21	117.7	fumaric acid	Mass-CCS
1618	115.003	2.62	117.7	fumaric acid	Mass-CCS
1623	115.003	2.88	117.7	fumaric acid	Mass-CCS
1620	115.003	2.21	117.7	fumaric acid	Mass-RT
1620	115.003	2.21	117.7	fumaric acid	Mass-RT-CCS
708	87.0071	0.99	176.01	pyruvic acid	Mass
710	87.0071	0.99	197.44	pyruvic acid	Mass
711	87.0071	0.99	198.51	pyruvic acid	Mass
619	87.0071	1.11	110.64	pyruvic acid	Mass
620	87.0071	1.11	154.58	pyruvic acid	Mass
624	87.0071	1.3	139.57	pyruvic acid	Mass
625	87.0071	1.3	140.65	pyruvic acid	Mass
626	87.0071	1.3	149.22	pyruvic acid	Mass
627	87.0071	1.3	158.86	pyruvic acid	Mass
628	87.0071	1.3	194.23	pyruvic acid	Mass
638	87.0071	1.41	137.43	pyruvic acid	Mass
639	87.0071	1.41	141.72	pyruvic acid	Mass
640	87.0071	1.41	149.22	pyruvic acid	Mass
642	87.0071	1.41	194.23	pyruvic acid	Mass
718	87.0071	1.75	150.29	pyruvic acid	Mass
658	87.0071	3.35	135.29	pyruvic acid	Mass
659	87.0071	3.35	136.36	pyruvic acid	Mass
660	87.0071	3.35	159.93	pyruvic acid	Mass
633	87.0071	3.46	135.29	pyruvic acid	Mass
634	87.0071	3.46	136.36	pyruvic acid	Mass
662	87.0071	3.57	135.29	pyruvic acid	Mass
663	87.0071	3.57	136.36	pyruvic acid	Mass
667	87.0071	3.74	135.29	pyruvic acid	Mass
668	87.0071	3.74	136.36	pyruvic acid	Mass
669	87.0071	3.74	137.43	pyruvic acid	Mass
671	87.0071	3.86	136.36	pyruvic acid	Mass
651	87.0071	4.12	127.79	pyruvic acid	Mass
652	87.0071	4.12	135.29	pyruvic acid	Mass
653	87.0071	4.12	136.36	pyruvic acid	Mass
704	87.0071	4.37	134.22	pyruvic acid	Mass
705	87.0071	4.37	136.36	pyruvic acid	Mass
726	87.0077	4.67	135.29	pyruvic acid	Mass
727	87.0077	4.67	136.36	pyruvic acid	Mass
728	87.0077	4.67	137.43	pyruvic acid	Mass
645	87.0071	4.83	134.22	pyruvic acid	Mass
646	87.0071	4.83	135.29	pyruvic acid	Mass
647	87.0071	4.83	136.36	pyruvic acid	Mass
682	87.0071	4.98	136.36	pyruvic acid	Mass
683	87.0071	4.98	137.43	pyruvic acid	Mass
677	87.0071	5.19	135.29	pyruvic acid	Mass
678	87.0071	5.19	136.36	pyruvic acid	Mass
697	87.0071	5.4	135.29	pyruvic acid	Mass
698	87.0071	5.4	136.36	pyruvic acid	Mass
687	87.0071	5.58	135.29	pyruvic acid	Mass
688	87.0071	5.58	136.36	pyruvic acid	Mass
701	87.0071	5.75	135.29	pyruvic acid	Mass
702	87.0071	5.75	136.36	pyruvic acid	Mass
692	87.0071	5.9	112.78	pyruvic acid	Mass
693	87.0071	5.9	135.29	pyruvic acid	Mass
694	87.0071	5.9	136.36	pyruvic acid	Mass
695	87.0071	5.9	141.72	pyruvic acid	Mass
674	87.0071	6.38	134.22	pyruvic acid	Mass
675	87.0071	6.38	136.36	pyruvic acid	Mass
713	87.0071	6.54	135.29	pyruvic acid	Mass
714	87.0071	6.54	136.36	pyruvic acid	Mass
655	87.0071	7	136.36	pyruvic acid	Mass
716	87.0071	7.34	135.29	pyruvic acid	Mass
722	87.0071	7.56	136.36	pyruvic acid	Mass
0	0	0	0	pyruvic acid	Mass-CCS
708	87.0071	0.99	176.01	pyruvic acid	Mass-RT
710	87.0071	0.99	197.44	pyruvic acid	Mass-RT
711	87.0071	0.99	198.51	pyruvic acid	Mass-RT
619	87.0071	1.11	110.64	pyruvic acid	Mass-RT
620	87.0071	1.11	154.58	pyruvic acid	Mass-RT
0	0	0	0	pyruvic acid	Mass-RT-CCS
2618	132.03	2.17	118.26	aspartic acid	Mass
2619	132.03	2.17	119.29	aspartic acid	Mass
2618	132.03	2.17	118.26	aspartic acid	Mass-CCS
2619	132.03	2.17	119.29	aspartic acid	Mass-CCS
2618	132.03	2.17	118.26	aspartic acid	Mass-RT
2619	132.03	2.17	119.29	aspartic acid	Mass-RT
2618	132.03	2.17	118.26	aspartic acid	Mass-RT-CCS
2619	132.03	2.17	119.29	aspartic acid	Mass-RT-CCS
3280	147.028	1.95	121.27	citramalic acid	Mass
3282	147.028	1.95	207.71	citramalic acid	Mass
3277	147.028	2.09	121.27	citramalic acid	Mass
3278	147.028	2.09	122.28	citramalic acid	Mass
3328	147.029	2.44	122.28	citramalic acid	Mass
3324	147.028	2.9	121.27	citramalic acid	Mass
3331	147.029	3.27	122.28	citramalic acid	Mass
3293	147.028	4.38	122.28	citramalic acid	Mass
3289	147.028	4.6	122.28	citramalic acid	Mass
3286	147.028	4.7	121.27	citramalic acid	Mass
3287	147.028	4.7	122.28	citramalic acid	Mass
3284	147.028	4.8	122.28	citramalic acid	Mass
3300	147.028	5.2	122.28	citramalic acid	Mass
3314	147.028	6.16	122.28	citramalic acid	Mass
3302	147.028	6.32	122.28	citramalic acid	Mass
3316	147.028	6.76	122.28	citramalic acid	Mass
3322	147.028	6.89	122.28	citramalic acid	Mass
3326	147.028	7.01	122.28	citramalic acid	Mass
3320	147.028	7.2	121.27	citramalic acid	Mass
3309	147.028	7.34	122.28	citramalic acid	Mass
3311	147.028	7.61	121.27	citramalic acid	Mass
3312	147.028	7.61	122.28	citramalic acid	Mass
3306	147.028	7.68	121.27	citramalic acid	Mass
3307	147.028	7.68	122.28	citramalic acid	Mass
3280	147.028	1.95	121.27	citramalic acid	Mass-CCS
3277	147.028	2.09	121.27	citramalic acid	Mass-CCS
3278	147.028	2.09	122.28	citramalic acid	Mass-CCS
3328	147.029	2.44	122.28	citramalic acid	Mass-CCS
3324	147.028	2.9	121.27	citramalic acid	Mass-CCS
3331	147.029	3.27	122.28	citramalic acid	Mass-CCS
3293	147.028	4.38	122.28	citramalic acid	Mass-CCS
3289	147.028	4.6	122.28	citramalic acid	Mass-CCS
3286	147.028	4.7	121.27	citramalic acid	Mass-CCS
3287	147.028	4.7	122.28	citramalic acid	Mass-CCS
3284	147.028	4.8	122.28	citramalic acid	Mass-CCS
3300	147.028	5.2	122.28	citramalic acid	Mass-CCS
3314	147.028	6.16	122.28	citramalic acid	Mass-CCS
3302	147.028	6.32	122.28	citramalic acid	Mass-CCS
3316	147.028	6.76	122.28	citramalic acid	Mass-CCS
3322	147.028	6.89	122.28	citramalic acid	Mass-CCS
3326	147.028	7.01	122.28	citramalic acid	Mass-CCS
3320	147.028	7.2	121.27	citramalic acid	Mass-CCS
3309	147.028	7.34	122.28	citramalic acid	Mass-CCS
3311	147.028	7.61	121.27	citramalic acid	Mass-CCS
3312	147.028	7.61	122.28	citramalic acid	Mass-CCS
3306	147.028	7.68	121.27	citramalic acid	Mass-CCS
3307	147.028	7.68	122.28	citramalic acid	Mass-CCS
3280	147.028	1.95	121.27	citramalic acid	Mass-RT
3282	147.028	1.95	207.71	citramalic acid	Mass-RT
3277	147.028	2.09	121.27	citramalic acid	Mass-RT
3278	147.028	2.09	122.28	citramalic acid	Mass-RT
3280	147.028	1.95	121.27	citramalic acid	Mass-RT-CCS
3277	147.028	2.09	121.27	citramalic acid	Mass-RT-CCS
3278	147.028	2.09	122.28	citramalic acid	Mass-RT-CCS
12394	259.028	0.63	154.28	G6P	Mass
12395	259.028	0.63	155.26	G6P	Mass
12380	259.022	3.35	142.51	G6P	Mass
12381	259.022	3.35	144.47	G6P	Mass
12382	259.022	3.35	145.45	G6P	Mass
12383	259.022	3.35	148.39	G6P	Mass
12384	259.022	3.35	149.37	G6P	Mass
12386	259.022	3.46	146.43	G6P	Mass
12387	259.022	3.46	148.39	G6P	Mass
12390	259.022	3.83	147.41	G6P	Mass
12392	259.022	4.1	147.41	G6P	Mass
12383	259.022	3.35	148.39	G6P	Mass-CCS
12386	259.022	3.46	146.43	G6P	Mass-CCS
12387	259.022	3.46	148.39	G6P	Mass-CCS
12390	259.022	3.83	147.41	G6P	Mass-CCS
12392	259.022	4.1	147.41	G6P	Mass-CCS
12380	259.022	3.35	142.51	G6P	Mass-RT
12381	259.022	3.35	144.47	G6P	Mass-RT
12382	259.022	3.35	145.45	G6P	Mass-RT
12383	259.022	3.35	148.39	G6P	Mass-RT
12384	259.022	3.35	149.37	G6P	Mass-RT
12386	259.022	3.46	146.43	G6P	Mass-RT
12387	259.022	3.46	148.39	G6P	Mass-RT
12383	259.022	3.35	148.39	G6P	Mass-RT-CCS
12386	259.022	3.46	146.43	G6P	Mass-RT-CCS
12387	259.022	3.46	148.39	G6P	Mass-RT-CCS
12394	259.028	0.63	154.28	F6P	Mass
12395	259.028	0.63	155.26	F6P	Mass
12380	259.022	3.35	142.51	F6P	Mass
12381	259.022	3.35	144.47	F6P	Mass
12382	259.022	3.35	145.45	F6P	Mass
12383	259.022	3.35	148.39	F6P	Mass
12384	259.022	3.35	149.37	F6P	Mass
12386	259.022	3.46	146.43	F6P	Mass
12387	259.022	3.46	148.39	F6P	Mass
12390	259.022	3.83	147.41	F6P	Mass
12392	259.022	4.1	147.41	F6P	Mass
12381	259.022	3.35	144.47	F6P	Mass-CCS
12382	259.022	3.35	145.45	F6P	Mass-CCS
12380	259.022	3.35	142.51	F6P	Mass-RT
12381	259.022	3.35	144.47	F6P	Mass-RT
12382	259.022	3.35	145.45	F6P	Mass-RT
12383	259.022	3.35	148.39	F6P	Mass-RT
12384	259.022	3.35	149.37	F6P	Mass-RT
12386	259.022	3.46	146.43	F6P	Mass-RT
12387	259.022	3.46	148.39	F6P	Mass-RT
12381	259.022	3.35	144.47	F6P	Mass-RT-CCS
12382	259.022	3.35	145.45	F6P	Mass-RT-CCS
5614	184.984	3.74	125.26	3PG	Mass
5610	184.984	3.94	125.26	3PG	Mass
5608	184.984	4.73	125.26	3PG	Mass
5612	184.984	4.86	125.26	3PG	Mass
5620	184.994	5.95	130.26	3PG	Mass
5616	184.989	7.44	132.26	3PG	Mass
5618	184.994	7.59	131.26	3PG	Mass
5614	184.984	3.74	125.26	3PG	Mass-CCS
5610	184.984	3.94	125.26	3PG	Mass-CCS
5608	184.984	4.73	125.26	3PG	Mass-CCS
5612	184.984	4.86	125.26	3PG	Mass-CCS
5608	184.984	4.73	125.26	3PG	Mass-RT
5612	184.984	4.86	125.26	3PG	Mass-RT
5608	184.984	4.73	125.26	3PG	Mass-RT-CCS
5612	184.984	4.86	125.26	3PG	Mass-RT-CCS
6741	195.061	0.92	141.78	gluconic acid	Mass
6719	195.051	1.75	132.81	gluconic acid	Mass
6720	195.051	1.75	133.8	gluconic acid	Mass
6721	195.051	1.75	207.56	gluconic acid	Mass
6715	195.046	2.53	133.8	gluconic acid	Mass
6730	195.051	2.65	131.81	gluconic acid	Mass
6731	195.051	2.65	132.81	gluconic acid	Mass
6738	195.052	3.06	132.81	gluconic acid	Mass
6739	195.052	3.06	133.8	gluconic acid	Mass
6723	195.051	3.17	131.81	gluconic acid	Mass
6724	195.051	3.17	132.81	gluconic acid	Mass
6725	195.051	3.17	133.8	gluconic acid	Mass
6727	195.051	3.31	132.81	gluconic acid	Mass
6728	195.051	3.31	133.8	gluconic acid	Mass
6733	195.051	4.1	132.81	gluconic acid	Mass
6719	195.051	1.75	132.81	gluconic acid	Mass-CCS
6720	195.051	1.75	133.8	gluconic acid	Mass-CCS
6715	195.046	2.53	133.8	gluconic acid	Mass-CCS
6730	195.051	2.65	131.81	gluconic acid	Mass-CCS
6731	195.051	2.65	132.81	gluconic acid	Mass-CCS
6738	195.052	3.06	132.81	gluconic acid	Mass-CCS
6739	195.052	3.06	133.8	gluconic acid	Mass-CCS
6723	195.051	3.17	131.81	gluconic acid	Mass-CCS
6724	195.051	3.17	132.81	gluconic acid	Mass-CCS
6725	195.051	3.17	133.8	gluconic acid	Mass-CCS
6727	195.051	3.31	132.81	gluconic acid	Mass-CCS
6728	195.051	3.31	133.8	gluconic acid	Mass-CCS
6733	195.051	4.1	132.81	gluconic acid	Mass-CCS
6719	195.051	1.75	132.81	gluconic acid	Mass-RT
6720	195.051	1.75	133.8	gluconic acid	Mass-RT
6721	195.051	1.75	207.56	gluconic acid	Mass-RT
6719	195.051	1.75	132.81	gluconic acid	Mass-RT-CCS
6720	195.051	1.75	133.8	gluconic acid	Mass-RT-CCS
3224	146.049	1.13	124.38	glutamic acid	Mass
3225	146.049	1.13	125.4	glutamic acid	Mass
3222	146.044	1.23	128.46	glutamic acid	Mass
3220	146.044	2.09	124.39	glutamic acid	Mass
3224	146.049	1.13	124.38	glutamic acid	Mass-CCS
3220	146.044	2.09	124.39	glutamic acid	Mass-CCS
3220	146.044	2.09	124.39	glutamic acid	Mass-RT
3220	146.044	2.09	124.39	glutamic acid	Mass-RT-CCS
747	88.0391	1.57	131.88	alanine	Mass
748	88.0391	1.57	132.95	alanine	Mass
0	0	0	0	alanine	Mass-CCS
747	88.0391	1.57	131.88	alanine	Mass-RT
748	88.0391	1.57	132.95	alanine	Mass-RT
0	0	0	0	alanine	Mass-RT-CCS
26250	565.047	3.24	207.44	UDP-glucose	Mass
26250	565.047	3.24	207.44	UDP-glucose	Mass-CCS
26250	565.047	3.24	207.44	UDP-glucose	Mass-RT
26250	565.047	3.24	207.44	UDP-glucose	Mass-RT-CCS
12394	259.028	0.63	154.28	G1P	Mass
12395	259.028	0.63	155.26	G1P	Mass
12380	259.022	3.35	142.51	G1P	Mass
12381	259.022	3.35	144.47	G1P	Mass
12382	259.022	3.35	145.45	G1P	Mass
12383	259.022	3.35	148.39	G1P	Mass
12384	259.022	3.35	149.37	G1P	Mass
12386	259.022	3.46	146.43	G1P	Mass
12387	259.022	3.46	148.39	G1P	Mass
12390	259.022	3.83	147.41	G1P	Mass
12392	259.022	4.1	147.41	G1P	Mass
12383	259.022	3.35	148.39	G1P	Mass-CCS
12384	259.022	3.35	149.37	G1P	Mass-CCS
12387	259.022	3.46	148.39	G1P	Mass-CCS
12390	259.022	3.83	147.41	G1P	Mass-CCS
12392	259.022	4.1	147.41	G1P	Mass-CCS
12380	259.022	3.35	142.51	G1P	Mass-RT
12381	259.022	3.35	144.47	G1P	Mass-RT
12382	259.022	3.35	145.45	G1P	Mass-RT
12383	259.022	3.35	148.39	G1P	Mass-RT
12384	259.022	3.35	149.37	G1P	Mass-RT
12386	259.022	3.46	146.43	G1P	Mass-RT
12387	259.022	3.46	148.39	G1P	Mass-RT
12383	259.022	3.35	148.39	G1P	Mass-RT-CCS
12384	259.022	3.35	149.37	G1P	Mass-RT-CCS
12387	259.022	3.46	148.39	G1P	Mass-RT-CCS
2930	141.019	0.62	117.6	cis,cis-muconic acid	Mass
2909	141.015	1	180.86	cis,cis-muconic acid	Mass
2898	141.015	1.18	122.7	cis,cis-muconic acid	Mass
2891	141.015	1.55	121.68	cis,cis-muconic acid	Mass
2892	141.015	1.55	139.03	cis,cis-muconic acid	Mass
2894	141.015	1.55	147.19	cis,cis-muconic acid	Mass
2911	141.015	2	121.68	cis,cis-muconic acid	Mass
2905	141.015	2.32	121.68	cis,cis-muconic acid	Mass
2943	141.019	2.7	121.68	cis,cis-muconic acid	Mass
2922	141.015	3.32	121.68	cis,cis-muconic acid	Mass
2918	141.015	3.63	122.7	cis,cis-muconic acid	Mass
2924	141.015	4.46	121.68	cis,cis-muconic acid	Mass
2898	141.015	1.18	122.7	cis,cis-muconic acid	Mass-CCS
2891	141.015	1.55	121.68	cis,cis-muconic acid	Mass-CCS
2911	141.015	2	121.68	cis,cis-muconic acid	Mass-CCS
2905	141.015	2.32	121.68	cis,cis-muconic acid	Mass-CCS
2943	141.019	2.7	121.68	cis,cis-muconic acid	Mass-CCS
2922	141.015	3.32	121.68	cis,cis-muconic acid	Mass-CCS
2918	141.015	3.63	122.7	cis,cis-muconic acid	Mass-CCS
2924	141.015	4.46	121.68	cis,cis-muconic acid	Mass-CCS
2891	141.015	1.55	121.68	cis,cis-muconic acid	Mass-RT
2892	141.015	1.55	139.03	cis,cis-muconic acid	Mass-RT
2894	141.015	1.55	147.19	cis,cis-muconic acid	Mass-RT
2891	141.015	1.55	121.68	cis,cis-muconic acid	Mass-RT-CCS
3197	145.06	1.74	127.51	glutamine	Mass
3201	145.064	2.27	127.51	glutamine	Mass
3197	145.06	1.74	127.51	glutamine	Mass-CCS
3201	145.064	2.27	127.51	glutamine	Mass-CCS
3197	145.06	1.74	127.51	glutamine	Mass-RT
3197	145.06	1.74	127.51	glutamine	Mass-RT-CCS
3404	151.06	1.19	125.07	xylitol	Mass
3406	151.06	1.19	134.2	xylitol	Mass
3407	151.06	1.19	135.21	xylitol	Mass
3408	151.06	1.19	136.23	xylitol	Mass
3410	151.06	1.19	144.35	xylitol	Mass
3411	151.06	1.19	145.36	xylitol	Mass
3416	151.06	1.53	126.08	xylitol	Mass
3420	151.06	1.82	125.07	xylitol	Mass
3422	151.06	2.06	125.07	xylitol	Mass
3423	151.06	2.06	126.08	xylitol	Mass
3413	151.06	2.21	124.05	xylitol	Mass
3418	151.06	3.47	126.08	xylitol	Mass
3425	151.06	6.1	125.07	xylitol	Mass
3404	151.06	1.19	125.07	xylitol	Mass-CCS
3416	151.06	1.53	126.08	xylitol	Mass-CCS
3420	151.06	1.82	125.07	xylitol	Mass-CCS
3422	151.06	2.06	125.07	xylitol	Mass-CCS
3423	151.06	2.06	126.08	xylitol	Mass-CCS
3418	151.06	3.47	126.08	xylitol	Mass-CCS
3425	151.06	6.1	125.07	xylitol	Mass-CCS
3404	151.06	1.19	125.07	xylitol	Mass-RT
3406	151.06	1.19	134.2	xylitol	Mass-RT
3407	151.06	1.19	135.21	xylitol	Mass-RT
3408	151.06	1.19	136.23	xylitol	Mass-RT
3410	151.06	1.19	144.35	xylitol	Mass-RT
3411	151.06	1.19	145.36	xylitol	Mass-RT
3404	151.06	1.19	125.07	xylitol	Mass-RT-CCS
19100	341.11	1	186.39	trehalose	Mass
19094	341.11	1.52	169.91	trehalose	Mass
19095	341.11	1.52	174.76	trehalose	Mass
19096	341.11	1.52	175.72	trehalose	Mass
19097	341.11	1.52	176.69	trehalose	Mass
19098	341.11	1.52	188.33	trehalose	Mass
19089	341.11	1.86	169.91	trehalose	Mass
19090	341.11	1.86	179.6	trehalose	Mass
19091	341.11	1.86	180.57	trehalose	Mass
19092	341.11	1.86	363.08	trehalose	Mass
19102	341.11	2.44	169.91	trehalose	Mass
19103	341.11	2.44	170.88	trehalose	Mass
19104	341.11	2.44	180.57	trehalose	Mass
19094	341.11	1.52	169.91	trehalose	Mass-CCS
19089	341.11	1.86	169.91	trehalose	Mass-CCS
19102	341.11	2.44	169.91	trehalose	Mass-CCS
19103	341.11	2.44	170.88	trehalose	Mass-CCS
19089	341.11	1.86	169.91	trehalose	Mass-RT
19090	341.11	1.86	179.6	trehalose	Mass-RT
19091	341.11	1.86	180.57	trehalose	Mass-RT
19092	341.11	1.86	363.08	trehalose	Mass-RT
19089	341.11	1.86	169.91	trehalose	Mass-RT-CCS
4230	164.07	1.19	130.34	phenylalanine	Mass
4231	164.07	1.19	139.42	phenylalanine	Mass
4232	164.07	1.19	140.42	phenylalanine	Mass
4234	164.07	4.82	140.42	phenylalanine	Mass
4231	164.07	1.19	139.42	phenylalanine	Mass-CCS
4232	164.07	1.19	140.42	phenylalanine	Mass-CCS
4234	164.07	4.82	140.42	phenylalanine	Mass-CCS
4230	164.07	1.19	130.34	phenylalanine	Mass-RT
4231	164.07	1.19	139.42	phenylalanine	Mass-RT
4232	164.07	1.19	140.42	phenylalanine	Mass-RT
4231	164.07	1.19	139.42	phenylalanine	Mass-RT-CCS
4232	164.07	1.19	140.42	phenylalanine	Mass-RT-CCS
3404	151.06	1.19	125.07	arabitol	Mass
3406	151.06	1.19	134.2	arabitol	Mass
3407	151.06	1.19	135.21	arabitol	Mass
3408	151.06	1.19	136.23	arabitol	Mass
3410	151.06	1.19	144.35	arabitol	Mass
3411	151.06	1.19	145.36	arabitol	Mass
3416	151.06	1.53	126.08	arabitol	Mass
3420	151.06	1.82	125.07	arabitol	Mass
3422	151.06	2.06	125.07	arabitol	Mass
3423	151.06	2.06	126.08	arabitol	Mass
3413	151.06	2.21	124.05	arabitol	Mass
3418	151.06	3.47	126.08	arabitol	Mass
3425	151.06	6.1	125.07	arabitol	Mass
3404	151.06	1.19	125.07	arabitol	Mass-CCS
3416	151.06	1.53	126.08	arabitol	Mass-CCS
3420	151.06	1.82	125.07	arabitol	Mass-CCS
3422	151.06	2.06	125.07	arabitol	Mass-CCS
3423	151.06	2.06	126.08	arabitol	Mass-CCS
3418	151.06	3.47	126.08	arabitol	Mass-CCS
3425	151.06	6.1	125.07	arabitol	Mass-CCS
3404	151.06	1.19	125.07	arabitol	Mass-RT
3406	151.06	1.19	134.2	arabitol	Mass-RT
3407	151.06	1.19	135.21	arabitol	Mass-RT
3408	151.06	1.19	136.23	arabitol	Mass-RT
3410	151.06	1.19	144.35	arabitol	Mass-RT
3411	151.06	1.19	145.36	arabitol	Mass-RT
3404	151.06	1.19	125.07	arabitol	Mass-RT-CCS
5270	179.055	1.35	131.55	glucose	Mass
5271	179.055	1.35	132.55	glucose	Mass
5272	179.055	1.35	141.57	glucose	Mass
5273	179.055	1.35	142.57	glucose	Mass
5274	179.055	1.35	143.57	glucose	Mass
5275	179.055	1.35	148.58	glucose	Mass
5276	179.055	1.35	149.59	glucose	Mass
5277	179.055	1.35	150.59	glucose	Mass
5279	179.055	1.35	159.61	glucose	Mass
5280	179.055	1.35	160.61	glucose	Mass
5281	179.055	1.35	161.61	glucose	Mass
5282	179.055	1.35	169.63	glucose	Mass
5283	179.055	1.35	170.63	glucose	Mass
5284	179.055	1.35	171.64	glucose	Mass
5285	179.055	1.35	172.64	glucose	Mass
5286	179.055	1.35	173.64	glucose	Mass
5287	179.055	1.35	176.65	glucose	Mass
5288	179.055	1.35	179.66	glucose	Mass
5289	179.055	1.35	180.66	glucose	Mass
5290	179.055	1.35	181.66	glucose	Mass
5291	179.055	1.35	182.66	glucose	Mass
5292	179.055	1.35	183.66	glucose	Mass
5294	179.055	1.75	130.54	glucose	Mass
5295	179.055	1.75	131.55	glucose	Mass
5296	179.055	1.75	132.55	glucose	Mass
5297	179.055	1.75	141.57	glucose	Mass
5298	179.055	1.75	142.57	glucose	Mass
5299	179.055	1.75	148.58	glucose	Mass
5300	179.055	1.75	149.59	glucose	Mass
5301	179.055	1.75	150.59	glucose	Mass
5303	179.055	1.75	175.65	glucose	Mass
5304	179.055	1.75	176.65	glucose	Mass
5305	179.055	1.75	184.67	glucose	Mass
5306	179.055	1.75	187.67	glucose	Mass
5312	179.055	2.56	131.55	glucose	Mass
5308	179.055	3.17	132.55	glucose	Mass
5309	179.055	3.17	174.64	glucose	Mass
5310	179.055	3.17	175.65	glucose	Mass
5268	179.05	7.48	130.54	glucose	Mass
5272	179.055	1.35	141.57	glucose	Mass-CCS
5273	179.055	1.35	142.57	glucose	Mass-CCS
5297	179.055	1.75	141.57	glucose	Mass-CCS
5298	179.055	1.75	142.57	glucose	Mass-CCS
5270	179.055	1.35	131.55	glucose	Mass-RT
5271	179.055	1.35	132.55	glucose	Mass-RT
5272	179.055	1.35	141.57	glucose	Mass-RT
5273	179.055	1.35	142.57	glucose	Mass-RT
5274	179.055	1.35	143.57	glucose	Mass-RT
5275	179.055	1.35	148.58	glucose	Mass-RT
5276	179.055	1.35	149.59	glucose	Mass-RT
5277	179.055	1.35	150.59	glucose	Mass-RT
5279	179.055	1.35	159.61	glucose	Mass-RT
5280	179.055	1.35	160.61	glucose	Mass-RT
5281	179.055	1.35	161.61	glucose	Mass-RT
5282	179.055	1.35	169.63	glucose	Mass-RT
5283	179.055	1.35	170.63	glucose	Mass-RT
5284	179.055	1.35	171.64	glucose	Mass-RT
5285	179.055	1.35	172.64	glucose	Mass-RT
5286	179.055	1.35	173.64	glucose	Mass-RT
5287	179.055	1.35	176.65	glucose	Mass-RT
5288	179.055	1.35	179.66	glucose	Mass-RT
5289	179.055	1.35	180.66	glucose	Mass-RT
5290	179.055	1.35	181.66	glucose	Mass-RT
5291	179.055	1.35	182.66	glucose	Mass-RT
5292	179.055	1.35	183.66	glucose	Mass-RT
5272	179.055	1.35	141.57	glucose	Mass-RT-CCS
5273	179.055	1.35	142.57	glucose	Mass-RT-CCS
7389	203.081	1.19	141.43	tryptophan	Mass
7390	203.081	1.19	142.42	tryptophan	Mass
7391	203.081	1.19	143.41	tryptophan	Mass
7392	203.081	1.19	144.41	tryptophan	Mass
7393	203.081	1.19	151.37	tryptophan	Mass
7394	203.081	1.19	152.36	tryptophan	Mass
7466	203.091	1.48	140.43	tryptophan	Mass
7467	203.091	1.48	142.42	tryptophan	Mass
7469	203.091	1.64	140.43	tryptophan	Mass
7464	203.091	1.83	142.42	tryptophan	Mass
7402	203.091	3.25	140.43	tryptophan	Mass
7446	203.091	4.46	140.43	tryptophan	Mass
7421	203.091	4.88	141.43	tryptophan	Mass
7422	203.091	4.88	142.42	tryptophan	Mass
7406	203.091	5.08	142.42	tryptophan	Mass
7444	203.091	5.43	142.42	tryptophan	Mass
7440	203.091	6.1	141.43	tryptophan	Mass
7428	203.091	6.38	140.43	tryptophan	Mass
7454	203.091	7.13	142.42	tryptophan	Mass
7435	203.091	7.65	140.43	tryptophan	Mass
7436	203.091	7.65	141.43	tryptophan	Mass
7416	203.091	7.74	142.42	tryptophan	Mass
7393	203.081	1.19	151.37	tryptophan	Mass-CCS
7394	203.081	1.19	152.36	tryptophan	Mass-CCS
7389	203.081	1.19	141.43	tryptophan	Mass-RT
7390	203.081	1.19	142.42	tryptophan	Mass-RT
7391	203.081	1.19	143.41	tryptophan	Mass-RT
7392	203.081	1.19	144.41	tryptophan	Mass-RT
7393	203.081	1.19	151.37	tryptophan	Mass-RT
7394	203.081	1.19	152.36	tryptophan	Mass-RT
7393	203.081	1.19	151.37	tryptophan	Mass-RT-CCS
7394	203.081	1.19	152.36	tryptophan	Mass-RT-CCS
16490	306.076	1.78	161.88	glutathione reduced	Mass
16491	306.076	1.78	162.85	glutathione reduced	Mass
16492	306.076	1.78	163.83	glutathione reduced	Mass
16498	306.082	2.65	163.83	glutathione reduced	Mass
16490	306.076	1.78	161.88	glutathione reduced	Mass-CCS
16491	306.076	1.78	162.85	glutathione reduced	Mass-CCS
0	0	0	0	glutathione reduced	Mass-RT
0	0	0	0	glutathione reduced	Mass-RT-CCS
5428	181.073	1.31	132.45	mannitol	Mass
5403	181.069	2.02	131.45	mannitol	Mass
5404	181.069	2.02	132.45	mannitol	Mass
5408	181.069	2.41	132.45	mannitol	Mass
5431	181.073	3.16	132.45	mannitol	Mass
5410	181.069	4.2	132.45	mannitol	Mass
5433	181.073	4.81	132.45	mannitol	Mass
5424	181.069	5.95	133.45	mannitol	Mass
5416	181.069	6.18	131.45	mannitol	Mass
5426	181.069	6.5	132.45	mannitol	Mass
5414	181.069	7.1	131.45	mannitol	Mass
5428	181.073	1.31	132.45	mannitol	Mass-CCS
5403	181.069	2.02	131.45	mannitol	Mass-CCS
5404	181.069	2.02	132.45	mannitol	Mass-CCS
5408	181.069	2.41	132.45	mannitol	Mass-CCS
5431	181.073	3.16	132.45	mannitol	Mass-CCS
5410	181.069	4.2	132.45	mannitol	Mass-CCS
5433	181.073	4.81	132.45	mannitol	Mass-CCS
5416	181.069	6.18	131.45	mannitol	Mass-CCS
5426	181.069	6.5	132.45	mannitol	Mass-CCS
5414	181.069	7.1	131.45	mannitol	Mass-CCS
5428	181.073	1.31	132.45	mannitol	Mass-RT
5428	181.073	1.31	132.45	mannitol	Mass-RT-CCS
10114	243.063	1.04	145.91	uridine	Mass
10115	243.063	1.04	150.84	uridine	Mass
10116	243.063	1.04	151.82	uridine	Mass
10110	243.058	2.21	154.77	uridine	Mass
10112	243.058	2.48	148.87	uridine	Mass
10108	243.053	6.85	145.91	uridine	Mass
10115	243.063	1.04	150.84	uridine	Mass-CCS
10116	243.063	1.04	151.82	uridine	Mass-CCS
10114	243.063	1.04	145.91	uridine	Mass-RT
10115	243.063	1.04	150.84	uridine	Mass-RT
10116	243.063	1.04	151.82	uridine	Mass-RT
10115	243.063	1.04	150.84	uridine	Mass-RT-CCS
10116	243.063	1.04	151.82	uridine	Mass-RT-CCS
12901	266.088	1.04	157.02	adenosine	Mass
12902	266.088	1.04	158	adenosine	Mass
12903	266.088	1.04	158.98	adenosine	Mass
12904	266.088	1.04	165.84	adenosine	Mass
12905	266.088	1.04	166.82	adenosine	Mass
12906	266.088	1.04	167.8	adenosine	Mass
12907	266.088	1.04	172.7	adenosine	Mass
12908	266.088	1.04	173.68	adenosine	Mass
12909	266.088	1.04	174.66	adenosine	Mass
12912	266.088	1.42	154.08	adenosine	Mass
12913	266.088	1.42	155.06	adenosine	Mass
12914	266.088	1.42	162.9	adenosine	Mass
12915	266.088	1.42	163.88	adenosine	Mass
12916	266.088	1.42	164.86	adenosine	Mass
12917	266.088	1.42	167.8	adenosine	Mass
12918	266.088	1.42	168.78	adenosine	Mass
12919	266.088	1.42	169.76	adenosine	Mass
12923	266.088	1.67	153.1	adenosine	Mass
12924	266.088	1.67	154.08	adenosine	Mass
12925	266.088	1.67	168.78	adenosine	Mass
12927	266.088	2.51	150.16	adenosine	Mass
12928	266.088	2.51	151.14	adenosine	Mass
12901	266.088	1.04	157.02	adenosine	Mass-CCS
12902	266.088	1.04	158	adenosine	Mass-CCS
12903	266.088	1.04	158.98	adenosine	Mass-CCS
12901	266.088	1.04	157.02	adenosine	Mass-RT
12902	266.088	1.04	158	adenosine	Mass-RT
12903	266.088	1.04	158.98	adenosine	Mass-RT
12904	266.088	1.04	165.84	adenosine	Mass-RT
12905	266.088	1.04	166.82	adenosine	Mass-RT
12906	266.088	1.04	167.8	adenosine	Mass-RT
12907	266.088	1.04	172.7	adenosine	Mass-RT
12908	266.088	1.04	173.68	adenosine	Mass-RT
12909	266.088	1.04	174.66	adenosine	Mass-RT
12901	266.088	1.04	157.02	adenosine	Mass-RT-CCS
12902	266.088	1.04	158	adenosine	Mass-RT-CCS
12903	266.088	1.04	158.98	adenosine	Mass-RT-CCS
1701	118.049	1.59	120.52	L-threonine	Mass
1703	118.049	1.59	173.39	L-threonine	Mass
1704	118.049	1.59	174.43	L-threonine	Mass
1705	118.049	1.59	175.46	L-threonine	Mass
1706	118.049	1.59	193.09	L-threonine	Mass
1707	118.049	1.59	194.12	L-threonine	Mass
1708	118.049	1.59	195.16	L-threonine	Mass
1709	118.049	1.59	200.34	L-threonine	Mass
1701	118.049	1.59	120.52	L-threonine	Mass-CCS
1701	118.049	1.59	120.52	L-threonine	Mass-RT
1703	118.049	1.59	173.39	L-threonine	Mass-RT
1704	118.049	1.59	174.43	L-threonine	Mass-RT
1705	118.049	1.59	175.46	L-threonine	Mass-RT
1706	118.049	1.59	193.09	L-threonine	Mass-RT
1707	118.049	1.59	194.12	L-threonine	Mass-RT
1708	118.049	1.59	195.16	L-threonine	Mass-RT
1709	118.049	1.59	200.34	L-threonine	Mass-RT
1701	118.049	1.59	120.52	L-threonine	Mass-RT-CCS
1246	102.054	2.08	120.21	GABA	Mass
1250	102.054	2.08	127.58	GABA	Mass
1251	102.054	2.08	128.63	GABA	Mass
0	0	0	0	GABA	Mass-CCS
0	0	0	0	GABA	Mass-RT
0	0	0	0	GABA	Mass-RT-CCS

## Sheet: Figure 4b
Figure 4b
AlignmentID	AverageMz	AverageRtmin	AverageCCS	Metabolite	MatchType
2148	133.01	3.39	116.84	malic acid	Mass
2150	133.01	4.93	116.84	malic acid	Mass
2162	133.014	6.06	115.82	malic acid	Mass
2148	133.01	3.39	116.84	malic acid	Mass-CCS
2150	133.01	4.93	116.84	malic acid	Mass-CCS
2162	133.014	6.06	115.82	malic acid	Mass-CCS
0	0	0	0	malic acid	Mass-RT
0	0	0	0	malic acid	Mass-RT-CCS
5827	191.02	3.14	127.67	isocitric acid	Mass
5829	191.02	3.28	127.67	isocitric acid	Mass
5849	191.02	3.82	127.67	isocitric acid	Mass
5847	191.02	3.92	127.67	isocitric acid	Mass
5834	191.02	4.67	126.68	isocitric acid	Mass
5835	191.02	4.67	127.67	isocitric acid	Mass
5831	191.02	4.77	126.68	isocitric acid	Mass
5832	191.02	4.77	127.67	isocitric acid	Mass
5843	191.02	4.92	127.67	isocitric acid	Mass
5837	191.02	5.3	127.67	isocitric acid	Mass
5845	191.02	5.37	127.67	isocitric acid	Mass
5841	191.02	5.59	127.67	isocitric acid	Mass
5839	191.02	5.68	127.67	isocitric acid	Mass
5856	191.02	7.08	126.68	isocitric acid	Mass
5857	191.02	7.08	127.67	isocitric acid	Mass
5851	191.02	7.29	126.68	isocitric acid	Mass
5852	191.02	7.29	127.67	isocitric acid	Mass
5827	191.02	3.14	127.67	isocitric acid	Mass-CCS
5829	191.02	3.28	127.67	isocitric acid	Mass-CCS
5849	191.02	3.82	127.67	isocitric acid	Mass-CCS
5847	191.02	3.92	127.67	isocitric acid	Mass-CCS
5834	191.02	4.67	126.68	isocitric acid	Mass-CCS
5835	191.02	4.67	127.67	isocitric acid	Mass-CCS
5831	191.02	4.77	126.68	isocitric acid	Mass-CCS
5832	191.02	4.77	127.67	isocitric acid	Mass-CCS
5843	191.02	4.92	127.67	isocitric acid	Mass-CCS
5837	191.02	5.3	127.67	isocitric acid	Mass-CCS
5845	191.02	5.37	127.67	isocitric acid	Mass-CCS
5841	191.02	5.59	127.67	isocitric acid	Mass-CCS
5839	191.02	5.68	127.67	isocitric acid	Mass-CCS
5856	191.02	7.08	126.68	isocitric acid	Mass-CCS
5857	191.02	7.08	127.67	isocitric acid	Mass-CCS
5851	191.02	7.29	126.68	isocitric acid	Mass-CCS
5852	191.02	7.29	127.67	isocitric acid	Mass-CCS
5827	191.02	3.14	127.67	isocitric acid	Mass-RT
5829	191.02	3.28	127.67	isocitric acid	Mass-RT
5827	191.02	3.14	127.67	isocitric acid	Mass-RT-CCS
5829	191.02	3.28	127.67	isocitric acid	Mass-RT-CCS
5827	191.02	3.14	127.67	citric acid	Mass
5829	191.02	3.28	127.67	citric acid	Mass
5849	191.02	3.82	127.67	citric acid	Mass
5847	191.02	3.92	127.67	citric acid	Mass
5834	191.02	4.67	126.68	citric acid	Mass
5835	191.02	4.67	127.67	citric acid	Mass
5831	191.02	4.77	126.68	citric acid	Mass
5832	191.02	4.77	127.67	citric acid	Mass
5843	191.02	4.92	127.67	citric acid	Mass
5837	191.02	5.3	127.67	citric acid	Mass
5845	191.02	5.37	127.67	citric acid	Mass
5841	191.02	5.59	127.67	citric acid	Mass
5839	191.02	5.68	127.67	citric acid	Mass
5856	191.02	7.08	126.68	citric acid	Mass
5857	191.02	7.08	127.67	citric acid	Mass
5851	191.02	7.29	126.68	citric acid	Mass
5852	191.02	7.29	127.67	citric acid	Mass
5827	191.02	3.14	127.67	citric acid	Mass-CCS
5829	191.02	3.28	127.67	citric acid	Mass-CCS
5849	191.02	3.82	127.67	citric acid	Mass-CCS
5847	191.02	3.92	127.67	citric acid	Mass-CCS
5834	191.02	4.67	126.68	citric acid	Mass-CCS
5835	191.02	4.67	127.67	citric acid	Mass-CCS
5831	191.02	4.77	126.68	citric acid	Mass-CCS
5832	191.02	4.77	127.67	citric acid	Mass-CCS
5843	191.02	4.92	127.67	citric acid	Mass-CCS
5837	191.02	5.3	127.67	citric acid	Mass-CCS
5845	191.02	5.37	127.67	citric acid	Mass-CCS
5841	191.02	5.59	127.67	citric acid	Mass-CCS
5839	191.02	5.68	127.67	citric acid	Mass-CCS
5856	191.02	7.08	126.68	citric acid	Mass-CCS
5857	191.02	7.08	127.67	citric acid	Mass-CCS
5851	191.02	7.29	126.68	citric acid	Mass-CCS
5852	191.02	7.29	127.67	citric acid	Mass-CCS
5834	191.02	4.67	126.68	citric acid	Mass-RT
5835	191.02	4.67	127.67	citric acid	Mass-RT
5831	191.02	4.77	126.68	citric acid	Mass-RT
5832	191.02	4.77	127.67	citric acid	Mass-RT
5834	191.02	4.67	126.68	citric acid	Mass-RT-CCS
5835	191.02	4.67	127.67	citric acid	Mass-RT-CCS
5831	191.02	4.77	126.68	citric acid	Mass-RT-CCS
5832	191.02	4.77	127.67	citric acid	Mass-RT-CCS
1184	117.019	1.77	116.15	succinic acid	Mass
1192	117.019	2.37	117.19	succinic acid	Mass
1188	117.019	2.8	116.15	succinic acid	Mass
1189	117.019	2.8	171.09	succinic acid	Mass
1190	117.019	2.8	172.13	succinic acid	Mass
1225	117.019	3.05	116.15	succinic acid	Mass
1228	117.019	3.27	117.19	succinic acid	Mass
1219	117.019	5.15	115.12	succinic acid	Mass
1220	117.019	5.15	116.15	succinic acid	Mass
1221	117.019	5.15	197.01	succinic acid	Mass
1215	117.019	5.31	116.15	succinic acid	Mass
1204	117.019	5.47	117.19	succinic acid	Mass
1238	117.019	5.61	116.15	succinic acid	Mass
1211	117.019	5.73	117.19	succinic acid	Mass
1201	117.019	5.84	116.15	succinic acid	Mass
1206	117.019	6.1	116.15	succinic acid	Mass
1232	117.019	6.27	116.15	succinic acid	Mass
1236	117.019	6.5	116.15	succinic acid	Mass
1208	117.019	6.61	116.15	succinic acid	Mass
1234	117.019	6.87	116.15	succinic acid	Mass
1199	117.019	7	116.15	succinic acid	Mass
1230	117.019	7.26	116.15	succinic acid	Mass
1213	117.019	7.58	117.19	succinic acid	Mass
1184	117.019	1.77	116.15	succinic acid	Mass-CCS
1192	117.019	2.37	117.19	succinic acid	Mass-CCS
1188	117.019	2.8	116.15	succinic acid	Mass-CCS
1225	117.019	3.05	116.15	succinic acid	Mass-CCS
1228	117.019	3.27	117.19	succinic acid	Mass-CCS
1220	117.019	5.15	116.15	succinic acid	Mass-CCS
1215	117.019	5.31	116.15	succinic acid	Mass-CCS
1204	117.019	5.47	117.19	succinic acid	Mass-CCS
1238	117.019	5.61	116.15	succinic acid	Mass-CCS
1211	117.019	5.73	117.19	succinic acid	Mass-CCS
1201	117.019	5.84	116.15	succinic acid	Mass-CCS
1206	117.019	6.1	116.15	succinic acid	Mass-CCS
1232	117.019	6.27	116.15	succinic acid	Mass-CCS
1236	117.019	6.5	116.15	succinic acid	Mass-CCS
1208	117.019	6.61	116.15	succinic acid	Mass-CCS
1234	117.019	6.87	116.15	succinic acid	Mass-CCS
1199	117.019	7	116.15	succinic acid	Mass-CCS
1230	117.019	7.26	116.15	succinic acid	Mass-CCS
1213	117.019	7.58	117.19	succinic acid	Mass-CCS
1184	117.019	1.77	116.15	succinic acid	Mass-RT
1184	117.019	1.77	116.15	succinic acid	Mass-RT-CCS
2742	145.014	3.11	121.09	aKG	Mass
2743	145.014	3.11	122.1	aKG	Mass
2744	145.014	3.11	142.44	aKG	Mass
2747	145.014	6.08	120.07	aKG	Mass
2742	145.014	3.11	121.09	aKG	Mass-CCS
2743	145.014	3.11	122.1	aKG	Mass-CCS
0	0	0	0	aKG	Mass-RT
0	0	0	0	aKG	Mass-RT-CCS
433	89.0221	2.49	115.36	lactic acid	Mass
430	89.0221	2.65	114.29	lactic acid	Mass
431	89.0221	2.65	130.3	lactic acid	Mass
442	89.0221	2.84	112.15	lactic acid	Mass
450	89.0221	6.57	130.3	lactic acid	Mass
442	89.0221	2.84	112.15	lactic acid	Mass-CCS
0	0	0	0	lactic acid	Mass-RT
0	0	0	0	lactic acid	Mass-RT-CCS
1080	115.004	1.89	118.42	fumaric acid	Mass
1084	115.004	1.89	128.81	fumaric acid	Mass
1085	115.004	1.89	132.96	fumaric acid	Mass
1086	115.004	1.89	134	fumaric acid	Mass
1088	115.004	1.89	137.12	fumaric acid	Mass
1089	115.004	1.89	139.19	fumaric acid	Mass
1090	115.004	1.89	140.23	fumaric acid	Mass
1091	115.004	1.89	145.42	fumaric acid	Mass
1092	115.004	1.89	147.5	fumaric acid	Mass
1093	115.004	1.89	148.54	fumaric acid	Mass
1094	115.004	1.89	149.58	fumaric acid	Mass
1095	115.004	1.89	178.65	fumaric acid	Mass
1096	115.004	1.89	180.73	fumaric acid	Mass
1097	115.004	1.89	184.88	fumaric acid	Mass
1098	115.004	1.89	212.92	fumaric acid	Mass
1076	115.004	2.12	118.42	fumaric acid	Mass
1078	115.004	2.12	120.5	fumaric acid	Mass
1080	115.004	1.89	118.42	fumaric acid	Mass-CCS
1076	115.004	2.12	118.42	fumaric acid	Mass-CCS
1076	115.004	2.12	118.42	fumaric acid	Mass-RT
1078	115.004	2.12	120.5	fumaric acid	Mass-RT
1076	115.004	2.12	118.42	fumaric acid	Mass-RT-CCS
295	87.0075	0.89	147.79	pyruvic acid	Mass
299	87.0075	0.89	207.75	pyruvic acid	Mass
300	87.0075	0.89	208.82	pyruvic acid	Mass
287	87.0075	1.3	140.3	pyruvic acid	Mass
304	87.0075	3.18	113.53	pyruvic acid	Mass
305	87.0075	3.18	136.02	pyruvic acid	Mass
306	87.0075	3.18	144.58	pyruvic acid	Mass
312	87.0107	3.28	132.81	pyruvic acid	Mass
310	87.0075	7.24	136.02	pyruvic acid	Mass
0	0	0	0	pyruvic acid	Mass-CCS
295	87.0075	0.89	147.79	pyruvic acid	Mass-RT
299	87.0075	0.89	207.75	pyruvic acid	Mass-RT
300	87.0075	0.89	208.82	pyruvic acid	Mass-RT
0	0	0	0	pyruvic acid	Mass-RT-CCS
2044	132.026	1.32	118.97	aspartic acid	Mass
2046	132.026	1.32	121.02	aspartic acid	Mass
2056	132.03	2.13	118.97	aspartic acid	Mass
2061	132.03	2.68	118.97	aspartic acid	Mass
2058	132.03	2.81	117.94	aspartic acid	Mass
2059	132.03	2.81	118.97	aspartic acid	Mass
2052	132.026	3.78	120	aspartic acid	Mass
2048	132.026	3.89	118.97	aspartic acid	Mass
2054	132.026	4.08	118.97	aspartic acid	Mass
2065	132.03	4.32	118.97	aspartic acid	Mass
2067	132.03	4.71	118.97	aspartic acid	Mass
2071	132.03	5.46	118.97	aspartic acid	Mass
2073	132.03	6.03	118.97	aspartic acid	Mass
2050	132.026	7.26	117.94	aspartic acid	Mass
2044	132.026	1.32	118.97	aspartic acid	Mass-CCS
2056	132.03	2.13	118.97	aspartic acid	Mass-CCS
2061	132.03	2.68	118.97	aspartic acid	Mass-CCS
2059	132.03	2.81	118.97	aspartic acid	Mass-CCS
2052	132.026	3.78	120	aspartic acid	Mass-CCS
2048	132.026	3.89	118.97	aspartic acid	Mass-CCS
2054	132.026	4.08	118.97	aspartic acid	Mass-CCS
2065	132.03	4.32	118.97	aspartic acid	Mass-CCS
2067	132.03	4.71	118.97	aspartic acid	Mass-CCS
2071	132.03	5.46	118.97	aspartic acid	Mass-CCS
2073	132.03	6.03	118.97	aspartic acid	Mass-CCS
2056	132.03	2.13	118.97	aspartic acid	Mass-RT
2056	132.03	2.13	118.97	aspartic acid	Mass-RT-CCS
4124	168.988	2.36	123.71	G3P	Mass
4125	168.988	2.36	124.71	G3P	Mass
4126	168.988	2.36	145.83	G3P	Mass
4127	168.988	2.36	146.83	G3P	Mass
4128	168.988	2.36	147.84	G3P	Mass
4129	168.988	2.36	167.94	G3P	Mass
4130	168.988	2.36	168.95	G3P	Mass
4131	168.988	2.36	169.95	G3P	Mass
4132	168.988	2.36	171.97	G3P	Mass
4133	168.988	2.36	186.04	G3P	Mass
4134	168.988	2.36	187.05	G3P	Mass
4148	168.988	2.93	145.83	G3P	Mass
4149	168.988	2.93	146.83	G3P	Mass
4150	168.988	2.93	147.84	G3P	Mass
4144	168.988	3.09	129.74	G3P	Mass
4145	168.988	3.09	146.83	G3P	Mass
4146	168.988	3.09	147.84	G3P	Mass
4137	168.988	3.52	148.84	G3P	Mass
4138	168.988	3.52	149.85	G3P	Mass
4139	168.988	3.52	150.85	G3P	Mass
4140	168.988	3.52	160.91	G3P	Mass
4141	168.988	3.52	162.92	G3P	Mass
4142	168.988	3.52	163.92	G3P	Mass
4125	168.988	2.36	124.71	G3P	Mass-CCS
4124	168.988	2.36	123.71	G3P	Mass-RT
4125	168.988	2.36	124.71	G3P	Mass-RT
4126	168.988	2.36	145.83	G3P	Mass-RT
4127	168.988	2.36	146.83	G3P	Mass-RT
4128	168.988	2.36	147.84	G3P	Mass-RT
4129	168.988	2.36	167.94	G3P	Mass-RT
4130	168.988	2.36	168.95	G3P	Mass-RT
4131	168.988	2.36	169.95	G3P	Mass-RT
4132	168.988	2.36	171.97	G3P	Mass-RT
4133	168.988	2.36	186.04	G3P	Mass-RT
4134	168.988	2.36	187.05	G3P	Mass-RT
4125	168.988	2.36	124.71	G3P	Mass-RT-CCS
4041	166.976	3.17	121.8	PEP	Mass
4042	166.976	3.17	142.93	PEP	Mass
4043	166.976	3.17	161.04	PEP	Mass
4044	166.976	3.17	162.05	PEP	Mass
4045	166.976	3.17	187.21	PEP	Mass
4046	166.976	3.17	188.21	PEP	Mass
4047	166.976	3.17	189.22	PEP	Mass
4036	166.971	3.89	120.8	PEP	Mass
4037	166.971	3.89	121.8	PEP	Mass
4055	166.98	4.53	130.86	PEP	Mass
4051	166.98	5.74	131.86	PEP	Mass
4057	166.985	6	130.86	PEP	Mass
4049	166.98	6.18	130.86	PEP	Mass
4053	166.98	6.41	130.86	PEP	Mass
4041	166.976	3.17	121.8	PEP	Mass-CCS
4037	166.971	3.89	121.8	PEP	Mass-CCS
4041	166.976	3.17	121.8	PEP	Mass-RT
4042	166.976	3.17	142.93	PEP	Mass-RT
4043	166.976	3.17	161.04	PEP	Mass-RT
4044	166.976	3.17	162.05	PEP	Mass-RT
4045	166.976	3.17	187.21	PEP	Mass-RT
4046	166.976	3.17	188.21	PEP	Mass-RT
4047	166.976	3.17	189.22	PEP	Mass-RT
4041	166.976	3.17	121.8	PEP	Mass-RT-CCS
11369	259.022	2.91	144.14	G6P	Mass
11370	259.022	2.91	162.76	G6P	Mass
11372	259.022	3.52	147.08	G6P	Mass
11377	259.022	4.57	146.1	G6P	Mass
11378	259.022	4.57	147.08	G6P	Mass
11374	259.022	4.65	147.08	G6P	Mass
11375	259.022	4.65	157.86	G6P	Mass
11372	259.022	3.52	147.08	G6P	Mass-CCS
11377	259.022	4.57	146.1	G6P	Mass-CCS
11378	259.022	4.57	147.08	G6P	Mass-CCS
11374	259.022	4.65	147.08	G6P	Mass-CCS
11372	259.022	3.52	147.08	G6P	Mass-RT
11372	259.022	3.52	147.08	G6P	Mass-RT-CCS
11369	259.022	2.91	144.14	F6P	Mass
11370	259.022	2.91	162.76	F6P	Mass
11372	259.022	3.52	147.08	F6P	Mass
11377	259.022	4.57	146.1	F6P	Mass
11378	259.022	4.57	147.08	F6P	Mass
11374	259.022	4.65	147.08	F6P	Mass
11375	259.022	4.65	157.86	F6P	Mass
11369	259.022	2.91	144.14	F6P	Mass-CCS
11369	259.022	2.91	144.14	F6P	Mass-RT
11370	259.022	2.91	162.76	F6P	Mass-RT
11369	259.022	2.91	144.14	F6P	Mass-RT-CCS
17479	338.987	2.34	162.81	F16DP	Mass
17480	338.987	2.34	163.78	F16DP	Mass
17482	338.987	4.93	155.06	F16DP	Mass
17483	338.987	4.93	156.03	F16DP	Mass
17485	338.987	6.02	155.06	F16DP	Mass
17486	338.987	6.02	156.03	F16DP	Mass
17494	338.987	6.22	155.06	F16DP	Mass
17490	338.987	6.67	155.06	F16DP	Mass
17488	338.987	6.93	155.06	F16DP	Mass
17492	338.987	7.28	155.06	F16DP	Mass
17482	338.987	4.93	155.06	F16DP	Mass-CCS
17483	338.987	4.93	156.03	F16DP	Mass-CCS
17485	338.987	6.02	155.06	F16DP	Mass-CCS
17486	338.987	6.02	156.03	F16DP	Mass-CCS
17494	338.987	6.22	155.06	F16DP	Mass-CCS
17490	338.987	6.67	155.06	F16DP	Mass-CCS
17488	338.987	6.93	155.06	F16DP	Mass-CCS
17492	338.987	7.28	155.06	F16DP	Mass-CCS
17482	338.987	4.93	155.06	F16DP	Mass-RT
17483	338.987	4.93	156.03	F16DP	Mass-RT
17482	338.987	4.93	155.06	F16DP	Mass-RT-CCS
17483	338.987	4.93	156.03	F16DP	Mass-RT-CCS
12572	275.018	2.11	148.61	6PG	Mass
12566	275.018	4.51	143.73	6PG	Mass
12562	275.018	4.61	143.73	6PG	Mass
12564	275.018	4.73	143.73	6PG	Mass
12568	275.018	5.24	142.75	6PG	Mass
12569	275.018	5.24	143.73	6PG	Mass
12570	275.018	5.24	144.7	6PG	Mass
12554	275.012	5.43	143.73	6PG	Mass
12574	275.018	5.79	143.73	6PG	Mass
12575	275.018	5.79	144.7	6PG	Mass
12556	275.012	6.1	144.7	6PG	Mass
12581	275.018	6.38	143.73	6PG	Mass
12582	275.018	6.38	144.7	6PG	Mass
12577	275.018	6.93	143.73	6PG	Mass
12558	275.012	7.02	143.73	6PG	Mass
12560	275.012	7.4	144.7	6PG	Mass
12579	275.018	7.55	143.73	6PG	Mass
12566	275.018	4.51	143.73	6PG	Mass-CCS
12562	275.018	4.61	143.73	6PG	Mass-CCS
12564	275.018	4.73	143.73	6PG	Mass-CCS
12569	275.018	5.24	143.73	6PG	Mass-CCS
12570	275.018	5.24	144.7	6PG	Mass-CCS
12554	275.012	5.43	143.73	6PG	Mass-CCS
12574	275.018	5.79	143.73	6PG	Mass-CCS
12575	275.018	5.79	144.7	6PG	Mass-CCS
12556	275.012	6.1	144.7	6PG	Mass-CCS
12581	275.018	6.38	143.73	6PG	Mass-CCS
12582	275.018	6.38	144.7	6PG	Mass-CCS
12577	275.018	6.93	143.73	6PG	Mass-CCS
12558	275.012	7.02	143.73	6PG	Mass-CCS
12560	275.012	7.4	144.7	6PG	Mass-CCS
12579	275.018	7.55	143.73	6PG	Mass-CCS
12566	275.018	4.51	143.73	6PG	Mass-RT
12562	275.018	4.61	143.73	6PG	Mass-RT
12566	275.018	4.51	143.73	6PG	Mass-RT-CCS
12562	275.018	4.61	143.73	6PG	Mass-RT-CCS
5255	184.985	3.32	124.94	3PG	Mass
5253	184.98	4.14	124.94	3PG	Mass
5257	184.985	4.76	124.94	3PG	Mass
5259	184.985	5.67	124.94	3PG	Mass
5269	184.994	5.94	124.94	3PG	Mass
5261	184.985	6.45	125.94	3PG	Mass
5262	184.985	6.45	185.89	3PG	Mass
5264	184.985	6.69	124.94	3PG	Mass
5266	184.985	7.18	123.94	3PG	Mass
5267	184.985	7.18	124.94	3PG	Mass
5255	184.985	3.32	124.94	3PG	Mass-CCS
5253	184.98	4.14	124.94	3PG	Mass-CCS
5257	184.985	4.76	124.94	3PG	Mass-CCS
5259	184.985	5.67	124.94	3PG	Mass-CCS
5269	184.994	5.94	124.94	3PG	Mass-CCS
5261	184.985	6.45	125.94	3PG	Mass-CCS
5264	184.985	6.69	124.94	3PG	Mass-CCS
5267	184.985	7.18	124.94	3PG	Mass-CCS
5257	184.985	4.76	124.94	3PG	Mass-RT
5257	184.985	4.76	124.94	3PG	Mass-RT-CCS
3124	153.026	1.19	122.6	protocatechuic acid	Mass
3125	153.026	1.19	123.61	protocatechuic acid	Mass
3118	153.017	4.73	122.6	protocatechuic acid	Mass
3127	153.026	5.12	122.6	protocatechuic acid	Mass
3116	153.017	5.36	123.61	protocatechuic acid	Mass
3114	153.017	5.86	122.6	protocatechuic acid	Mass
3122	153.021	6.88	122.6	protocatechuic acid	Mass
3120	153.017	7.24	123.61	protocatechuic acid	Mass
3124	153.026	1.19	122.6	protocatechuic acid	Mass-CCS
3125	153.026	1.19	123.61	protocatechuic acid	Mass-CCS
3118	153.017	4.73	122.6	protocatechuic acid	Mass-CCS
3127	153.026	5.12	122.6	protocatechuic acid	Mass-CCS
3116	153.017	5.36	123.61	protocatechuic acid	Mass-CCS
3114	153.017	5.86	122.6	protocatechuic acid	Mass-CCS
3122	153.021	6.88	122.6	protocatechuic acid	Mass-CCS
3120	153.017	7.24	123.61	protocatechuic acid	Mass-CCS
3124	153.026	1.19	122.6	protocatechuic acid	Mass-RT
3125	153.026	1.19	123.61	protocatechuic acid	Mass-RT
3124	153.026	1.19	122.6	protocatechuic acid	Mass-RT-CCS
3125	153.026	1.19	123.61	protocatechuic acid	Mass-RT-CCS
9654	244.998	0.89	148.47	IPP	Mass
9661	245.003	1.74	147.49	IPP	Mass
9662	245.003	1.74	148.47	IPP	Mass
9648	244.998	2.15	145.52	IPP	Mass
9650	244.998	2.31	144.54	IPP	Mass
9651	244.998	2.31	145.52	IPP	Mass
9652	244.998	2.31	146.5	IPP	Mass
9646	244.992	2.45	145.52	IPP	Mass
9658	245.003	3.99	136.68	IPP	Mass
9659	245.003	3.99	137.66	IPP	Mass
9664	245.003	4.51	137.66	IPP	Mass
9648	244.998	2.15	145.52	IPP	Mass-CCS
9650	244.998	2.31	144.54	IPP	Mass-CCS
9651	244.998	2.31	145.52	IPP	Mass-CCS
9646	244.992	2.45	145.52	IPP	Mass-CCS
9648	244.998	2.15	145.52	IPP	Mass-RT
9648	244.998	2.15	145.52	IPP	Mass-RT-CCS
15514	313.061	2.59	158.47	GPP	Mass
15515	313.061	2.59	174.99	GPP	Mass
0	0	0	0	GPP	Mass-CCS
0	0	0	0	GPP	Mass-RT
0	0	0	0	GPP	Mass-RT-CCS
6119	195.047	1.75	145.43	gluconic acid	Mass
6120	195.047	1.75	148.42	gluconic acid	Mass
6121	195.047	1.75	151.4	gluconic acid	Mass
0	0	0	0	gluconic acid	Mass-CCS
6119	195.047	1.75	145.43	gluconic acid	Mass-RT
6120	195.047	1.75	148.42	gluconic acid	Mass-RT
6121	195.047	1.75	151.4	gluconic acid	Mass-RT
0	0	0	0	gluconic acid	Mass-RT-CCS
6006	193.038	1.66	132.57	2-ketogluconic acid	Mass
6007	193.038	1.66	172.43	2-ketogluconic acid	Mass
6008	193.038	1.66	192.36	2-ketogluconic acid	Mass
5999	193.033	2.29	130.58	2-ketogluconic acid	Mass
6001	193.033	2.29	140.54	2-ketogluconic acid	Mass
5996	193.028	3.56	126.59	2-ketogluconic acid	Mass
5997	193.028	3.56	127.59	2-ketogluconic acid	Mass
6006	193.038	1.66	132.57	2-ketogluconic acid	Mass-CCS
6006	193.038	1.66	132.57	2-ketogluconic acid	Mass-RT
6007	193.038	1.66	172.43	2-ketogluconic acid	Mass-RT
6008	193.038	1.66	192.36	2-ketogluconic acid	Mass-RT
6006	193.038	1.66	132.57	2-ketogluconic acid	Mass-RT-CCS
8384	229.018	0.91	146.04	ribulose 5-phosphate	Mass
8385	229.018	0.91	147.03	ribulose 5-phosphate	Mass
8381	229.013	2.46	139.14	ribulose 5-phosphate	Mass
8382	229.013	2.46	158.87	ribulose 5-phosphate	Mass
8355	229.008	2.62	139.14	ribulose 5-phosphate	Mass
8356	229.008	2.62	140.12	ribulose 5-phosphate	Mass
8357	229.008	2.62	156.89	ribulose 5-phosphate	Mass
8358	229.008	2.62	157.88	ribulose 5-phosphate	Mass
8359	229.008	2.62	158.87	ribulose 5-phosphate	Mass
8361	229.008	3.7	136.18	ribulose 5-phosphate	Mass
8362	229.008	3.7	137.16	ribulose 5-phosphate	Mass
8363	229.008	3.7	138.15	ribulose 5-phosphate	Mass
8379	229.008	4.55	139.14	ribulose 5-phosphate	Mass
8377	229.008	4.73	141.11	ribulose 5-phosphate	Mass
8367	229.008	4.94	117.44	ribulose 5-phosphate	Mass
8368	229.008	4.94	118.42	ribulose 5-phosphate	Mass
8369	229.008	4.94	138.15	ribulose 5-phosphate	Mass
8370	229.008	4.94	139.14	ribulose 5-phosphate	Mass
8371	229.008	4.94	140.12	ribulose 5-phosphate	Mass
8381	229.013	2.46	139.14	ribulose 5-phosphate	Mass-CCS
8355	229.008	2.62	139.14	ribulose 5-phosphate	Mass-CCS
8363	229.008	3.7	138.15	ribulose 5-phosphate	Mass-CCS
8379	229.008	4.55	139.14	ribulose 5-phosphate	Mass-CCS
8369	229.008	4.94	138.15	ribulose 5-phosphate	Mass-CCS
8370	229.008	4.94	139.14	ribulose 5-phosphate	Mass-CCS
8381	229.013	2.46	139.14	ribulose 5-phosphate	Mass-RT
8382	229.013	2.46	158.87	ribulose 5-phosphate	Mass-RT
8355	229.008	2.62	139.14	ribulose 5-phosphate	Mass-RT
8356	229.008	2.62	140.12	ribulose 5-phosphate	Mass-RT
8357	229.008	2.62	156.89	ribulose 5-phosphate	Mass-RT
8358	229.008	2.62	157.88	ribulose 5-phosphate	Mass-RT
8359	229.008	2.62	158.87	ribulose 5-phosphate	Mass-RT
8381	229.013	2.46	139.14	ribulose 5-phosphate	Mass-RT-CCS
8355	229.008	2.62	139.14	ribulose 5-phosphate	Mass-RT-CCS
2826	146.045	1.22	126.1	glutamic acid	Mass
2828	146.045	1.22	136.26	glutamic acid	Mass
2807	146.045	2.05	124.07	glutamic acid	Mass
2813	146.045	2.61	124.07	glutamic acid	Mass
2811	146.045	2.73	124.07	glutamic acid	Mass
2809	146.045	3.02	124.07	glutamic acid	Mass
2817	146.045	3.23	124.07	glutamic acid	Mass
2818	146.045	3.23	157.61	glutamic acid	Mass
2820	146.045	3.42	124.07	glutamic acid	Mass
2830	146.045	3.63	124.07	glutamic acid	Mass
2831	146.045	3.63	159.64	glutamic acid	Mass
2838	146.045	5	124.07	glutamic acid	Mass
2840	146.045	5.34	124.07	glutamic acid	Mass
2842	146.045	6	125.08	glutamic acid	Mass
2805	146.04	6.11	124.07	glutamic acid	Mass
2844	146.045	6.26	126.1	glutamic acid	Mass
2833	146.045	6.38	125.08	glutamic acid	Mass
2848	146.045	6.53	128.13	glutamic acid	Mass
2852	146.049	6.85	124.07	glutamic acid	Mass
2846	146.045	7.2	125.08	glutamic acid	Mass
2807	146.045	2.05	124.07	glutamic acid	Mass-CCS
2813	146.045	2.61	124.07	glutamic acid	Mass-CCS
2811	146.045	2.73	124.07	glutamic acid	Mass-CCS
2809	146.045	3.02	124.07	glutamic acid	Mass-CCS
2817	146.045	3.23	124.07	glutamic acid	Mass-CCS
2820	146.045	3.42	124.07	glutamic acid	Mass-CCS
2830	146.045	3.63	124.07	glutamic acid	Mass-CCS
2838	146.045	5	124.07	glutamic acid	Mass-CCS
2840	146.045	5.34	124.07	glutamic acid	Mass-CCS
2842	146.045	6	125.08	glutamic acid	Mass-CCS
2805	146.04	6.11	124.07	glutamic acid	Mass-CCS
2833	146.045	6.38	125.08	glutamic acid	Mass-CCS
2852	146.049	6.85	124.07	glutamic acid	Mass-CCS
2846	146.045	7.2	125.08	glutamic acid	Mass-CCS
2807	146.045	2.05	124.07	glutamic acid	Mass-RT
2807	146.045	2.05	124.07	glutamic acid	Mass-RT-CCS
29567	565.063	1.67	208.01	UDP-glucose	Mass
29549	565.047	2.96	207.05	UDP-glucose	Mass
29550	565.047	2.96	208.01	UDP-glucose	Mass
29555	565.047	3.53	207.05	UDP-glucose	Mass
29557	565.047	4.1	202.28	UDP-glucose	Mass
29558	565.047	4.1	203.24	UDP-glucose	Mass
29559	565.047	4.1	205.14	UDP-glucose	Mass
29552	565.047	4.18	202.28	UDP-glucose	Mass
29553	565.047	4.18	203.24	UDP-glucose	Mass
29561	565.063	4.86	164.12	UDP-glucose	Mass
29562	565.063	4.86	165.08	UDP-glucose	Mass
29564	565.063	5.81	164.12	UDP-glucose	Mass
29565	565.063	5.81	165.08	UDP-glucose	Mass
29567	565.063	1.67	208.01	UDP-glucose	Mass-CCS
29549	565.047	2.96	207.05	UDP-glucose	Mass-CCS
29550	565.047	2.96	208.01	UDP-glucose	Mass-CCS
29555	565.047	3.53	207.05	UDP-glucose	Mass-CCS
29549	565.047	2.96	207.05	UDP-glucose	Mass-RT
29550	565.047	2.96	208.01	UDP-glucose	Mass-RT
29549	565.047	2.96	207.05	UDP-glucose	Mass-RT-CCS
29550	565.047	2.96	208.01	UDP-glucose	Mass-RT-CCS
2478	141.019	0.8	121.36	cis,cis-muconic acid	Mass
2455	141.015	1.66	145.83	cis,cis-muconic acid	Mass
2456	141.015	1.66	146.85	cis,cis-muconic acid	Mass
2457	141.015	1.66	160.1	cis,cis-muconic acid	Mass
2458	141.015	1.66	161.12	cis,cis-muconic acid	Mass
2459	141.015	1.66	167.24	cis,cis-muconic acid	Mass
2460	141.015	1.66	168.26	cis,cis-muconic acid	Mass
2482	141.019	3.25	121.36	cis,cis-muconic acid	Mass
2484	141.019	3.25	140.73	cis,cis-muconic acid	Mass
2485	141.019	3.25	141.75	cis,cis-muconic acid	Mass
2486	141.019	3.25	144.81	cis,cis-muconic acid	Mass
2487	141.019	3.25	146.85	cis,cis-muconic acid	Mass
2488	141.019	3.25	147.87	cis,cis-muconic acid	Mass
2480	141.019	3.36	142.77	cis,cis-muconic acid	Mass
2474	141.015	3.7	121.36	cis,cis-muconic acid	Mass
2476	141.015	4.5	121.36	cis,cis-muconic acid	Mass
2490	141.024	5.73	120.34	cis,cis-muconic acid	Mass
2469	141.015	8.4	121.36	cis,cis-muconic acid	Mass
2478	141.019	0.8	121.36	cis,cis-muconic acid	Mass-CCS
2482	141.019	3.25	121.36	cis,cis-muconic acid	Mass-CCS
2474	141.015	3.7	121.36	cis,cis-muconic acid	Mass-CCS
2476	141.015	4.5	121.36	cis,cis-muconic acid	Mass-CCS
2469	141.015	8.4	121.36	cis,cis-muconic acid	Mass-CCS
2455	141.015	1.66	145.83	cis,cis-muconic acid	Mass-RT
2456	141.015	1.66	146.85	cis,cis-muconic acid	Mass-RT
2457	141.015	1.66	160.1	cis,cis-muconic acid	Mass-RT
2458	141.015	1.66	161.12	cis,cis-muconic acid	Mass-RT
2459	141.015	1.66	167.24	cis,cis-muconic acid	Mass-RT
2460	141.015	1.66	168.26	cis,cis-muconic acid	Mass-RT
0	0	0	0	cis,cis-muconic acid	Mass-RT-CCS
4124	168.988	2.36	123.71	DHAP	Mass
4125	168.988	2.36	124.71	DHAP	Mass
4126	168.988	2.36	145.83	DHAP	Mass
4127	168.988	2.36	146.83	DHAP	Mass
4128	168.988	2.36	147.84	DHAP	Mass
4129	168.988	2.36	167.94	DHAP	Mass
4130	168.988	2.36	168.95	DHAP	Mass
4131	168.988	2.36	169.95	DHAP	Mass
4132	168.988	2.36	171.97	DHAP	Mass
4133	168.988	2.36	186.04	DHAP	Mass
4134	168.988	2.36	187.05	DHAP	Mass
4148	168.988	2.93	145.83	DHAP	Mass
4149	168.988	2.93	146.83	DHAP	Mass
4150	168.988	2.93	147.84	DHAP	Mass
4144	168.988	3.09	129.74	DHAP	Mass
4145	168.988	3.09	146.83	DHAP	Mass
4146	168.988	3.09	147.84	DHAP	Mass
4137	168.988	3.52	148.84	DHAP	Mass
4138	168.988	3.52	149.85	DHAP	Mass
4139	168.988	3.52	150.85	DHAP	Mass
4140	168.988	3.52	160.91	DHAP	Mass
4141	168.988	3.52	162.92	DHAP	Mass
4142	168.988	3.52	163.92	DHAP	Mass
4125	168.988	2.36	124.71	DHAP	Mass-CCS
4124	168.988	2.36	123.71	DHAP	Mass-RT
4125	168.988	2.36	124.71	DHAP	Mass-RT
4126	168.988	2.36	145.83	DHAP	Mass-RT
4127	168.988	2.36	146.83	DHAP	Mass-RT
4128	168.988	2.36	147.84	DHAP	Mass-RT
4129	168.988	2.36	167.94	DHAP	Mass-RT
4130	168.988	2.36	168.95	DHAP	Mass-RT
4131	168.988	2.36	169.95	DHAP	Mass-RT
4132	168.988	2.36	171.97	DHAP	Mass-RT
4133	168.988	2.36	186.04	DHAP	Mass-RT
4134	168.988	2.36	187.05	DHAP	Mass-RT
4125	168.988	2.36	124.71	DHAP	Mass-RT-CCS
2770	145.06	1.79	128.2	glutamine	Mass
2771	145.06	1.79	139.39	glutamine	Mass
2772	145.06	1.79	143.46	glutamine	Mass
2784	145.06	2.2	127.18	glutamine	Mass
2786	145.06	2.2	129.22	glutamine	Mass
2776	145.06	4.9	126.17	glutamine	Mass
2777	145.06	4.9	127.18	glutamine	Mass
2778	145.06	4.9	132.27	glutamine	Mass
2779	145.06	4.9	133.29	glutamine	Mass
2780	145.06	4.9	144.48	glutamine	Mass
2782	145.06	5.16	133.29	glutamine	Mass
2767	145.056	5.47	132.27	glutamine	Mass
2788	145.06	5.92	132.27	glutamine	Mass
2789	145.06	5.92	138.37	glutamine	Mass
2791	145.06	7.3	133.29	glutamine	Mass
2770	145.06	1.79	128.2	glutamine	Mass-CCS
2784	145.06	2.2	127.18	glutamine	Mass-CCS
2777	145.06	4.9	127.18	glutamine	Mass-CCS
2770	145.06	1.79	128.2	glutamine	Mass-RT
2771	145.06	1.79	139.39	glutamine	Mass-RT
2772	145.06	1.79	143.46	glutamine	Mass-RT
2770	145.06	1.79	128.2	glutamine	Mass-RT-CCS
17793	341.104	1.84	168.59	trehalose	Mass
17794	341.104	1.84	169.56	trehalose	Mass
17795	341.104	1.84	170.52	trehalose	Mass
17796	341.104	1.84	179.24	trehalose	Mass
17797	341.104	1.84	180.21	trehalose	Mass
17798	341.104	1.84	181.18	trehalose	Mass
17799	341.104	1.84	186.02	trehalose	Mass
17801	341.11	4.88	155.03	trehalose	Mass
17793	341.104	1.84	168.59	trehalose	Mass-CCS
17794	341.104	1.84	169.56	trehalose	Mass-CCS
17795	341.104	1.84	170.52	trehalose	Mass-CCS
17793	341.104	1.84	168.59	trehalose	Mass-RT
17794	341.104	1.84	169.56	trehalose	Mass-RT
17795	341.104	1.84	170.52	trehalose	Mass-RT
17796	341.104	1.84	179.24	trehalose	Mass-RT
17797	341.104	1.84	180.21	trehalose	Mass-RT
17798	341.104	1.84	181.18	trehalose	Mass-RT
17799	341.104	1.84	186.02	trehalose	Mass-RT
17793	341.104	1.84	168.59	trehalose	Mass-RT-CCS
17794	341.104	1.84	169.56	trehalose	Mass-RT-CCS
17795	341.104	1.84	170.52	trehalose	Mass-RT-CCS
3865	164.071	1.2	140.09	phenylalanine	Mass
3866	164.071	1.2	141.1	phenylalanine	Mass
3867	164.071	1.2	153.19	phenylalanine	Mass
3860	164.071	1.9	141.1	phenylalanine	Mass
3861	164.071	1.9	142.11	phenylalanine	Mass
3862	164.071	1.9	153.19	phenylalanine	Mass
3863	164.071	1.9	154.2	phenylalanine	Mass
3896	164.071	2.47	142.11	phenylalanine	Mass
3889	164.071	2.76	142.11	phenylalanine	Mass
3902	164.071	3.23	141.1	phenylalanine	Mass
3887	164.071	3.59	141.1	phenylalanine	Mass
3858	164.066	5.36	141.1	phenylalanine	Mass
3891	164.071	5.51	129.01	phenylalanine	Mass
3892	164.071	5.51	140.09	phenylalanine	Mass
3882	164.071	5.67	141.1	phenylalanine	Mass
3874	164.071	5.86	141.1	phenylalanine	Mass
3876	164.071	7.16	141.1	phenylalanine	Mass
3894	164.071	8.11	139.08	phenylalanine	Mass
3865	164.071	1.2	140.09	phenylalanine	Mass-CCS
3892	164.071	5.51	140.09	phenylalanine	Mass-CCS
3894	164.071	8.11	139.08	phenylalanine	Mass-CCS
3865	164.071	1.2	140.09	phenylalanine	Mass-RT
3866	164.071	1.2	141.1	phenylalanine	Mass-RT
3867	164.071	1.2	153.19	phenylalanine	Mass-RT
3865	164.071	1.2	140.09	phenylalanine	Mass-RT-CCS
6365	198.998	3.2	153.2	E4P	Mass
6359	198.998	3.52	131.33	E4P	Mass
6360	198.998	3.52	132.32	E4P	Mass
6361	198.998	3.52	148.23	E4P	Mass
6362	198.998	3.52	149.23	E4P	Mass
6363	198.998	3.52	158.18	E4P	Mass
6373	199.002	4.34	132.32	E4P	Mass
6374	199.002	4.34	149.23	E4P	Mass
6368	198.998	4.57	133.31	E4P	Mass
6369	198.998	4.57	149.23	E4P	Mass
6371	199.002	4.94	236.79	E4P	Mass
6361	198.998	3.52	148.23	E4P	Mass-CCS
6362	198.998	3.52	149.23	E4P	Mass-CCS
6374	199.002	4.34	149.23	E4P	Mass-CCS
6369	198.998	4.57	149.23	E4P	Mass-CCS
6359	198.998	3.52	131.33	E4P	Mass-RT
6360	198.998	3.52	132.32	E4P	Mass-RT
6361	198.998	3.52	148.23	E4P	Mass-RT
6362	198.998	3.52	149.23	E4P	Mass-RT
6363	198.998	3.52	158.18	E4P	Mass-RT
6361	198.998	3.52	148.23	E4P	Mass-RT-CCS
6362	198.998	3.52	149.23	E4P	Mass-RT-CCS
13647	289.03	3.16	149.26	S7P	Mass
13648	289.03	3.16	150.23	S7P	Mass
13650	289.03	4.06	151.21	S7P	Mass
13651	289.03	4.06	152.18	S7P	Mass
13653	289.03	4.61	150.23	S7P	Mass
13654	289.03	4.61	151.21	S7P	Mass
13656	289.036	4.73	150.23	S7P	Mass
13657	289.036	4.73	151.21	S7P	Mass
13647	289.03	3.16	149.26	S7P	Mass-CCS
13648	289.03	3.16	150.23	S7P	Mass-CCS
13650	289.03	4.06	151.21	S7P	Mass-CCS
13653	289.03	4.61	150.23	S7P	Mass-CCS
13654	289.03	4.61	151.21	S7P	Mass-CCS
13656	289.036	4.73	150.23	S7P	Mass-CCS
13657	289.036	4.73	151.21	S7P	Mass-CCS
13647	289.03	3.16	149.26	S7P	Mass-RT
13648	289.03	3.16	150.23	S7P	Mass-RT
13647	289.03	3.16	149.26	S7P	Mass-RT-CCS
13648	289.03	3.16	150.23	S7P	Mass-RT-CCS
6879	203.087	0.85	143.08	tryptophan	Mass
6873	203.082	1.22	142.09	tryptophan	Mass
6874	203.082	1.22	143.08	tryptophan	Mass
6875	203.082	1.22	152.02	tryptophan	Mass
6876	203.082	1.22	153.01	tryptophan	Mass
6877	203.082	1.22	162.95	tryptophan	Mass
6896	203.092	4.18	142.09	tryptophan	Mass
6890	203.092	5.12	141.09	tryptophan	Mass
6892	203.092	5.83	141.09	tryptophan	Mass
6886	203.092	6	141.09	tryptophan	Mass
6894	203.092	7.28	141.09	tryptophan	Mass
6875	203.082	1.22	152.02	tryptophan	Mass-CCS
6873	203.082	1.22	142.09	tryptophan	Mass-RT
6874	203.082	1.22	143.08	tryptophan	Mass-RT
6875	203.082	1.22	152.02	tryptophan	Mass-RT
6876	203.082	1.22	153.01	tryptophan	Mass-RT
6877	203.082	1.22	162.95	tryptophan	Mass-RT
6875	203.082	1.22	152.02	tryptophan	Mass-RT-CCS
5082	181.069	1.32	132.13	mannitol	Mass
5083	181.069	1.32	145.13	mannitol	Mass
5084	181.069	1.32	146.13	mannitol	Mass
5085	181.069	1.32	147.13	mannitol	Mass
5089	181.069	1.86	131.12	mannitol	Mass
5091	181.069	1.86	143.13	mannitol	Mass
5105	181.069	2.35	146.13	mannitol	Mass
5111	181.069	2.8	132.13	mannitol	Mass
5120	181.069	3.94	130.12	mannitol	Mass
5133	181.074	4.55	132.12	mannitol	Mass
5124	181.074	5.08	131.12	mannitol	Mass
5096	181.069	5.33	131.12	mannitol	Mass
5097	181.069	5.33	132.13	mannitol	Mass
5099	181.069	5.75	131.12	mannitol	Mass
5100	181.069	5.75	132.13	mannitol	Mass
5101	181.069	5.75	133.13	mannitol	Mass
5102	181.069	5.75	138.13	mannitol	Mass
5122	181.069	6.14	132.13	mannitol	Mass
5093	181.069	6.5	131.12	mannitol	Mass
5094	181.069	6.5	132.13	mannitol	Mass
5107	181.069	6.76	132.13	mannitol	Mass
5108	181.069	6.76	133.13	mannitol	Mass
5131	181.074	6.87	131.12	mannitol	Mass
5087	181.069	7.11	132.13	mannitol	Mass
5126	181.074	7.38	131.12	mannitol	Mass
5115	181.069	7.62	131.12	mannitol	Mass
5116	181.069	7.62	132.13	mannitol	Mass
5128	181.074	8.43	132.12	mannitol	Mass
5129	181.074	8.43	133.13	mannitol	Mass
5082	181.069	1.32	132.13	mannitol	Mass-CCS
5089	181.069	1.86	131.12	mannitol	Mass-CCS
5111	181.069	2.8	132.13	mannitol	Mass-CCS
5133	181.074	4.55	132.12	mannitol	Mass-CCS
5124	181.074	5.08	131.12	mannitol	Mass-CCS
5096	181.069	5.33	131.12	mannitol	Mass-CCS
5097	181.069	5.33	132.13	mannitol	Mass-CCS
5099	181.069	5.75	131.12	mannitol	Mass-CCS
5100	181.069	5.75	132.13	mannitol	Mass-CCS
5122	181.069	6.14	132.13	mannitol	Mass-CCS
5093	181.069	6.5	131.12	mannitol	Mass-CCS
5094	181.069	6.5	132.13	mannitol	Mass-CCS
5107	181.069	6.76	132.13	mannitol	Mass-CCS
5131	181.074	6.87	131.12	mannitol	Mass-CCS
5087	181.069	7.11	132.13	mannitol	Mass-CCS
5126	181.074	7.38	131.12	mannitol	Mass-CCS
5115	181.069	7.62	131.12	mannitol	Mass-CCS
5116	181.069	7.62	132.13	mannitol	Mass-CCS
5128	181.074	8.43	132.12	mannitol	Mass-CCS
5082	181.069	1.32	132.13	mannitol	Mass-RT
5083	181.069	1.32	145.13	mannitol	Mass-RT
5084	181.069	1.32	146.13	mannitol	Mass-RT
5085	181.069	1.32	147.13	mannitol	Mass-RT
5082	181.069	1.32	132.13	mannitol	Mass-RT-CCS
36416	808.113	2.71	150.64	acetyl-CoA	Mass
36417	808.113	2.71	248.2	acetyl-CoA	Mass
36417	808.113	2.71	248.2	acetyl-CoA	Mass-CCS
36416	808.113	2.71	150.64	acetyl-CoA	Mass-RT
36417	808.113	2.71	248.2	acetyl-CoA	Mass-RT
36417	808.113	2.71	248.2	acetyl-CoA	Mass-RT-CCS
16172	323.026	2.42	161.18	uridine monophosphate	Mass
16173	323.026	2.42	176.71	uridine monophosphate	Mass
16177	323.026	3.48	161.18	uridine monophosphate	Mass
16178	323.026	3.48	162.15	uridine monophosphate	Mass
16175	323.026	3.64	161.18	uridine monophosphate	Mass
16180	323.026	4.68	160.21	uridine monophosphate	Mass
16181	323.026	4.68	161.18	uridine monophosphate	Mass
16172	323.026	2.42	161.18	uridine monophosphate	Mass-CCS
16177	323.026	3.48	161.18	uridine monophosphate	Mass-CCS
16178	323.026	3.48	162.15	uridine monophosphate	Mass-CCS
16175	323.026	3.64	161.18	uridine monophosphate	Mass-CCS
16180	323.026	4.68	160.21	uridine monophosphate	Mass-CCS
16181	323.026	4.68	161.18	uridine monophosphate	Mass-CCS
16172	323.026	2.42	161.18	uridine monophosphate	Mass-RT
16173	323.026	2.42	176.71	uridine monophosphate	Mass-RT
16172	323.026	2.42	161.18	uridine monophosphate	Mass-RT-CCS
1259	118.05	1.6	121.23	L-threonine	Mass
1260	118.05	1.6	136.77	L-threonine	Mass
1261	118.05	1.6	137.8	L-threonine	Mass
1263	118.05	1.6	141.95	L-threonine	Mass
1264	118.05	1.6	142.98	L-threonine	Mass
1266	118.05	1.6	145.05	L-threonine	Mass
1267	118.05	1.6	149.2	L-threonine	Mass
1271	118.05	1.6	199.95	L-threonine	Mass
1272	118.05	1.6	213.41	L-threonine	Mass
1273	118.05	1.6	215.49	L-threonine	Mass
1276	118.05	1.91	138.84	L-threonine	Mass
1277	118.05	1.91	147.13	L-threonine	Mass
1278	118.05	1.91	148.16	L-threonine	Mass
1282	118.05	2.8	121.23	L-threonine	Mass
1286	118.05	5.07	120.2	L-threonine	Mass
1284	118.05	5.8	121.23	L-threonine	Mass
1259	118.05	1.6	121.23	L-threonine	Mass-CCS
1282	118.05	2.8	121.23	L-threonine	Mass-CCS
1286	118.05	5.07	120.2	L-threonine	Mass-CCS
1284	118.05	5.8	121.23	L-threonine	Mass-CCS
1276	118.05	1.91	138.84	L-threonine	Mass-RT
1277	118.05	1.91	147.13	L-threonine	Mass-RT
1278	118.05	1.91	148.16	L-threonine	Mass-RT
0	0	0	0	L-threonine	Mass-RT-CCS
1243	117.067	2.35	125.48	2,4-diaminobutanoic acid	Mass
1245	117.067	2.35	146.21	2,4-diaminobutanoic acid	Mass
1246	117.067	2.35	147.24	2,4-diaminobutanoic acid	Mass
1247	117.067	2.35	148.28	2,4-diaminobutanoic acid	Mass
1251	117.067	3.37	124.44	2,4-diaminobutanoic acid	Mass
1249	117.067	3.46	125.48	2,4-diaminobutanoic acid	Mass
1251	117.067	3.37	124.44	2,4-diaminobutanoic acid	Mass-CCS
1251	117.067	3.37	124.44	2,4-diaminobutanoic acid	Mass-RT
1249	117.067	3.46	125.48	2,4-diaminobutanoic acid	Mass-RT
1251	117.067	3.37	124.44	2,4-diaminobutanoic acid	Mass-RT-CCS

## Sheet: Figure 4c
Figure 4c
AlignmentID	AverageMz	AverageRtmin	AverageCCS	Metabolite	MatchType
5479	133.012	0.71	116.29	malic acid	Mass
5481	133.012	0.82	116.29	malic acid	Mass
5485	133.012	1.19	116.29	malic acid	Mass
5486	133.012	1.19	117.3	malic acid	Mass
5494	133.012	2.84	116.29	malic acid	Mass
5520	133.012	3.1	117.3	malic acid	Mass
5505	133.012	3.38	116.29	malic acid	Mass
5501	133.012	4.56	116.29	malic acid	Mass
5488	133.012	6.25	116.29	malic acid	Mass
5475	133.008	6.78	116.29	malic acid	Mass
5512	133.012	7.72	116.29	malic acid	Mass
5513	133.012	7.72	117.3	malic acid	Mass
5479	133.012	0.71	116.29	malic acid	Mass-CCS
5481	133.012	0.82	116.29	malic acid	Mass-CCS
5485	133.012	1.19	116.29	malic acid	Mass-CCS
5494	133.012	2.84	116.29	malic acid	Mass-CCS
5505	133.012	3.38	116.29	malic acid	Mass-CCS
5501	133.012	4.56	116.29	malic acid	Mass-CCS
5488	133.012	6.25	116.29	malic acid	Mass-CCS
5475	133.008	6.78	116.29	malic acid	Mass-CCS
5512	133.012	7.72	116.29	malic acid	Mass-CCS
0	0	0	0	malic acid	Mass-RT
0	0	0	0	malic acid	Mass-RT-CCS
12746	191.013	0.79	127.9	isocitric acid	Mass
12743	191.013	0.86	126.92	isocitric acid	Mass
12744	191.013	0.86	127.9	isocitric acid	Mass
12754	191.013	0.98	127.9	isocitric acid	Mass
12748	191.013	1.15	127.9	isocitric acid	Mass
12750	191.013	1.22	127.9	isocitric acid	Mass
12769	191.013	1.8	127.9	isocitric acid	Mass
12752	191.013	2.01	127.9	isocitric acid	Mass
12771	191.017	2.76	127.9	isocitric acid	Mass
12731	191.013	2.87	127.9	isocitric acid	Mass
12733	191.013	3.02	127.9	isocitric acid	Mass
12735	191.013	3.11	127.9	isocitric acid	Mass
12737	191.013	3.4	127.9	isocitric acid	Mass
12739	191.013	4.16	127.9	isocitric acid	Mass
12741	191.013	4.67	127.9	isocitric acid	Mass
12756	191.013	5.46	127.9	isocitric acid	Mass
12758	191.013	5.54	126.92	isocitric acid	Mass
12759	191.013	5.54	127.9	isocitric acid	Mass
12765	191.013	5.69	127.9	isocitric acid	Mass
12763	191.013	5.79	127.9	isocitric acid	Mass
12761	191.013	6.49	127.9	isocitric acid	Mass
12767	191.013	7.53	127.9	isocitric acid	Mass
12746	191.013	0.79	127.9	isocitric acid	Mass-CCS
12743	191.013	0.86	126.92	isocitric acid	Mass-CCS
12744	191.013	0.86	127.9	isocitric acid	Mass-CCS
12754	191.013	0.98	127.9	isocitric acid	Mass-CCS
12748	191.013	1.15	127.9	isocitric acid	Mass-CCS
12750	191.013	1.22	127.9	isocitric acid	Mass-CCS
12769	191.013	1.8	127.9	isocitric acid	Mass-CCS
12752	191.013	2.01	127.9	isocitric acid	Mass-CCS
12771	191.017	2.76	127.9	isocitric acid	Mass-CCS
12731	191.013	2.87	127.9	isocitric acid	Mass-CCS
12733	191.013	3.02	127.9	isocitric acid	Mass-CCS
12735	191.013	3.11	127.9	isocitric acid	Mass-CCS
12737	191.013	3.4	127.9	isocitric acid	Mass-CCS
12739	191.013	4.16	127.9	isocitric acid	Mass-CCS
12741	191.013	4.67	127.9	isocitric acid	Mass-CCS
12756	191.013	5.46	127.9	isocitric acid	Mass-CCS
12758	191.013	5.54	126.92	isocitric acid	Mass-CCS
12759	191.013	5.54	127.9	isocitric acid	Mass-CCS
12765	191.013	5.69	127.9	isocitric acid	Mass-CCS
12763	191.013	5.79	127.9	isocitric acid	Mass-CCS
12761	191.013	6.49	127.9	isocitric acid	Mass-CCS
12767	191.013	7.53	127.9	isocitric acid	Mass-CCS
12737	191.013	3.4	127.9	isocitric acid	Mass-RT
12737	191.013	3.4	127.9	isocitric acid	Mass-RT-CCS
3838	117.016	0.7	138.07	succinic acid	Mass
3839	117.016	0.7	159.5	succinic acid	Mass
3840	117.016	0.7	169.7	succinic acid	Mass
3843	117.016	1	171.74	succinic acid	Mass
3844	117.016	1	189.09	succinic acid	Mass
3848	117.016	1.12	115.63	succinic acid	Mass
3850	117.016	1.12	117.67	succinic acid	Mass
3851	117.016	1.12	143.17	succinic acid	Mass
3852	117.016	1.12	170.72	succinic acid	Mass
3853	117.016	1.12	171.74	succinic acid	Mass
3854	117.016	1.12	187.05	succinic acid	Mass
3855	117.016	1.12	188.07	succinic acid	Mass
3856	117.016	1.12	189.09	succinic acid	Mass
3857	117.016	1.12	190.11	succinic acid	Mass
3858	117.016	1.12	204.39	succinic acid	Mass
3859	117.016	1.12	206.43	succinic acid	Mass
3846	117.016	1.3	170.72	succinic acid	Mass
3829	117.016	1.69	176.84	succinic acid	Mass
3830	117.016	1.69	203.37	succinic acid	Mass
3831	117.016	1.69	205.41	succinic acid	Mass
3832	117.016	1.69	206.43	succinic acid	Mass
3833	117.016	1.69	212.55	succinic acid	Mass
3872	117.016	2.33	137.05	succinic acid	Mass
3862	117.016	3.16	131.95	succinic acid	Mass
3848	117.016	1.12	115.63	succinic acid	Mass-CCS
3829	117.016	1.69	176.84	succinic acid	Mass-RT
3830	117.016	1.69	203.37	succinic acid	Mass-RT
3831	117.016	1.69	205.41	succinic acid	Mass-RT
3832	117.016	1.69	206.43	succinic acid	Mass-RT
3833	117.016	1.69	212.55	succinic acid	Mass-RT
0	0	0	0	succinic acid	Mass-RT-CCS
6727	145.01	0.74	120.46	aKG	Mass
6728	145.01	0.74	121.46	aKG	Mass
6729	145.01	0.74	122.46	aKG	Mass
6730	145.01	0.74	135.47	aKG	Mass
6731	145.01	0.74	136.47	aKG	Mass
6732	145.01	0.74	142.48	aKG	Mass
6733	145.01	0.74	143.48	aKG	Mass
6734	145.01	0.74	156.5	aKG	Mass
6735	145.01	0.74	178.52	aKG	Mass
6720	145.01	0.85	120.46	aKG	Mass
6722	145.01	0.85	122.46	aKG	Mass
6723	145.01	0.85	135.47	aKG	Mass
6724	145.01	0.85	136.47	aKG	Mass
6725	145.01	0.85	142.48	aKG	Mass
6718	145.01	1.18	135.47	aKG	Mass
6738	145.01	1.28	199.54	aKG	Mass
6739	145.01	1.28	205.55	aKG	Mass
6740	145.01	1.28	206.55	aKG	Mass
6690	145.01	1.77	121.46	aKG	Mass
6692	145.01	1.77	198.54	aKG	Mass
6693	145.01	1.77	205.55	aKG	Mass
6694	145.01	1.77	206.55	aKG	Mass
6706	145.01	2.72	122.46	aKG	Mass
6707	145.01	2.72	135.47	aKG	Mass
6708	145.01	2.72	136.47	aKG	Mass
6709	145.01	2.72	142.48	aKG	Mass
6710	145.01	2.72	143.48	aKG	Mass
6746	145.01	2.84	135.47	aKG	Mass
6747	145.01	2.84	136.47	aKG	Mass
6749	145.01	3.01	135.47	aKG	Mass
6696	145.01	3.18	135.47	aKG	Mass
6697	145.01	3.18	136.47	aKG	Mass
6699	145.01	3.25	121.46	aKG	Mass
6700	145.01	3.25	122.46	aKG	Mass
6701	145.01	3.25	135.47	aKG	Mass
6702	145.01	3.25	136.47	aKG	Mass
6703	145.01	3.25	142.48	aKG	Mass
6704	145.01	3.25	143.48	aKG	Mass
6743	145.01	4.08	156.5	aKG	Mass
6744	145.01	4.08	157.5	aKG	Mass
6712	145.01	4.72	134.47	aKG	Mass
6713	145.01	4.72	135.47	aKG	Mass
6715	145.01	4.72	154.49	aKG	Mass
6716	145.01	4.72	155.5	aKG	Mass
6754	145.01	6.61	135.47	aKG	Mass
6755	145.01	6.61	136.47	aKG	Mass
6727	145.01	0.74	120.46	aKG	Mass-CCS
6728	145.01	0.74	121.46	aKG	Mass-CCS
6720	145.01	0.85	120.46	aKG	Mass-CCS
6690	145.01	1.77	121.46	aKG	Mass-CCS
6699	145.01	3.25	121.46	aKG	Mass-CCS
6690	145.01	1.77	121.46	aKG	Mass-RT
6692	145.01	1.77	198.54	aKG	Mass-RT
6693	145.01	1.77	205.55	aKG	Mass-RT
6694	145.01	1.77	206.55	aKG	Mass-RT
6690	145.01	1.77	121.46	aKG	Mass-RT-CCS
3677	115.011	0.69	117.86	fumaric acid	Mass
3678	115.011	0.69	163.86	fumaric acid	Mass
3631	114.999	0.9	117.87	fumaric acid	Mass
3671	115.007	1.12	163.86	fumaric acid	Mass
3672	115.007	1.12	188.38	fumaric acid	Mass
3673	115.007	1.12	189.41	fumaric acid	Mass
3674	115.007	1.12	190.43	fumaric acid	Mass
3645	114.999	1.25	134.22	fumaric acid	Mass
3646	114.999	1.25	162.83	fumaric acid	Mass
3647	114.999	1.25	163.86	fumaric acid	Mass
3648	114.999	1.25	164.88	fumaric acid	Mass
3649	114.999	1.25	165.9	fumaric acid	Mass
3650	114.999	1.25	173.05	fumaric acid	Mass
3651	114.999	1.25	189.41	fumaric acid	Mass
3652	114.999	1.25	190.43	fumaric acid	Mass
3653	114.999	1.25	202.69	fumaric acid	Mass
3654	114.999	1.25	208.83	fumaric acid	Mass
3655	114.999	1.25	227.22	fumaric acid	Mass
3633	114.999	1.97	117.87	fumaric acid	Mass
3635	114.999	1.97	134.22	fumaric acid	Mass
3636	114.999	1.97	208.83	fumaric acid	Mass
3637	114.999	1.97	209.85	fumaric acid	Mass
3638	114.999	1.97	210.87	fumaric acid	Mass
3681	115.011	2.46	133.19	fumaric acid	Mass
3682	115.011	2.46	134.22	fumaric acid	Mass
3660	114.999	2.67	133.2	fumaric acid	Mass
3661	114.999	2.67	134.22	fumaric acid	Mass
3657	114.999	2.88	118.89	fumaric acid	Mass
3658	114.999	2.88	134.22	fumaric acid	Mass
3663	114.999	3.05	133.2	fumaric acid	Mass
3667	115.003	3.55	134.22	fumaric acid	Mass
3668	115.003	3.55	165.9	fumaric acid	Mass
3640	114.999	4.78	133.2	fumaric acid	Mass
3641	114.999	4.78	134.22	fumaric acid	Mass
3677	115.011	0.69	117.86	fumaric acid	Mass-CCS
3631	114.999	0.9	117.87	fumaric acid	Mass-CCS
3633	114.999	1.97	117.87	fumaric acid	Mass-CCS
3633	114.999	1.97	117.87	fumaric acid	Mass-RT
3635	114.999	1.97	134.22	fumaric acid	Mass-RT
3636	114.999	1.97	208.83	fumaric acid	Mass-RT
3637	114.999	1.97	209.85	fumaric acid	Mass-RT
3638	114.999	1.97	210.87	fumaric acid	Mass-RT
3633	114.999	1.97	117.87	fumaric acid	Mass-RT-CCS
7081	147.025	0.7	122.32	citramalic acid	Mass
7082	147.025	0.7	126.32	citramalic acid	Mass
7078	147.025	0.81	122.32	citramalic acid	Mass
7112	147.025	1	126.32	citramalic acid	Mass
7143	147.029	1.15	121.32	citramalic acid	Mass
7144	147.029	1.15	122.32	citramalic acid	Mass
7091	147.025	1.27	121.32	citramalic acid	Mass
7092	147.025	1.27	122.32	citramalic acid	Mass
7093	147.025	1.27	126.32	citramalic acid	Mass
7074	147.025	1.7	204.32	citramalic acid	Mass
7075	147.025	1.7	208.32	citramalic acid	Mass
7076	147.025	1.7	209.32	citramalic acid	Mass
7068	147.025	1.95	122.32	citramalic acid	Mass
7069	147.025	1.95	208.32	citramalic acid	Mass
7070	147.025	1.95	209.32	citramalic acid	Mass
7071	147.025	1.95	210.32	citramalic acid	Mass
7084	147.025	2.87	122.32	citramalic acid	Mass
7085	147.025	2.87	130.32	citramalic acid	Mass
7089	147.025	3.35	122.32	citramalic acid	Mass
7132	147.029	3.42	122.32	citramalic acid	Mass
7133	147.029	3.42	130.32	citramalic acid	Mass
7095	147.025	3.68	122.32	citramalic acid	Mass
7096	147.025	3.68	130.32	citramalic acid	Mass
7098	147.025	3.9	122.32	citramalic acid	Mass
7099	147.025	3.9	129.32	citramalic acid	Mass
7100	147.025	3.9	130.32	citramalic acid	Mass
7104	147.025	4.05	122.32	citramalic acid	Mass
7102	147.025	4.29	122.32	citramalic acid	Mass
7141	147.029	4.46	122.32	citramalic acid	Mass
7138	147.029	4.65	122.32	citramalic acid	Mass
7139	147.029	4.65	130.32	citramalic acid	Mass
7108	147.025	5.3	122.32	citramalic acid	Mass
7110	147.025	5.53	122.32	citramalic acid	Mass
7116	147.025	6.07	122.32	citramalic acid	Mass
7118	147.025	6.21	122.32	citramalic acid	Mass
7127	147.025	6.35	122.32	citramalic acid	Mass
7124	147.025	6.55	122.32	citramalic acid	Mass
7125	147.025	6.55	123.32	citramalic acid	Mass
7146	147.029	6.65	121.32	citramalic acid	Mass
7147	147.029	6.65	122.32	citramalic acid	Mass
7120	147.025	6.96	122.32	citramalic acid	Mass
7114	147.025	7.15	122.32	citramalic acid	Mass
7129	147.025	7.59	121.32	citramalic acid	Mass
7130	147.025	7.59	122.32	citramalic acid	Mass
7122	147.025	7.68	122.32	citramalic acid	Mass
7081	147.025	0.7	122.32	citramalic acid	Mass-CCS
7078	147.025	0.81	122.32	citramalic acid	Mass-CCS
7143	147.029	1.15	121.32	citramalic acid	Mass-CCS
7144	147.029	1.15	122.32	citramalic acid	Mass-CCS
7091	147.025	1.27	121.32	citramalic acid	Mass-CCS
7092	147.025	1.27	122.32	citramalic acid	Mass-CCS
7068	147.025	1.95	122.32	citramalic acid	Mass-CCS
7084	147.025	2.87	122.32	citramalic acid	Mass-CCS
7089	147.025	3.35	122.32	citramalic acid	Mass-CCS
7132	147.029	3.42	122.32	citramalic acid	Mass-CCS
7095	147.025	3.68	122.32	citramalic acid	Mass-CCS
7098	147.025	3.9	122.32	citramalic acid	Mass-CCS
7104	147.025	4.05	122.32	citramalic acid	Mass-CCS
7102	147.025	4.29	122.32	citramalic acid	Mass-CCS
7141	147.029	4.46	122.32	citramalic acid	Mass-CCS
7138	147.029	4.65	122.32	citramalic acid	Mass-CCS
7108	147.025	5.3	122.32	citramalic acid	Mass-CCS
7110	147.025	5.53	122.32	citramalic acid	Mass-CCS
7116	147.025	6.07	122.32	citramalic acid	Mass-CCS
7118	147.025	6.21	122.32	citramalic acid	Mass-CCS
7127	147.025	6.35	122.32	citramalic acid	Mass-CCS
7124	147.025	6.55	122.32	citramalic acid	Mass-CCS
7146	147.029	6.65	121.32	citramalic acid	Mass-CCS
7147	147.029	6.65	122.32	citramalic acid	Mass-CCS
7120	147.025	6.96	122.32	citramalic acid	Mass-CCS
7114	147.025	7.15	122.32	citramalic acid	Mass-CCS
7129	147.025	7.59	121.32	citramalic acid	Mass-CCS
7130	147.025	7.59	122.32	citramalic acid	Mass-CCS
7122	147.025	7.68	122.32	citramalic acid	Mass-CCS
7068	147.025	1.95	122.32	citramalic acid	Mass-RT
7069	147.025	1.95	208.32	citramalic acid	Mass-RT
7070	147.025	1.95	209.32	citramalic acid	Mass-RT
7071	147.025	1.95	210.32	citramalic acid	Mass-RT
7068	147.025	1.95	122.32	citramalic acid	Mass-RT-CCS
24164	259.016	0.89	145.99	G6P	Mass
24165	259.016	0.89	146.96	G6P	Mass
24166	259.016	0.89	147.92	G6P	Mass
24167	259.016	0.89	213.53	G6P	Mass
24168	259.016	0.89	226.07	G6P	Mass
24169	259.016	0.89	228	G6P	Mass
24170	259.016	0.89	229.93	G6P	Mass
24172	259.016	1.17	145.03	G6P	Mass
24173	259.016	1.17	145.99	G6P	Mass
24174	259.016	1.17	146.96	G6P	Mass
24175	259.016	1.17	147.92	G6P	Mass
24176	259.016	1.17	212.56	G6P	Mass
24177	259.016	1.17	213.53	G6P	Mass
24178	259.016	1.17	214.49	G6P	Mass
24179	259.016	1.17	228	G6P	Mass
24197	259.021	1.97	145.99	G6P	Mass
24198	259.021	1.97	146.96	G6P	Mass
24199	259.021	1.97	211.6	G6P	Mass
24200	259.021	1.97	213.53	G6P	Mass
24186	259.016	2.06	145.99	G6P	Mass
24187	259.016	2.06	146.96	G6P	Mass
24188	259.016	2.06	213.53	G6P	Mass
24189	259.016	2.06	215.46	G6P	Mass
24184	259.016	2.38	146.96	G6P	Mass
24160	259.016	2.75	145.03	G6P	Mass
24161	259.016	2.75	145.99	G6P	Mass
24162	259.016	2.75	147.92	G6P	Mass
24181	259.016	2.94	146.96	G6P	Mass
24182	259.016	2.94	148.89	G6P	Mass
24155	259.016	3.07	146.96	G6P	Mass
24156	259.016	3.07	147.92	G6P	Mass
24194	259.016	3.17	147.92	G6P	Mass
24195	259.016	3.17	148.89	G6P	Mass
24158	259.016	3.3	146.96	G6P	Mass
24191	259.016	4.08	143.1	G6P	Mass
24192	259.016	4.08	144.06	G6P	Mass
24165	259.016	0.89	146.96	G6P	Mass-CCS
24166	259.016	0.89	147.92	G6P	Mass-CCS
24174	259.016	1.17	146.96	G6P	Mass-CCS
24175	259.016	1.17	147.92	G6P	Mass-CCS
24198	259.021	1.97	146.96	G6P	Mass-CCS
24187	259.016	2.06	146.96	G6P	Mass-CCS
24184	259.016	2.38	146.96	G6P	Mass-CCS
24162	259.016	2.75	147.92	G6P	Mass-CCS
24181	259.016	2.94	146.96	G6P	Mass-CCS
24155	259.016	3.07	146.96	G6P	Mass-CCS
24156	259.016	3.07	147.92	G6P	Mass-CCS
24194	259.016	3.17	147.92	G6P	Mass-CCS
24158	259.016	3.3	146.96	G6P	Mass-CCS
24194	259.016	3.17	147.92	G6P	Mass-RT
24195	259.016	3.17	148.89	G6P	Mass-RT
24158	259.016	3.3	146.96	G6P	Mass-RT
24194	259.016	3.17	147.92	G6P	Mass-RT-CCS
24158	259.016	3.3	146.96	G6P	Mass-RT-CCS
27039	275.011	0.76	143.65	6PG	Mass
27040	275.011	0.76	144.62	6PG	Mass
27041	275.011	0.76	148.46	6PG	Mass
27042	275.011	0.76	179.25	6PG	Mass
27048	275.011	1.2	143.65	6PG	Mass
27028	275.011	2.01	143.65	6PG	Mass
27029	275.011	2.01	144.62	6PG	Mass
27030	275.011	2.01	148.46	6PG	Mass
27031	275.011	2.01	149.43	6PG	Mass
27036	275.011	2.38	143.65	6PG	Mass
27037	275.011	2.38	144.62	6PG	Mass
27044	275.011	2.46	144.62	6PG	Mass
27052	275.011	2.75	144.62	6PG	Mass
27050	275.011	2.9	143.65	6PG	Mass
27046	275.011	3.78	144.62	6PG	Mass
27033	275.011	4.23	143.65	6PG	Mass
27034	275.011	4.23	144.62	6PG	Mass
27056	275.011	4.79	143.65	6PG	Mass
27057	275.011	4.79	144.62	6PG	Mass
27054	275.011	5.19	144.62	6PG	Mass
27059	275.011	5.3	143.65	6PG	Mass
27039	275.011	0.76	143.65	6PG	Mass-CCS
27040	275.011	0.76	144.62	6PG	Mass-CCS
27048	275.011	1.2	143.65	6PG	Mass-CCS
27028	275.011	2.01	143.65	6PG	Mass-CCS
27029	275.011	2.01	144.62	6PG	Mass-CCS
27036	275.011	2.38	143.65	6PG	Mass-CCS
27037	275.011	2.38	144.62	6PG	Mass-CCS
27044	275.011	2.46	144.62	6PG	Mass-CCS
27052	275.011	2.75	144.62	6PG	Mass-CCS
27050	275.011	2.9	143.65	6PG	Mass-CCS
27046	275.011	3.78	144.62	6PG	Mass-CCS
27033	275.011	4.23	143.65	6PG	Mass-CCS
27034	275.011	4.23	144.62	6PG	Mass-CCS
27056	275.011	4.79	143.65	6PG	Mass-CCS
27057	275.011	4.79	144.62	6PG	Mass-CCS
27054	275.011	5.19	144.62	6PG	Mass-CCS
27059	275.011	5.3	143.65	6PG	Mass-CCS
27033	275.011	4.23	143.65	6PG	Mass-RT
27034	275.011	4.23	144.62	6PG	Mass-RT
27033	275.011	4.23	143.65	6PG	Mass-RT-CCS
27034	275.011	4.23	144.62	6PG	Mass-RT-CCS
133608	910.135	0.66	259.9	HMG-CoA	Mass
133609	910.135	0.66	260.84	HMG-CoA	Mass
133606	910.125	4.31	260.84	HMG-CoA	Mass
133608	910.135	0.66	259.9	HMG-CoA	Mass-CCS
133609	910.135	0.66	260.84	HMG-CoA	Mass-CCS
133606	910.125	4.31	260.84	HMG-CoA	Mass-CCS
133606	910.125	4.31	260.84	HMG-CoA	Mass-RT
133606	910.125	4.31	260.84	HMG-CoA	Mass-RT-CCS
7160	147.063	0.66	127.32	mevalonic acid	Mass
7161	147.063	0.66	128.32	mevalonic acid	Mass
7163	147.063	0.92	127.32	mevalonic acid	Mass
7174	147.063	1.04	128.32	mevalonic acid	Mass
7165	147.063	1.27	126.32	mevalonic acid	Mass
7166	147.063	1.27	127.32	mevalonic acid	Mass
7167	147.063	1.27	128.32	mevalonic acid	Mass
7168	147.063	1.27	179.32	mevalonic acid	Mass
7169	147.063	1.27	206.32	mevalonic acid	Mass
7170	147.063	1.27	207.32	mevalonic acid	Mass
7171	147.063	1.27	208.32	mevalonic acid	Mass
7172	147.063	1.27	209.32	mevalonic acid	Mass
7176	147.063	3.36	127.32	mevalonic acid	Mass
7161	147.063	0.66	128.32	mevalonic acid	Mass-CCS
7174	147.063	1.04	128.32	mevalonic acid	Mass-CCS
7167	147.063	1.27	128.32	mevalonic acid	Mass-CCS
7160	147.063	0.66	127.32	mevalonic acid	Mass-RT
7161	147.063	0.66	128.32	mevalonic acid	Mass-RT
7161	147.063	0.66	128.32	mevalonic acid	Mass-RT-CCS
18307	227.026	0.71	137.28	mev-5P	Mass
18308	227.026	0.71	138.25	mev-5P	Mass
18309	227.026	0.71	139.22	mev-5P	Mass
18310	227.026	0.71	194.59	mev-5P	Mass
18311	227.026	0.71	210.13	mev-5P	Mass
18312	227.026	0.71	211.1	mev-5P	Mass
18313	227.026	0.71	212.08	mev-5P	Mass
18314	227.026	0.71	229.56	mev-5P	Mass
18315	227.026	0.71	231.5	mev-5P	Mass
18297	227.026	0.89	138.25	mev-5P	Mass
18298	227.026	0.89	209.16	mev-5P	Mass
18299	227.026	0.89	211.1	mev-5P	Mass
18300	227.026	0.89	228.59	mev-5P	Mass
18304	227.026	2.44	137.28	mev-5P	Mass
18305	227.026	2.44	138.25	mev-5P	Mass
18302	227.026	2.54	138.25	mev-5P	Mass
18307	227.026	0.71	137.28	mev-5P	Mass-CCS
18308	227.026	0.71	138.25	mev-5P	Mass-CCS
18297	227.026	0.89	138.25	mev-5P	Mass-CCS
18304	227.026	2.44	137.28	mev-5P	Mass-CCS
[truncated: 1,247 more rows]

## Sheet: Figure 5a
Figure 5a
log2 abundance
[truncated: 42 more rows]

## Sheet: Figure 5b
Figure 5b
[truncated: 50 more rows]

[truncated: 16 more sheets: Figure 5c, Figure 6a, Figure 6b, Figure 7a, Figure 7b, Supplementary Figure 1, Supplementary Figure 2, Supplementary Figure 3, Supplementary Figure 4, Supplementary Figure 5, Supplementary Figure 6, Supplementary Figure 7, Supplementary Figure 8a, Supplementary Figure 8b, Supplementary Figure 8c, Supplementary Figure 9]
